# Supplementary material for: Dramatic expansion of the black widow toxin arsenal uncovered by multi-tissue transcriptomics and venom proteomics
Source: BMC Genomics. 2014 Jun 11;15(1):366. doi: 10.1186/1471-2164-15-366 (PMC4058007; doi:10.1186/1471-2164-15-366)
Supplement: Supplementary file 1 — Additional file 1: A supplemental table that contains expression as FPKM for all transcripts in the venom gland specific set together with top BLAST hit for identification, and expected counts per million (eCPM) for each transcript across the three tissues. (XLSX 60 KB) [file 12864_2013_6108_MOESM1_ESM.xlsx]

## Sheet: Sheet1
Table S1. Expression values and BLAST identification for venom gland specific transcripts
ID	FPKM	Best BLAST hit description	eCPM ceph	eCPM silk	eCPM venom
Contig11185	25004.9	TXAL2_LATTR Alpha-latrotoxin-associated LMWP2 OS=Latrodectus tredecimguttatus PE=1 SV=1	29	0	465786
Contig3061	21863.2	No_Hits	12	0	344163
Contig6065	18092.8	TXATR_LATTR Alpha-latrotoxin-associated low molecular weight protein OS=Latrodectus tredecimguttatus PE=1 SV=1	41.03	0	334243
Contig5795	11571.6	No_Hits	1139.61	0	436483
Contig12556	11559.8	B7Q6L1_IXOSC CRISP3: cysteine-rich secretory protein, putative OS=Ixodes scapularis GN=IscW_ISCW010338 PE=4 SV=1	331.3	0	583334
Contig7836	10968.5	E7D181_LATHE Putative CRISP3: cysteine-rich secretory protein (Fragment) OS=Latrodectus hesperus PE=2 SV=1	87	0	710998
Contig8165	10144	No_Hits	55	0	294771
venom_comp110315_c1_seq1	10131.2	LATA_LATTR Alpha-latrotoxin-Lt1a OS=Latrodectus tredecimguttatus PE=1 SV=2	4	0	1.23865e+06
Contig7465	9629.28	TX406_LYCSI U4-lycotoxin-Ls1a OS=Lycosa singoriensis PE=2 SV=1	14	0	183819
venom_comp108657_c2_seq2	7624.61	E2C244_HARSA Membrane metallo-endopeptidase-like 1 OS=Harpegnathos saltator GN=EAI_13929 PE=4 SV=1	37.03	0	137922
Contig2251	7400.42	H9KHU2_APIME Uncharacterized protein OS=Apis mellifera GN=Nep2 PE=4 SV=1	113.15	0	580849
venom_comp110315_c0_seq1	6074.86	LATA_LATTR Alpha-latrotoxin-Lt1a OS=Latrodectus tredecimguttatus PE=1 SV=2	0	0	317777
venom_comp109612_c0_seq1	5045.73	No_Hits	0	0	66809
Contig11384	4585.78	E0W1I2_PEDHC Endothelin-converting enzyme, putative OS=Pediculus humanus subsp. corporis GN=Phum_PHUM577400 PE=4 SV=1	104.13	0	240766
Contig9076	4521.8	G6D3K0_DANPL Zinc metalloprotease OS=Danaus plexippus GN=KGM_01294 PE=4 SV=1	19	0	185707
venom_Contig10158	4503.12	LITD_LATTR Delta-latroinsectotoxin-Lt1a OS=Latrodectus tredecimguttatus PE=1 SV=1	1	0	640534
Contig8869	4388.56	H9GX67_DANRE Alkaline phosphatase OS=Danio rerio PE=3 SV=1	4124	304	521515
Contig8794	4248.79	Q8ISH5_ARAVE Chitinase OS=Araneus ventricosus PE=2 SV=1	136	0	198375
ceph_comp78466_c1_seq1	3922.52	No_Hits	44.96	0	62803.6
venom_Contig10081	3783.91	LITD_LATTR Delta-latroinsectotoxin-Lt1a OS=Latrodectus tredecimguttatus PE=1 SV=1	56.54	207.26	1.04956e+06
Contig7277	3560.96	No_Hits	36	1	136650
Contig24147	3543.05	E0W1I2_PEDHC Endothelin-converting enzyme, putative OS=Pediculus humanus subsp. corporis GN=Phum_PHUM577400 PE=4 SV=1	54.67	0	169106
venom_comp77086_c0_seq1	2989.55	O96899_SCOSU Plasminogen activator sPA OS=Scolopendra subspinipes PE=2 SV=1	5	0	133366
Contig7348	2667.98	No_Hits	50	8	290960
Contig5817	2663.61	Q9BK47_9ECHI Sea star regeneration-associated protease SRAP OS=Luidia foliolata PE=2 SV=1	5	0	137180
venom_comp108135_c0_seq2	2624.14	E9FYA0_DAPPU Putative uncharacterized protein OS=Daphnia pulex GN=DAPPUDRAFT_96576 PE=4 SV=1	0	0	30202.8
Contig2488	2107.66	No_Hits	12	17.18	298907
venom_comp104578_c0_seq6	2026.88	TX406_LYCSI U4-lycotoxin-Ls1a OS=Lycosa singoriensis PE=2 SV=1	2	0	42124.8
venom_comp104578_c0_seq1	1980.16	TX150_LYCSI U1-lycotoxin-Ls1hh OS=Lycosa singoriensis PE=2 SV=1	2.58	0	76444.9
venom_comp110311_c1_seq1	1836.14	No_Hits	2	0	37029.9
venom_Contig2629	1759.08	No_Hits	0	0	28097
venom_comp109970_c0_seq1	1682.5	LATA_LATHA Alpha-latrotoxin-Lh1a (Fragment) OS=Latrodectus hasseltii PE=1 SV=2	0	0	55173.7
venom_comp110271_c0_seq3	1663.92	LATA_LATTR Alpha-latrotoxin-Lt1a OS=Latrodectus tredecimguttatus PE=1 SV=2	0	0	74549.3
Contig7574	1632.43	A9QQ71_LYCSI Leucine rich repeat transmembrane neuronal 4 (Fragment) OS=Lycosa singoriensis PE=2 SV=1	5	142	100161
Contig9748	1595.75	LATA_LATTR Alpha-latrotoxin-Lt1a OS=Latrodectus tredecimguttatus PE=1 SV=2	2	0	38016.7
venom_comp110278_c1_seq1	1562.37	LATA_LATTR Alpha-latrotoxin-Lt1a OS=Latrodectus tredecimguttatus PE=1 SV=2	0	0	219588
venom_comp110319_c2_seq3	1521.53	No_Hits	0	0	10841.9
ceph_Contig3666	1484.12	Q177A4_AEDAE Putative uncharacterized protein OS=Aedes aegypti GN=AAEL006201 PE=4 SV=1	107	3	36042.9
venom_comp109450_c1_seq1	1430.65	C3KIL5_ANOFI Chymotrypsin-like protease CTRL-1 OS=Anoplopoma fimbria GN=CTRL PE=2 SV=1	1	0	26760
venom_comp109970_c1_seq1	1348.13	LATA_LATTR Alpha-latrotoxin-Lt1a OS=Latrodectus tredecimguttatus PE=1 SV=2	1	0	171624
venom_Contig10456	1331.3	No_Hits	0	0	14400.9
Contig2826	1325.9	LITA_LATTR Alpha-latroinsectotoxin-Lt1a (Fragment) OS=Latrodectus tredecimguttatus PE=1 SV=1	6	0	539745
venom_Contig10080	1298.73	LITD_LATTR Delta-latroinsectotoxin-Lt1a OS=Latrodectus tredecimguttatus PE=1 SV=1	0	0	362482
venom_comp107741_c1_seq1	1263.57	LATA_LATTR Alpha-latrotoxin-Lt1a OS=Latrodectus tredecimguttatus PE=1 SV=2	0	0	149135
Contig9025	1196.55	No_Hits	10	0	89308.8
venom_Contig2217	1123.72	No_Hits	853.42	34.2	43338.3
venom_comp107824_c1_seq2	1078.77	No_Hits	0	0	35251.2
venom_comp106397_c0_seq1	1065.03	LITD_LATTR Delta-latroinsectotoxin-Lt1a OS=Latrodectus tredecimguttatus PE=1 SV=1	17	0	198112
Contig20358	1028.06	No_Hits	14	0	18438.4
Contig8954	974.4	G1KMV9_ANOCA Uncharacterized protein OS=Anolis carolinensis GN=PCSK1 PE=3 SV=1	693	27	92009.2
venom_comp110319_c3_seq1	972.27	No_Hits	2	0	34204
venom_comp110319_c1_seq1	963.07	No_Hits	0	0	28282.1
venom_comp110271_c1_seq1	951.51	LATA_LATTR Alpha-latrotoxin-Lt1a OS=Latrodectus tredecimguttatus PE=1 SV=2	1	1	116040
venom_comp107824_c1_seq1	940.9	H3JNJ0_STRPU Uncharacterized protein OS=Strongylocentrotus purpuratus GN=SPU_028185gn PE=4 SV=1	331.67	67.29	79500.7
venom_comp109450_c2_seq1	920.59	G3T748_LOXAF Uncharacterized protein (Fragment) OS=Loxodonta africana GN=TMPRSS12 PE=3 SV=1	0	0	13818.6
venom_comp104578_c0_seq3	908.36	TX406_LYCSI U4-lycotoxin-Ls1a OS=Lycosa singoriensis PE=2 SV=1	1.42	0	25451.8
Contig8813	871.39	No_Hits	0	0	104525
venom_comp98323_c1_seq1	854.72	D1MBU1_MESMA Venom hyaluronidase (Fragment) OS=Mesobuthus martensii GN=HYA1 PE=2 SV=1	0	0	22435.5
venom_comp108103_c0_seq2	826.1	No_Hits	20.06	0	98264.9
venom_comp105574_c1_seq1	586.25	H9KHU2_APIME Uncharacterized protein OS=Apis mellifera GN=Nep2 PE=4 SV=1	1	0	22497.2
venom_comp109612_c1_seq1	561.18	LITD_LATTR Delta-latroinsectotoxin-Lt1a OS=Latrodectus tredecimguttatus PE=1 SV=1	0	0	22809.8
venom_comp110311_c2_seq1	551.25	No_Hits	0	0	2720.53
venom_comp110046_c1_seq2	546.51	No_Hits	0	0	12346.7
venom_comp107842_c0_seq1	523.11	LITD_LATTR Delta-latroinsectotoxin-Lt1a OS=Latrodectus tredecimguttatus PE=1 SV=1	0	0	30142.9
venom_comp110278_c0_seq1	516.12	LATA_LATTR Alpha-latrotoxin-Lt1a OS=Latrodectus tredecimguttatus PE=1 SV=2	17.97	5.13	104034
Contig7785	515.4	Q8IS64_LOCMI Endothelin-converting enzyme OS=Locusta migratoria PE=2 SV=1	4	0	22655
venom_comp107842_c2_seq1	492.66	LITD_LATTR Delta-latroinsectotoxin-Lt1a OS=Latrodectus tredecimguttatus PE=1 SV=1	0	0	5746.12
venom_Contig10460	456.32	No_Hits	0	0	70072.4
Contig9749	452.92	LATA_LATHA Alpha-latrotoxin-Lh1a (Fragment) OS=Latrodectus hasseltii PE=1 SV=2	44.84	5.63	75845.9
venom_comp110343_c1_seq1	435.68	H3HL92_STRPU Uncharacterized protein OS=Strongylocentrotus purpuratus GN=SPU_002415gn PE=4 SV=1	0	0	33793.5
Contig1012	426.29	No_Hits	243.31	19.84	16539.2
venom_comp98323_c0_seq1	424.69	D1MBU1_MESMA Venom hyaluronidase (Fragment) OS=Mesobuthus martensii GN=HYA1 PE=2 SV=1	0	1	9137
Contig1823	391.72	No_Hits	1	0	12559.1
venom_comp110319_c1_seq2	367.37	No_Hits	0	0	2533
venom_comp107571_c1_seq1	333.42	No_Hits	6	1.39	4620
Contig4936	323.4	CU26_ARADI Adult-specific rigid cuticular protein 12.6 OS=Araneus diadematus PE=1 SV=1	89	0	8326.9
Contig8330	322.03	C3Y2L0_BRAFL Putative uncharacterized protein OS=Branchiostoma floridae GN=BRAFLDRAFT_86827 PE=4 SV=1	2123	12	26416.5
Contig5866	305.72	H9K948_APIME Uncharacterized protein OS=Apis mellifera GN=Ame.3214 PE=4 SV=1	980.39	48	49595.6
venom_comp103816_c0_seq1	292.57	No_Hits	1	3	9447.66
venom_comp105666_c0_seq2	263.26	B0X2P8_CULQU Putative uncharacterized protein (Fragment) OS=Culex quinquefasciatus GN=CpipJ_CPIJ013892 PE=4 SV=1	38.88	0	7903.26
venom_Contig6428	254.24	A9QQ71_LYCSI Leucine rich repeat transmembrane neuronal 4 (Fragment) OS=Lycosa singoriensis PE=2 SV=1	6	2	10050
venom_comp110343_c2_seq1	250.25	LITD_LATTR Delta-latroinsectotoxin-Lt1a OS=Latrodectus tredecimguttatus PE=1 SV=1	0	0	26221.8
Contig1013	233.84	No_Hits	86.06	7.97	8775.64
Contig8590	233.07	E2BWU6_HARSA Chloride channel protein 3 OS=Harpegnathos saltator GN=EAI_11016 PE=4 SV=1	10	6	24476.1
Contig6154	230.53	CU19_ARADI Adult-specific rigid cuticular protein 11.9 OS=Araneus diadematus PE=1 SV=1	98	0	3797.53
Contig15969	228.2	No_Hits	6	0	802
Contig7361	212.58	A7RL38_NEMVE Predicted protein OS=Nematostella vectensis GN=v1g239048 PE=3 SV=1	13	0	11741.9
venom_comp107495_c0_seq1	201.47	E0W1I2_PEDHC Endothelin-converting enzyme, putative OS=Pediculus humanus subsp. corporis GN=Phum_PHUM577400 PE=4 SV=1	1238.92	82.39	18511.9
venom_comp109575_c0_seq10	196.94	LITD_LATTR Delta-latroinsectotoxin-Lt1a OS=Latrodectus tredecimguttatus PE=1 SV=1	0	0	27823.5
venom_comp109738_c4_seq1	192.14	C3YDC3_BRAFL Putative uncharacterized protein OS=Branchiostoma floridae GN=BRAFLDRAFT_121860 PE=4 SV=1	0	0	11693
venom_comp110319_c2_seq1	187.46	No_Hits	0	0	2316.18
Contig9724	185.69	LATA_LATTR Alpha-latrotoxin-Lt1a OS=Latrodectus tredecimguttatus PE=1 SV=2	25.12	0	39738.8
venom_Contig10970	178.24	No_Hits	0	0	6915.24
venom_comp107331_c0_seq1	175.13	LITD_LATTR Delta-latroinsectotoxin-Lt1a OS=Latrodectus tredecimguttatus PE=1 SV=1	0	0	9828.28
Contig7920	164.11	A9QQB1_LYCSI Serine protease (Fragment) OS=Lycosa singoriensis PE=2 SV=1	38.14	0	7699.93
Contig5026	160.09	No_Hits	27	2	2723.33
venom_Contig11443	159.56	No_Hits	0	0	7578.89
Contig8567	158.46	No_Hits	98.73	23.03	16860.3
venom_comp93976_c0_seq1	156.78	No_Hits	0	0	803.85
venom_comp105935_c0_seq2	156.3	A9QQB1_LYCSI Serine protease (Fragment) OS=Lycosa singoriensis PE=2 SV=1	21.85	0	7183.12
Contig6734	144.66	H9KA51_APIME Uncharacterized protein OS=Apis mellifera GN=LOC414038 PE=4 SV=1	20	4	5907.53
venom_comp110241_c0_seq1	143.85	LATA_LATHA Alpha-latrotoxin-Lh1a (Fragment) OS=Latrodectus hasseltii PE=1 SV=2	0	0	24266.3
Contig3561	140.47	CU26_ARADI Adult-specific rigid cuticular protein 12.6 OS=Araneus diadematus PE=1 SV=1	151	0	2822.1
venom_comp109865_c0_seq1	140.18	No_Hits	0	0	3328.84
venom_comp109475_c1_seq1	139.73	No_Hits	0	0	3608.51
venom_Contig11531	133.46	LCTA_LATTR Alpha-latrocrustotoxin-Lt1a (Fragment) OS=Latrodectus tredecimguttatus PE=2 SV=2	30.17	8.7	37695.9
venom_comp109475_c1_seq3	126.7	F4WKI6_ACREC Mariner Mos1 transposase OS=Acromyrmex echinatior GN=G5I_06246 PE=4 SV=1	5.35	0	2140.66
Contig7285	121.19	No_Hits	33	0	2901.1
venom_comp107146_c1_seq2	120.09	A9QQ71_LYCSI Leucine rich repeat transmembrane neuronal 4 (Fragment) OS=Lycosa singoriensis PE=2 SV=1	0	0	4631.51
venom_Contig10457	119.7	No_Hits	0	0	485
venom_comp104884_c0_seq1	116.29	A9QQ71_LYCSI Leucine rich repeat transmembrane neuronal 4 (Fragment) OS=Lycosa singoriensis PE=2 SV=1	3	8	4628.28
venom_comp107824_c2_seq1	113.72	No_Hits	0	0	959
Contig9437	110.23	E9H9Z0_DAPPU Putative uncharacterized protein OS=Daphnia pulex GN=DAPPUDRAFT_327147 PE=4 SV=1	787.81	32.32	14928.7
Contig8565	108.21	G4TPV9_PIRID Putative uncharacterized protein OS=Piriformospora indica (strain DSM 11827) GN=PIIN_07310 PE=4 SV=1	2010.39	0	28797.3
venom_comp110343_c0_seq1	107.44	LITD_LATTR Delta-latroinsectotoxin-Lt1a OS=Latrodectus tredecimguttatus PE=1 SV=1	0	0	4515.85
venom_Contig9944	104.42	No_Hits	0	0	17341.9
Contig5657	97.17	No_Hits	39	0	1567
venom_comp108894_c1_seq1	94.56	LITD_LATTR Delta-latroinsectotoxin-Lt1a OS=Latrodectus tredecimguttatus PE=1 SV=1	0	0	6519.02
Contig2336	93.87	LATA_LATHA Alpha-latrotoxin-Lh1a (Fragment) OS=Latrodectus hasseltii PE=1 SV=2	11	2	12940
venom_Contig11436	93.67	E2AN17_CAMFO Fatty-acid amide hydrolase 2 OS=Camponotus floridanus GN=EAG_05724 PE=4 SV=1	410.39	84.38	16216.2
Contig8634	92.6	E9H0J7_DAPPU Putative uncharacterized protein OS=Daphnia pulex GN=DAPPUDRAFT_324047 PE=4 SV=1	204.54	36.78	12790.2
venom_Contig10458	89.88	D7EM29_TRICA Putative uncharacterized protein OS=Tribolium castaneum GN=TcasGA2_TC016068 PE=4 SV=1	0	1	17119.6
venom_comp107824_c0_seq1	88.91	No_Hits	0	0	1543.29
venom_comp109865_c1_seq1	87.97	No_Hits	0	0	3473.98
venom_comp109865_c3_seq1	86.76	No_Hits	0	0	3292.54
Contig23496	86.58	No_Hits	54.22	0	1759.36
venom_comp105351_c0_seq1	86.04	CU57_ARADI Adult-specific rigid cuticular protein 15.7 OS=Araneus diadematus PE=1 SV=1	24.45	0	2450.49
Contig7257	85.7	No_Hits	385	14	6099.73
Contig7571	81.23	B7PDM1_IXOSC Sialin, putative OS=Ixodes scapularis GN=IscW_ISCW002249 PE=4 SV=1	119	1	4955.76
Contig7814	81.01	B0X2P8_CULQU Putative uncharacterized protein (Fragment) OS=Culex quinquefasciatus GN=CpipJ_CPIJ013892 PE=4 SV=1	6.12	0	3975.78
Contig7296	78.32	E7FFP0_DANRE Uncharacterized protein OS=Danio rerio GN=rims2a PE=4 SV=1	157	1	18427.2
Contig8696	70.74	H2Y2X7_CIOIN Uncharacterized protein OS=Ciona intestinalis GN=LOC100177874 PE=4 SV=1	16	11	5375.56
venom_comp106453_c0_seq1	67.59	No_Hits	0	0	2151.27
venom_Contig11351	66.81	No_Hits	1	0	2960.04
venom_comp104939_c0_seq1	65.29	No_Hits	0	0	2460.21
venom_Contig2997	65.06	I3JI20_ORENI Uncharacterized protein OS=Oreochromis niloticus GN=HPGD PE=4 SV=1	12.49	0	2318.78
venom_Contig11260	65.04	LITD_LATTR Delta-latroinsectotoxin-Lt1a OS=Latrodectus tredecimguttatus PE=1 SV=1	0	0	10217.6
venom_comp93976_c1_seq1	61.92	No_Hits	0	0	61
venom_Contig6363	61.72	H3HVR5_STRPU Uncharacterized protein OS=Strongylocentrotus purpuratus GN=SPU_005793gn PE=4 SV=1	17.18	7.99	3328.23
venom_comp101921_c0_seq11	60.41	No_Hits	0	0	2218.09
venom_Contig11539	56.45	D7EHS4_TRICA Putative uncharacterized protein OS=Tribolium castaneum GN=TcasGA2_TC002270 PE=4 SV=1	154.43	9.68	11015.8
venom_Contig10082	55.91	LITD_LATTR Delta-latroinsectotoxin-Lt1a OS=Latrodectus tredecimguttatus PE=1 SV=1	0	0	8099.1
venom_comp109776_c3_seq1	55.52	No_Hits	0	0	274
venom_comp109957_c3_seq2	51.92	No_Hits	0	0	905.28
Contig10010	47.9	B7P0M6_IXOSC Putative uncharacterized protein OS=Ixodes scapularis GN=IscW_ISCW015981 PE=4 SV=1	129	0	3942.38
Contig7338	47.79	E7D1R0_LATHE Putative uncharacterized protein (Fragment) OS=Latrodectus hesperus PE=2 SV=1	88	0	1959
venom_comp56403_c0_seq1	46.25	No_Hits	0	0	801
venom_Contig9947	46.11	No_Hits	0	0	1600.94
venom_comp55642_c0_seq1	44.82	No_Hits	3	0	439.99
Contig1495	44.19	H3ILH6_STRPU Uncharacterized protein OS=Strongylocentrotus purpuratus GN=SPU_014983gn PE=4 SV=1	7	0	1828.54
venom_comp106618_c0_seq2	41.29	B7PN06_IXOSC Otopetrin, putative OS=Ixodes scapularis GN=IscW_ISCW018504 PE=4 SV=1	0.5	8	3823.73
Contig9663	40.36	No_Hits	63	0	2109.63
venom_Contig7041	40.11	No_Hits	0	0	1985.56
Contig14437	40.08	H9KDW7_APIME Uncharacterized protein OS=Apis mellifera GN=LOC408361 PE=4 SV=1	477.24	1	7442.99
venom_comp109865_c1_seq2	39.59	No_Hits	0	0	1249.64
venom_Contig9222	38.73	E7D126_LATHE Gamma glutamyl transpeptidase (Fragment) OS=Latrodectus hesperus PE=2 SV=1	0	0	4745.41
venom_comp108927_c2_seq2	38.53	A9QQ71_LYCSI Leucine rich repeat transmembrane neuronal 4 (Fragment) OS=Lycosa singoriensis PE=2 SV=1	2.36	0	1984.22
venom_comp105788_c1_seq6	38.43	LITD_LATTR Delta-latroinsectotoxin-Lt1a OS=Latrodectus tredecimguttatus PE=1 SV=1	0	0	262
venom_comp109494_c0_seq12	37.96	No_Hits	0	0	453
venom_Contig5576	35.98	No_Hits	1	0	3833.49
venom_comp109131_c0_seq1	35.54	No_Hits	0	0	1086.21
venom_comp110271_c0_seq4	34.08	No_Hits	0	0	397.44
venom_Contig8820	33.98	No_Hits	0	0	1687.13
venom_comp103974_c0_seq2	33.69	E7D1E6_LATHE Putative proline and glutamine-rich splicing factor (Fragment) OS=Latrodectus hesperus PE=2 SV=1	152.12	0	2000.9
venom_comp89910_c0_seq1	33.49	No_Hits	0	0	388
venom_comp104939_c0_seq4	33.16	No_Hits	0	0	755.59
venom_comp107402_c0_seq1	32.1	C3Z2P7_BRAFL Putative uncharacterized protein OS=Branchiostoma floridae GN=BRAFLDRAFT_118166 PE=4 SV=1	7	0	1669.43
venom_Contig2803	30.86	No_Hits	1	0	225.84
Contig9371	30.74	No_Hits	29	0	865
Contig2598	30.68	B4JTN9_DROGR GH13904 OS=Drosophila grimshawi GN=GH13904 PE=3 SV=1	4.11	1.29	2970.34
venom_comp100712_c0_seq3	30.47	B4JIU2_DROGR GH11804 OS=Drosophila grimshawi GN=GH11804 PE=4 SV=1	14.21	0	1851.96
ceph_Contig2923	29.74	E7D1Z1_LATHE Putative fasciclin OS=Latrodectus hesperus PE=2 SV=1	41.89	0	608.84
venom_comp102652_c2_seq1	29.68	No_Hits	0	0	256
venom_comp107815_c0_seq2	28.5	E7D160_LATHE Putative vacuolar amino acid transporter (Fragment) OS=Latrodectus hesperus PE=2 SV=1	73.24	8.14	1499.37
Contig29336	28.18	B7PDB0_IXOSC GTP-binding protein di-Ras2, putative OS=Ixodes scapularis GN=IscW_ISCW003409 PE=4 SV=1	74.3	0	1041.17
venom_comp109957_c3_seq3	25.96	No_Hits	0	0	428.64
venom_comp109776_c3_seq2	25.89	No_Hits	0	0	92
venom_comp109517_c0_seq2	25.72	B7P3J1_IXOSC Putative uncharacterized protein (Fragment) OS=Ixodes scapularis GN=IscW_ISCW001010 PE=4 SV=1	1.92	0	5472.98
Contig17033	24.51	No_Hits	6	0	327.31
Contig9101	23.43	No_Hits	8	0	929
Contig8144	22.94	B7Q9M5_IXOSC Sulfotransferase, putative OS=Ixodes scapularis GN=IscW_ISCW010913 PE=4 SV=1	41.34	2.02	446.66
venom_Contig10245	22.79	No_Hits	6.32	1	615.68
venom_comp109131_c1_seq1	22.59	No_Hits	0	0	325.98
venom_comp97271_c0_seq1	21.9	No_Hits	2	2	381
venom_Contig9898	21.73	No_Hits	0	0	2154.07
venom_Contig10215	21.64	LCTA_LATTR Alpha-latrocrustotoxin-Lt1a (Fragment) OS=Latrodectus tredecimguttatus PE=2 SV=2	0	0	1066.08
venom_Contig11418	21.39	No_Hits	0	0	707.98
venom_comp105362_c0_seq1	20.58	No_Hits	0	0	933.11
venom_Contig6383	20.4	No_Hits	0	0	889
venom_comp107571_c3_seq1	20.35	No_Hits	0	0	101.98
venom_comp109738_c3_seq1	19.62	No_Hits	0	0	130.01
venom_Contig9165	19.31	No_Hits	0	0	1041.08
Contig6292	19.01	B4JIU2_DROGR GH11804 OS=Drosophila grimshawi GN=GH11804 PE=4 SV=1	21.24	0	1245.73
Contig8885	18.95	B7P0M5_IXOSC Putative uncharacterized protein OS=Ixodes scapularis GN=IscW_ISCW015979 PE=4 SV=1	72	1	955.6
Contig16117	18.94	No_Hits	17	3	1122.78
Contig1878	18.36	B7PDK3_IXOSC Cuticular protein, putative (Fragment) OS=Ixodes scapularis GN=IscW_ISCW002955 PE=4 SV=1	34	0	646
venom_comp109865_c2_seq1	18.04	No_Hits	0	0	221.49
venom_Contig6121	17.64	No_Hits	1	0	753
venom_Contig5696	17.53	B7PIS2_IXOSC Cuticular protein, putative (Fragment) OS=Ixodes scapularis GN=IscW_ISCW004509 PE=4 SV=1	0	0	439.94
venom_Contig10968	17.27	No_Hits	0	0	265.28
venom_comp103131_c0_seq2	17.2	B7PVI9_IXOSC Putative uncharacterized protein OS=Ixodes scapularis GN=IscW_ISCW007148 PE=4 SV=1	0	0	607.11
venom_comp103745_c2_seq2	17.16	H9IEP0_ATTCE Uncharacterized protein OS=Atta cephalotes PE=4 SV=1	8.02	0	405.52
venom_Contig10214	16.3	LCTA_LATTR Alpha-latrocrustotoxin-Lt1a (Fragment) OS=Latrodectus tredecimguttatus PE=2 SV=2	0	0	330.65
ceph_Contig10484	16.18	E9H0J7_DAPPU Putative uncharacterized protein OS=Daphnia pulex GN=DAPPUDRAFT_324047 PE=4 SV=1	160.46	11.22	2161.86
venom_comp109787_c1_seq19	16.1	No_Hits	0	0	300.6
venom_comp76608_c1_seq1	15.66	No_Hits	0	0	320
venom_Contig10803	15.58	D7EL11_TRICA Putative uncharacterized protein OS=Tribolium castaneum GN=TcasGA2_TC005282 PE=4 SV=1	0	0	568.01
Contig6007	15.55	No_Hits	3	0	222
Contig27975	15.52	B7PR06_IXOSC Sulfotransferase, putative OS=Ixodes scapularis GN=IscW_ISCW006639 PE=4 SV=1	34.91	2.87	749.02
venom_Contig9164	15.51	No_Hits	0	0	126.02
venom_comp109475_c0_seq2	15.39	No_Hits	0	0	1505.67
Contig7545	15.29	No_Hits	4	0	581.97
venom_Contig5966	15.17	B7P0M5_IXOSC Putative uncharacterized protein OS=Ixodes scapularis GN=IscW_ISCW015979 PE=4 SV=1	31.96	0	1288.37
Contig2548	15.15	No_Hits	92	2	1947.53
venom_Contig8697	15.08	F6TY73_MONDO Uncharacterized protein OS=Monodelphis domestica GN=AFTPH PE=4 SV=1	0	0	1924.29
Contig8599	14.95	B7PEZ1_IXOSC Cyclic-nucleotide-gated cation channel, putative OS=Ixodes scapularis GN=IscW_ISCW018046 PE=4 SV=1	66	9	1707.35
Contig15917	14.93	B3XSJ5_UREUR Putative surface protein OS=Ureaplasma urealyticum serovar 9 str. ATCC 33175 GN=UUR9_0195 PE=4 SV=1	250	0	2697.66
venom_Contig3437	14.76	No_Hits	0	0	188
venom_comp107671_c0_seq2	14.68	H3IM16_STRPU Uncharacterized protein OS=Strongylocentrotus purpuratus GN=SPU_015178gn PE=4 SV=1	2.65	3.86	733.8
venom_Contig11242	14.47	D4YLB3_9MICO Alpha/beta hydrolase superfamily protein (Fragment) OS=Brevibacterium mcbrellneri ATCC 49030 GN=HMPREF0183_0723 PE=4 SV=1	121.14	0	2243.65
venom_Contig11308	14.43	B7QEK2_IXOSC Leucine-rich repeat (LRR) protein (Fragment) OS=Ixodes scapularis GN=IscW_ISCW012038 PE=4 SV=1	6	0	223.87
venom_comp109216_c0_seq2	14.18	No_Hits	14.28	4	887.26
venom_Contig9676	14.16	B7PVI7_IXOSC RNA-binding protein musashi, putative OS=Ixodes scapularis GN=IscW_ISCW007146 PE=4 SV=1	54.64	5.9	2647.02
Contig993	14.1	No_Hits	3	0	190
Contig9321	13.89	No_Hits	34.72	1.92	926.7
venom_comp110261_c0_seq1	13.72	No_Hits	0	0	772
Contig21742	13.52	No_Hits	14	0	414.07
venom_comp109980_c0_seq1	13.34	No_Hits	2	0	249.03
venom_comp108870_c1_seq1	13.34	No_Hits	6	0	346
venom_Contig4360	13.25	No_Hits	1	0	1257.74
venom_comp109191_c2_seq3	13.23	E0VMD8_PEDHC Putative uncharacterized protein OS=Pediculus humanus subsp. corporis GN=Phum_PHUM308330 PE=4 SV=1	55.85	2	2682.86
venom_comp105383_c0_seq1	13.02	No_Hits	20.13	0	207.01
venom_comp107997_c0_seq1	12.8	C3YR88_BRAFL Putative uncharacterized protein OS=Branchiostoma floridae GN=BRAFLDRAFT_75508 PE=4 SV=1	0	5	969.91
venom_Contig10389	12.77	B7QKQ6_IXOSC Ammonium transporter, putative OS=Ixodes scapularis GN=IscW_ISCW023492 PE=4 SV=1	2	0	806.64
venom_Contig6114	12.73	No_Hits	0	0	662.7
Contig13517	12.72	No_Hits	104.81	7	2375.7
venom_Contig6584	12.68	No_Hits	2	0	701
venom_comp102916_c0_seq2	12.55	No_Hits	4	1.05	409.98
venom_Contig9161	12.35	No_Hits	2.54	0	239.13
venom_Contig10790	12.2	No_Hits	6	0	525.53
venom_comp108185_c3_seq1	12.19	No_Hits	0	0	645.4
venom_comp99893_c0_seq3	11.87	No_Hits	0	0	49
venom_Contig5694	11.6	B7P5P4_IXOSC Putative uncharacterized protein OS=Ixodes scapularis GN=IscW_ISCW016298 PE=4 SV=1	2	0	468.5
venom_Contig10748	11.52	No_Hits	0	0	245.59
venom_comp104221_c2_seq1	11.51	No_Hits	1.74	0	199.85
venom_Contig5112	11.49	No_Hits	1	0	207.48
venom_comp104614_c0_seq1	11.43	H2SJ86_TAKRU Uncharacterized protein OS=Takifugu rubripes GN=MEOX1 PE=3 SV=1	0	0	516
Contig2726	11.29	F6QL25_XENTR Uncharacterized protein OS=Xenopus tropicalis GN=sv2a PE=4 SV=1	27	0	1070.19
venom_Contig3689	11.28	No_Hits	0	0	277
venom_comp102237_c1_seq1	11.11	LCTA_LATTR Alpha-latrocrustotoxin-Lt1a (Fragment) OS=Latrodectus tredecimguttatus PE=2 SV=2	0	0	148
venom_comp109806_c0_seq1	10.48	No_Hits	3	0	420.37
Contig9684	10.46	No_Hits	16	0	268.19
venom_Contig4987	10.32	No_Hits	0	0	422.03
Contig4318	10.32	No_Hits	7	0	297
venom_comp109999_c0_seq2	10.31	No_Hits	27.09	0	413.5
venom_Contig8099	10.13	No_Hits	0	0	343
Contig9660	9.97	No_Hits	7.74	0	231.68
venom_comp101048_c0_seq1	9.96	LITA_LATTR Alpha-latroinsectotoxin-Lt1a (Fragment) OS=Latrodectus tredecimguttatus PE=1 SV=1	0	0	61
venom_Contig11118	9.91	No_Hits	3.48	0	1500.53
venom_Contig8819	9.84	No_Hits	0	0	528.16
venom_comp107768_c0_seq5	9.79	No_Hits	0	0	336
venom_comp101570_c0_seq1	9.76	No_Hits	0	0	443
venom_Contig11126	9.69	No_Hits	0	0	250.89
Contig7931	9.62	C9Z8C2_STRSW Putative large Ala/Glu-rich protein OS=Streptomyces scabies (strain 87.22) GN=SCAB_28511 PE=4 SV=1	0	2.05	1074.11
venom_comp109957_c3_seq5	9.51	No_Hits	0	0	96.26
venom_comp76926_c0_seq1	9.44	No_Hits	0	0	40.07
venom_comp100398_c1_seq1	9.44	E0VEI6_PEDHC Glutamyl-tRNA amidotransferase OS=Pediculus humanus subsp. corporis GN=Phum_PHUM134630 PE=4 SV=1	0	0	143.52
venom_Contig8179	9.35	No_Hits	0	0	336.99
venom_Contig10969	9.19	No_Hits	0	0	135.77
venom_Contig4336	9.02	No_Hits	0	0	336.94
Contig2684	8.94	B7ZP59_XENLA Homeobox protein OS=Xenopus laevis GN=lhx1 PE=2 SV=1	84.65	3	944.38
venom_Contig9217	8.93	No_Hits	0	0	686.66
Contig2790	8.93	B7QEK2_IXOSC Leucine-rich repeat (LRR) protein (Fragment) OS=Ixodes scapularis GN=IscW_ISCW012038 PE=4 SV=1	25	1	743
Contig7974	8.67	No_Hits	30	0	476
venom_Contig8149	8.64	No_Hits	0	0	159.28
Contig2817	8.58	D6WMQ5_TRICA Serine protease P146 OS=Tribolium castaneum GN=P146 PE=3 SV=1	23.57	4.66	1243.47
venom_Contig8695	8.29	F6TY73_MONDO Uncharacterized protein OS=Monodelphis domestica GN=AFTPH PE=4 SV=1	0	0	1088.6
venom_comp106604_c1_seq1	8.14	B4JWG8_DROGR GH22741 OS=Drosophila grimshawi GN=GH22741 PE=3 SV=1	1	0	315
venom_comp103595_c0_seq1	8.08	No_Hits	0	0	70
venom_comp107614_c0_seq1	8.04	E0VQD5_PEDHC Glutamyl-tRNA amidotransferase subunit A, putative OS=Pediculus humanus subsp. corporis GN=Phum_PHUM376180 PE=4 SV=1	2	1	328
venom_comp107394_c2_seq1	8.03	E7D1K7_LATHE Putative uncharacterized protein (Fragment) OS=Latrodectus hesperus PE=2 SV=1	1	0	103.22
venom_Contig8592	7.9	No_Hits	1.18	0	362.12
Contig1540	7.82	B7PHT8_IXOSC Regulator of G protein signaling, putative OS=Ixodes scapularis GN=IscW_ISCW003813 PE=4 SV=1	16.25	1.42	473.03
venom_comp106211_c0_seq4	7.8	G3MS00_9ACAR Putative uncharacterized protein OS=Amblyomma maculatum PE=2 SV=1	25.7	0	335.89
venom_comp107986_c0_seq1	7.78	No_Hits	0	0	179.41
venom_comp109738_c4_seq3	7.74	C3YDC3_BRAFL Putative uncharacterized protein OS=Branchiostoma floridae GN=BRAFLDRAFT_121860 PE=4 SV=1	3	2	459.08
venom_Contig6840	7.69	F6RCA5_MONDO Uncharacterized protein OS=Monodelphis domestica GN=ARMC7 PE=4 SV=1	11.11	1.09	198.72
Contig9740	7.62	No_Hits	96.61	0	1010.84
venom_comp106224_c2_seq2	7.61	LCTA_LATTR Alpha-latrocrustotoxin-Lt1a (Fragment) OS=Latrodectus tredecimguttatus PE=2 SV=2	0	0	93.49
venom_comp109907_c0_seq4	7.6	No_Hits	7.35	0	305.28
venom_Contig10852	7.58	No_Hits	1	0	171.54
venom_Contig6060	7.53	LITD_LATTR Delta-latroinsectotoxin-Lt1a OS=Latrodectus tredecimguttatus PE=1 SV=1	0	0	184.04
venom_comp55203_c0_seq1	7.51	No_Hits	0	0	452.04
venom_comp102779_c2_seq3	7.49	E9HUP7_DAPPU Putative uncharacterized protein OS=Daphnia pulex GN=DAPPUDRAFT_304534 PE=3 SV=1	0	0	240.92
venom_comp105139_c3_seq1	7.46	No_Hits	0	0	46
venom_comp106501_c0_seq9	7.41	No_Hits	0	0	81.83
venom_comp108337_c1_seq4	7.28	No_Hits	0	0	149.35
venom_comp108185_c4_seq1	7.24	F1L222_ASCSU BTB and MATH domain-containing protein 42 OS=Ascaris suum PE=2 SV=1	0	0	180
venom_comp54620_c0_seq1	7.22	No_Hits	0	0	52
venom_Contig10234	7.21	No_Hits	0	0	259.27
venom_Contig9184	7.16	No_Hits	0	0	417
Contig23395	7.1	B7P1V6_IXOSC Putative uncharacterized protein OS=Ixodes scapularis GN=IscW_ISCW000022 PE=4 SV=1	77.29	0	2863.22
venom_comp110122_c2_seq1	7	No_Hits	0	0	48
venom_comp107843_c0_seq3	7	Q1JQR2_NEPCV NADH-ubiquinone oxidoreductase chain 5 OS=Nephila clavata GN=ND5 PE=3 SV=1	3.09	0	58.52
venom_Contig11127	6.99	No_Hits	0	0	205.33
Contig16562	6.96	No_Hits	8	0	151.91
venom_comp100712_c0_seq2	6.95	B4JIU2_DROGR GH11804 OS=Drosophila grimshawi GN=GH11804 PE=4 SV=1	11.82	0	429.92
Contig1853	6.93	No_Hits	9	0	192
Contig2285	6.9	E2QYU3_CANFA Uncharacterized protein OS=Canis familiaris GN=AFTPH PE=4 SV=1	71.56	3.73	1324.57
Contig1114	6.86	O44317_9ARAC Reverse transcriptase (Fragment) OS=Aphonopelma sp. WDB-1998 GN=R1 ORF PE=4 SV=1	26	0	376
Contig2233	6.8	B7Q153_IXOSC Secreted protein, putative OS=Ixodes scapularis GN=IscW_ISCW009134 PE=4 SV=1	29.33	1.8	647.29
Contig2789	6.75	B7QEK2_IXOSC Leucine-rich repeat (LRR) protein (Fragment) OS=Ixodes scapularis GN=IscW_ISCW012038 PE=4 SV=1	8	1	341
venom_comp109957_c3_seq1	6.71	No_Hits	0	0	159.51
venom_comp110205_c1_seq6	6.71	No_Hits	1.6	0	56.06
venom_comp103226_c0_seq1	6.7	No_Hits	0	0	130
Contig1517	6.69	No_Hits	5	0	186
Contig7107	6.68	No_Hits	5	0	111
venom_comp109934_c0_seq2	6.68	E0VQ35_PEDHC Thrombospondin-3, putative OS=Pediculus humanus subsp. corporis GN=Phum_PHUM370970 PE=4 SV=1	33.07	0	483.14
venom_comp109848_c0_seq1	6.66	No_Hits	0	0	391
venom_Contig10235	6.64	No_Hits	0	0	153.79
venom_comp98755_c0_seq1	6.6	No_Hits	0	0	47
Contig8080	6.55	E9GFR6_DAPPU Alpha-carbonic anhydrase OS=Daphnia pulex GN=CAA5 PE=4 SV=1	7.08	1	251
venom_comp98528_c0_seq1	6.52	No_Hits	0	0	75
venom_Contig8238	6.32	No_Hits	3	0	164.91
venom_comp106894_c0_seq5	6.26	No_Hits	3	0	73
venom_Contig4851	6.18	No_Hits	0	0	209.7
venom_Contig3108	6.09	No_Hits	4	0	100.99
venom_comp105358_c2_seq2	6.05	Q6GPV1_XENLA LOC443606 protein (Fragment) OS=Xenopus laevis GN=LOC443606 PE=2 SV=1	0	0	115.25
venom_Contig3376	6.02	No_Hits	4.36	0	48
venom_Contig10853	5.99	No_Hits	0	0	42
venom_comp109957_c3_seq4	5.93	No_Hits	0	0	77.12
venom_Contig10971	5.86	No_Hits	0	0	889.23
venom_Contig6715	5.83	E2AZH6_CAMFO UPF0439 protein C9orf30 (Fragment) OS=Camponotus floridanus GN=EAG_08104 PE=4 SV=1	5	0	220
venom_Contig8181	5.83	No_Hits	0	0	220.88
Contig21121	5.79	No_Hits	3	0	66
venom_comp108727_c0_seq2	5.79	No_Hits	0	0	70
venom_comp109453_c2_seq2	5.74	C3ZDJ2_BRAFL Putative uncharacterized protein OS=Branchiostoma floridae GN=BRAFLDRAFT_65367 PE=4 SV=1	0	0	188.17
venom_comp109085_c4_seq1	5.67	No_Hits	0	0	102.96
Contig8995	5.65	No_Hits	1	0	50
venom_comp101239_c0_seq1	5.65	No_Hits	0	0	90
Contig2158	5.65	No_Hits	5	0	88
venom_comp109957_c1_seq4	5.64	No_Hits	0	0	172.44
Contig2712	5.57	No_Hits	11.11	1	205.97
venom_Contig5818	5.46	No_Hits	0	0	117.1
venom_comp108374_c0_seq2	5.46	No_Hits	0	0	67
venom_comp91886_c0_seq1	5.43	No_Hits	0	0	72.58
venom_comp105966_c2_seq3	5.37	No_Hits	0	0	41.99
venom_Contig6059	5.36	LITD_LATTR Delta-latroinsectotoxin-Lt1a OS=Latrodectus tredecimguttatus PE=1 SV=1	0	0	171.49
Contig2107	5.32	E9FUQ9_DAPPU Putative uncharacterized protein OS=Daphnia pulex GN=DAPPUDRAFT_311122 PE=4 SV=1	11	1	512
venom_comp108062_c3_seq1	5.31	No_Hits	0	0	414.52
venom_comp109848_c0_seq5	5.28	No_Hits	0	0	85
Contig1227	5.26	No_Hits	11	0	153.95
venom_comp107388_c0_seq1	5.26	No_Hits	4	0	252
venom_comp104466_c0_seq3	5.22	No_Hits	0	0	86
venom_comp108337_c1_seq3	5.22	No_Hits	0	0	110.73
Contig2613	5.2	No_Hits	18	0	195.53
venom_comp109333_c0_seq11	5.16	No_Hits	3	0	52
venom_Contig9558	5.15	I3JZ45_ORENI Uncharacterized protein OS=Oreochromis niloticus GN=LOC100694361 PE=4 SV=1	0	0	187.33
venom_comp107212_c0_seq1	5.14	B7PLH0_IXOSC Sox14, putative OS=Ixodes scapularis GN=IscW_ISCW006248 PE=4 SV=1	8	0	146
venom_Contig8180	5.06	No_Hits	0	0	44
venom_comp104485_c0_seq1	5.02	No_Hits	6	0	124
venom_Contig8668	4.99	No_Hits	0	0	163
Contig2432	4.95	E2BCL9_HARSA Voltage-dependent calcium channel subunit alpha-2/delta-3 OS=Harpegnathos saltator GN=EAI_04367 PE=4 SV=1	84.35	0	1015.03
venom_Contig8078	4.86	No_Hits	0	0	226
Contig8806	4.84	No_Hits	3	0	64.95
Contig29042	4.79	Q6QHS3_LYTVA Proteoliaisin (Fragment) OS=Lytechinus variegatus PE=2 SV=1	22.22	0	883.29
venom_Contig2832	4.75	No_Hits	0	0	73
venom_comp103484_c0_seq1	4.69	I1FZX3_AMPQE Uncharacterized protein OS=Amphimedon queenslandica GN=LOC100641716 PE=4 SV=1	0	0	87.11
Contig8721	4.68	E2BZZ8_HARSA Macrophage MHC class I receptor 2-like protein OS=Harpegnathos saltator GN=EAI_11314 PE=4 SV=1	6	0	63
venom_Contig5400	4.68	No_Hits	0	0	64
venom_comp102128_c0_seq1	4.67	No_Hits	4.08	0	62.41
Contig926	4.66	No_Hits	7	0	95
venom_comp105013_c0_seq2	4.65	B3SD54_TRIAD Putative uncharacterized protein OS=Trichoplax adhaerens GN=TRIADDRAFT_33740 PE=4 SV=1	0	0	58.37
venom_Contig5055	4.63	No_Hits	0	0	379.65
venom_comp103028_c3_seq1	4.59	No_Hits	0	0	93
venom_comp104841_c0_seq2	4.56	B7PKV7_IXOSC O-sialoglycoprotein endopeptidase, putative OS=Ixodes scapularis GN=IscW_ISCW006830 PE=4 SV=1	0.79	0	74.89
venom_Contig8563	4.51	No_Hits	0	0	128
venom_Contig7831	4.51	No_Hits	0	0	55
venom_Contig4718	4.51	No_Hits	0	0	45.32
Contig2624	4.5	B7QKQ6_IXOSC Ammonium transporter, putative OS=Ixodes scapularis GN=IscW_ISCW023492 PE=4 SV=1	0	0	380.79
venom_comp102428_c0_seq1	4.5	No_Hits	0	0	98
venom_Contig4044	4.49	No_Hits	0	0	123
venom_Contig11433	4.45	No_Hits	0	0	185.21
venom_comp108616_c1_seq3	4.43	No_Hits	0	0	51
venom_comp102431_c0_seq1	4.37	H9I7C9_ATTCE Uncharacterized protein OS=Atta cephalotes PE=4 SV=1	0	0	77.45
venom_comp99227_c0_seq1	4.37	No_Hits	0	0	57
venom_comp104010_c1_seq1	4.36	E0W1I2_PEDHC Endothelin-converting enzyme, putative OS=Pediculus humanus subsp. corporis GN=Phum_PHUM577400 PE=4 SV=1	0	0	52
venom_comp108616_c1_seq1	4.32	No_Hits	0	0	57.06
venom_Contig6188	4.31	E2AZW7_CAMFO Class B basic helix-loop-helix protein 8 OS=Camponotus floridanus GN=EAG_14346 PE=4 SV=1	8	0	292.09
venom_comp72844_c0_seq1	4.31	No_Hits	0	0	40
Contig1229	4.25	D6WRV0_TRICA Putative uncharacterized protein OS=Tribolium castaneum GN=TcasGA2_TC009313 PE=4 SV=1	3	0	44
venom_comp104215_c1_seq1	4.22	No_Hits	0	0	67
venom_Contig9099	4.22	No_Hits	1	0	93
venom_comp99374_c0_seq1	4.21	No_Hits	0	0	131
Contig2706	4.19	B7Q2N6_IXOSC Phospholipase C delta, putative (Fragment) OS=Ixodes scapularis GN=IscW_ISCW020642 PE=4 SV=1	52.01	0	608.93
venom_Contig7240	4.17	G5DFC7_9VIRU Polymerase OS=Blueberry necrotic ring blotch virus PE=4 SV=1	0	0	547
Contig6255	4.17	No_Hits	5	0	176
venom_comp103732_c0_seq1	4.16	No_Hits	0	0	55.61
venom_Contig10117	4.15	No_Hits	0	0	109.33
venom_Contig8900	4.13	No_Hits	0	0	182.47
venom_Contig5419	4.1	LCTA_LATTR Alpha-latrocrustotoxin-Lt1a (Fragment) OS=Latrodectus tredecimguttatus PE=2 SV=2	0	0	75.51
venom_comp104824_c1_seq1	4.1	B3EU24_AMOA5 Putative uncharacterized protein OS=Amoebophilus asiaticus (strain 5a2) GN=Aasi_1435 PE=4 SV=1	0	0	262
venom_comp110218_c3_seq1	4.1	No_Hits	13.39	0	175.98
venom_Contig11554	4.1	B7PDQ7_IXOSC Putative uncharacterized protein OS=Ixodes scapularis GN=IscW_ISCW003168 PE=4 SV=1	12.99	1.79	314.8
venom_comp100789_c0_seq1	4.07	No_Hits	0	0	61.99
venom_comp103308_c0_seq1	4.04	No_Hits	1	0	44
Contig11063	4.02	B7P1V6_IXOSC Putative uncharacterized protein OS=Ixodes scapularis GN=IscW_ISCW000022 PE=4 SV=1	0.27	0	1647.25
venom_Contig9124	4.02	No_Hits	0	0	317
Contig2713	4.02	No_Hits	11	0	146
venom_Contig8216	4.02	No_Hits	8	0	138.92
venom_Contig1106	3.98	B7PIS2_IXOSC Cuticular protein, putative (Fragment) OS=Ixodes scapularis GN=IscW_ISCW004509 PE=4 SV=1	0	0	77
venom_comp108786_c0_seq8	3.97	No_Hits	0	0	58
venom_comp108185_c3_seq2	3.97	No_Hits	0	0	174.57
venom_Contig9413	3.95	No_Hits	0	0	61
Contig1870	3.94	No_Hits	7	0	177.1
venom_comp109677_c1_seq2	3.9	No_Hits	0	0	43.96
venom_Contig7479	3.85	Q5QT20_9CRUS Transposase OS=Ventiella sulfuris GN=tnp PE=4 SV=1	0	0	143
venom_comp100415_c0_seq1	3.84	No_Hits	3	0	76.71
venom_Contig4166	3.84	No_Hits	0	0	50.22
venom_Contig8837	3.8	No_Hits	0	0	90.74
venom_Contig11089	3.79	No_Hits	7.01	0	100.81
Contig1984	3.78	E0W053_PEDHC Class A rhodopsin-like G-protein coupled receptor GPRtak3, putative OS=Pediculus humanus subsp. corporis GN=Phum_PHUM545910 PE=3 SV=1	11	0	312
Contig2495	3.78	F6RSE0_XENTR Uncharacterized protein (Fragment) OS=Xenopus tropicalis GN=fgfrl1 PE=4 SV=1	17	0	397.47
venom_comp75139_c0_seq1	3.73	No_Hits	0	0	46
venom_comp99893_c0_seq1	3.71	No_Hits	0	0	144.8
venom_comp104344_c0_seq1	3.7	No_Hits	7.13	0	106.2
venom_comp108143_c0_seq2	3.63	No_Hits	0	0	52.89
venom_comp101601_c0_seq1	3.56	B7PUS3_IXOSC Peroxisomal phytanoyl-CoA hydroxylase, putative OS=Ixodes scapularis GN=IscW_ISCW008295 PE=4 SV=1	9.97	0	121
venom_comp104984_c1_seq2	3.55	No_Hits	1.01	0	110.91
venom_Contig7998	3.53	No_Hits	4.31	0	113.92
Contig9165	3.51	No_Hits	6	0	146.35
venom_comp108143_c1_seq1	3.51	No_Hits	0	0	51
venom_Contig2762	3.48	No_Hits	0	0	84
venom_comp104010_c2_seq1	3.46	H9KHU2_APIME Uncharacterized protein OS=Apis mellifera GN=Nep2 PE=4 SV=1	0	0	82
venom_comp107388_c0_seq2	3.46	No_Hits	2	0	81
venom_comp110261_c1_seq2	3.43	No_Hits	0	0	40
Contig18160	3.43	No_Hits	5.74	0	76.16
Contig1218	3.43	No_Hits	4	0	60
Contig1673	3.42	B7PJS4_IXOSC Putative uncharacterized protein OS=Ixodes scapularis GN=IscW_ISCW003918 PE=4 SV=1	14	0	275.03
venom_Contig10603	3.41	No_Hits	0	0	131
venom_comp109572_c5_seq1	3.4	No_Hits	1	0	40
venom_Contig8830	3.4	No_Hits	0	0	125.68
venom_Contig4070	3.39	No_Hits	0	0	82
venom_comp100633_c1_seq1	3.38	No_Hits	0	0	46.66
Contig2612	3.35	No_Hits	17	0	294.04
venom_comp98958_c1_seq1	3.33	No_Hits	1.63	0	57.62
venom_comp106014_c0_seq1	3.32	No_Hits	2	0	165.03
venom_comp104010_c3_seq1	3.32	E0W1I2_PEDHC Endothelin-converting enzyme, putative OS=Pediculus humanus subsp. corporis GN=Phum_PHUM577400 PE=4 SV=1	0	0	106
venom_Contig8355	3.31	No_Hits	0	0	157.97
venom_Contig3211	3.28	No_Hits	0	0	71.76
venom_Contig10006	3.22	No_Hits	0	0	52.01
venom_comp109380_c3_seq3	3.19	No_Hits	0	0	50.8
venom_comp106804_c0_seq3	3.18	G1MSL0_MELGA Lipase (Fragment) OS=Meleagris gallopavo PE=3 SV=1	3.99	0	95.01
venom_Contig6893	3.18	No_Hits	0	0	112
venom_comp109380_c3_seq4	3.17	No_Hits	0	0	46.06
venom_Contig7418	3.13	No_Hits	0	0	78.99
venom_comp102470_c2_seq1	3.12	No_Hits	3	0	72.01
venom_Contig10306	3.12	No_Hits	0	0	143
Contig7437	3.11	No_Hits	0	0	62
venom_comp109191_c2_seq2	3.07	E0VMD8_PEDHC Putative uncharacterized protein OS=Pediculus humanus subsp. corporis GN=Phum_PHUM308330 PE=4 SV=1	3.76	0	625.25
Contig1448	3.04	No_Hits	1	1	178.08
venom_Contig4997	3.04	No_Hits	0	0	63.4
venom_comp106132_c0_seq1	3.03	No_Hits	0	0	225.23
venom_comp109848_c0_seq4	3.01	No_Hits	0	0	61
venom_Contig7926	2.98	No_Hits	0	0	181
venom_Contig7207	2.95	D6W979_TRICA Putative uncharacterized protein OS=Tribolium castaneum GN=TcasGA2_TC030635 PE=4 SV=1	0	0	51.57
Contig4434	2.94	No_Hits	1	0	46
venom_Contig8159	2.93	No_Hits	2.06	0	211
venom_comp101956_c0_seq6	2.92	No_Hits	0	0	58
venom_Contig3490	2.87	No_Hits	0	0	92
venom_Contig3875	2.87	No_Hits	0	0	54.09
venom_Contig3017	2.86	No_Hits	0	0	42
venom_comp106159_c0_seq1	2.86	No_Hits	3.54	0	52.29
Contig6973	2.85	No_Hits	7	0	101.71
venom_Contig4673	2.85	Q5GRI6_WOLTR Protein containing predicted glutamine amidotransferase domain OS=Wolbachia sp. subsp. Brugia malayi (strain TRS) GN=Wbm0800 PE=4 SV=1	0	0	135
venom_comp107768_c2_seq1	2.83	O56306_NPVEP ORF69 homolog OS=Epiphyas postvittana nucleopolyhedrovirus PE=4 SV=1	0	0	118
Contig1498	2.83	No_Hits	0	0	64.77
venom_Contig1732	2.76	No_Hits	1	0	50
venom_comp109208_c1_seq1	2.76	No_Hits	2	0	60.98
Contig9623	2.74	No_Hits	10.56	0	117.14
venom_Contig7632	2.74	No_Hits	0	0	39.65
Contig8963	2.73	No_Hits	8.08	0	115.57
venom_Contig2834	2.73	No_Hits	0	0	75.88
venom_comp106804_c0_seq4	2.73	G1T3E7_RABIT Lipase (Fragment) OS=Oryctolagus cuniculus GN=LIPF PE=3 SV=1	2.28	0	69.33
venom_Contig1248	2.71	No_Hits	0	0	51
venom_Contig2431	2.71	No_Hits	0	0	61
venom_comp100221_c1_seq1	2.71	No_Hits	0	0	45
venom_Contig8690	2.69	No_Hits	0	0	101
venom_Contig6145	2.67	C0L2S6_9VIRU RNA replicase OS=Cucumber green mottle mosaic virus PE=4 SV=1	0	1	468.69
venom_Contig8357	2.66	No_Hits	0	0	41
venom_Contig5518	2.65	No_Hits	1	0	123
Contig6324	2.64	No_Hits	2	0	51
venom_comp105451_c0_seq3	2.62	No_Hits	0	0	56.23
Contig28049	2.61	H9KS26_APIME Uncharacterized protein OS=Apis mellifera GN=LOC410570 PE=4 SV=1	2.56	0	55.59
venom_comp110114_c2_seq1	2.61	No_Hits	0	0	41
Contig5718	2.61	No_Hits	4	0	45
venom_comp109787_c1_seq15	2.59	No_Hits	0	0	57.73
venom_Contig1784	2.58	E0VPJ3_PEDHC Tripsin, putative OS=Pediculus humanus subsp. corporis GN=Phum_PHUM360690 PE=3 SV=1	0	0	83
venom_comp109606_c0_seq4	2.57	No_Hits	0	0	48.75
venom_comp108337_c1_seq1	2.54	No_Hits	2	0	63.25
venom_comp99505_c0_seq1	2.54	No_Hits	0	0	75
venom_comp99320_c1_seq1	2.53	No_Hits	0	0	46
venom_Contig4584	2.53	No_Hits	0	0	69
venom_comp100221_c0_seq1	2.48	No_Hits	0	0	99
venom_Contig6895	2.46	H8XYP3_9VIRU RNA-dependent RNA polymerase OS=Jeju virus PE=4 SV=1	0	0	210
venom_Contig7830	2.46	No_Hits	0	0	71
venom_comp90515_c0_seq1	2.46	No_Hits	0	0	100.1
venom_Contig2969	2.46	No_Hits	3	0	146
venom_Contig2114	2.45	No_Hits	0	0	97
venom_comp106310_c1_seq1	2.44	No_Hits	0	0	68
venom_comp108713_c0_seq3	2.42	No_Hits	1.06	0	87.02
venom_comp109700_c0_seq1	2.42	No_Hits	0	0	50.99
venom_Contig3496	2.41	D7EIH7_TRICA Putative uncharacterized protein OS=Tribolium castaneum GN=TcasGA2_TC004054 PE=4 SV=1	0	0	87
venom_comp100321_c0_seq1	2.4	No_Hits	1	0	60
Contig664	2.4	No_Hits	2	0	61.45
venom_comp97295_c0_seq1	2.38	No_Hits	0	0	63
venom_comp90101_c0_seq1	2.38	No_Hits	0	0	80
venom_comp107918_c1_seq1	2.38	No_Hits	0	0	87
venom_Contig9325	2.37	No_Hits	0	0	46
venom_comp102584_c1_seq1	2.37	No_Hits	0	0	51
venom_comp108127_c1_seq1	2.35	D7EL07_TRICA Putative uncharacterized protein OS=Tribolium castaneum GN=TcasGA2_TC004098 PE=4 SV=1	0	0	179.06
venom_comp102672_c0_seq1	2.34	No_Hits	0	0	41
venom_comp106189_c1_seq3	2.34	No_Hits	1.01	0	41.66
venom_comp100312_c0_seq1	2.32	No_Hits	5	0	54
venom_Contig5611	2.31	No_Hits	0	0	54
venom_Contig7817	2.31	A9XCM7_9MYRI Hairy-enhancer-of-split 1 OS=Strigamia maritima PE=2 SV=1	8.75	0	112.72
venom_comp109288_c0_seq6	2.31	No_Hits	1.23	0	46.2
venom_comp105875_c0_seq3	2.3	No_Hits	0	0	54
venom_Contig6122	2.3	No_Hits	0	0	44
venom_Contig5271	2.28	No_Hits	0	0	59
Contig8868	2.27	E0VBX0_PEDHC Ubiquitin carboxyl-terminal hydrolase OS=Pediculus humanus subsp. corporis GN=Phum_PHUM074960 PE=3 SV=1	2.46	0	82.77
venom_Contig10834	2.27	F1BVN3_ASTMI Eyes absent (Fragment) OS=Asterina miniata PE=2 SV=1	0	0.51	303.59
venom_Contig4017	2.26	No_Hits	0	0	76
venom_Contig2031	2.26	B7PS33_IXOSC Ribosomal protein L31, putative (Fragment) OS=Ixodes scapularis GN=IscW_ISCW007539 PE=3 SV=1	1	0	60
venom_comp100022_c2_seq1	2.25	No_Hits	0	0	44
venom_Contig1907	2.25	No_Hits	0	0	67.68
venom_comp109441_c0_seq1	2.24	No_Hits	0	0	69.99
venom_comp107804_c0_seq2	2.24	No_Hits	0	0	40.35
venom_Contig3814	2.23	No_Hits	0	0	88
venom_comp106683_c2_seq8	2.22	No_Hits	0	0	56.6
venom_comp99613_c0_seq1	2.2	No_Hits	0	0	49
venom_comp106481_c0_seq3	2.17	I1F7K0_AMPQE Uncharacterized protein OS=Amphimedon queenslandica PE=4 SV=1	0	0	128.39
venom_comp108193_c1_seq1	2.16	No_Hits	0	0	137.72
venom_Contig2462	2.16	Q06B74_IXORI Serpin-2 (Precursor) OS=Ixodes ricinus PE=1 SV=2	2	0	103
venom_Contig6596	2.15	No_Hits	5	0	95.15
venom_comp109296_c1_seq1	2.14	No_Hits	0	0	63.66
venom_comp107768_c0_seq7	2.13	E5SA79_TRISP Paired amphipathic helix repeat family protein OS=Trichinella spiralis GN=Tsp_00655 PE=4 SV=1	0	0	48
venom_comp106372_c0_seq1	2.12	D3PGT8_9MAXI Transposable element Tc3 transposase OS=Lepeophtheirus salmonis GN=TC3A PE=2 SV=1	0	0	84
venom_comp86498_c0_seq1	2.11	Q9WC75_9BROM 1a protein (Fragment) OS=Peanut stunt virus PE=4 SV=1	0	0	153
venom_Contig1177	2.08	No_Hits	0	0	93
venom_comp106678_c1_seq2	2.08	B4N9I2_DROWI GK10906 OS=Drosophila willistoni GN=GK10906 PE=4 SV=1	1.33	0	62.32
venom_comp104695_c0_seq1	2.08	No_Hits	0	0	49
venom_Contig1685	2.07	E7D1C9_LATHE Acyl-CoA dehydrogenase (Fragment) OS=Latrodectus hesperus PE=2 SV=1	0	0	89.27
Contig9447	2.07	H9KLT9_APIME Uncharacterized protein OS=Apis mellifera PE=4 SV=1	0	0	191.91
venom_Contig4566	2.04	I0FRF6_MACMU Amphoterin-induced protein 2 OS=Macaca mulatta GN=AMIGO2 PE=2 SV=1	0	0	51.55
venom_comp108430_c1_seq1	2.03	No_Hits	0	0	44
venom_comp100435_c1_seq1	2.03	No_Hits	0	0	56
venom_Contig6430	2.02	No_Hits	0	0	40
venom_comp98971_c0_seq1	2.02	D4AFY0_HAELO Ribosomal protein S6 kinase OS=Haemaphysalis longicornis PE=2 SV=1	0	0	142.99
venom_comp105902_c2_seq1	2.01	No_Hits	0	0	75
venom_comp104824_c0_seq1	2	No_Hits	0	0	76
venom_Contig1592	1.98	C3YX60_BRAFL Putative uncharacterized protein OS=Branchiostoma floridae GN=BRAFLDRAFT_81728 PE=4 SV=1	0	0	90
venom_comp68431_c0_seq1	1.98	No_Hits	0	0	48
venom_comp103868_c1_seq1	1.98	No_Hits	0	0	44.66
venom_comp99389_c0_seq1	1.98	No_Hits	1	0	60
venom_Contig5797	1.98	No_Hits	1.82	0	68.26
venom_Contig5514	1.97	No_Hits	0	0	115.96
venom_comp56500_c0_seq1	1.97	No_Hits	3	0	57
venom_comp104969_c0_seq2	1.96	No_Hits	0	0	52.54
venom_Contig6511	1.95	E7FDN6_DANRE Uncharacterized protein OS=Danio rerio PE=4 SV=1	0	0	103
venom_Contig4143	1.94	No_Hits	0	0	46
venom_Contig8125	1.94	No_Hits	0	0	59.74
Contig5792	1.93	No_Hits	4	0	52
venom_comp109380_c3_seq2	1.93	No_Hits	0	0	55
venom_Contig7959	1.93	No_Hits	2	0	45.09
venom_Contig2090	1.92	E7D1Q7_LATHE Putative class II basic helix-loop-helix protein OS=Latrodectus hesperus PE=2 SV=1	0	0	60
venom_comp108374_c0_seq1	1.92	No_Hits	0	0	82.13
venom_Contig4916	1.91	A4KAD9_HELZE Putative DNA-mediated transposase OS=Helicoverpa zea PE=4 SV=1	0	0	126
venom_Contig7927	1.9	No_Hits	0	0	64.54
venom_Contig4284	1.9	No_Hits	0	0	39
venom_comp99409_c1_seq1	1.88	No_Hits	0	0	40.97
venom_comp108317_c4_seq1	1.88	No_Hits	0	0	109
venom_comp99964_c1_seq1	1.87	No_Hits	0	0	50
venom_comp107307_c0_seq2	1.86	B7Q5M2_IXOSC Protein held out wings, putative OS=Ixodes scapularis GN=IscW_ISCW011384 PE=4 SV=1	0	0	143.27
venom_comp108410_c1_seq2	1.86	No_Hits	4.77	0	121.88
venom_Contig8124	1.85	No_Hits	0	0	63.34
venom_Contig10464	1.84	B7PCC0_IXOSC Neural cell adhesion molecule L1, putative OS=Ixodes scapularis GN=IscW_ISCW017407 PE=4 SV=1	0	0	82.03
venom_Contig1623	1.84	No_Hits	0	0	45
venom_Contig10486	1.84	No_Hits	0	0	40.41
venom_Contig1446	1.84	No_Hits	0	0	45
venom_Contig4543	1.83	No_Hits	2	0	69.51
venom_Contig5075	1.82	No_Hits	2	0	64
venom_comp99565_c0_seq1	1.82	No_Hits	0	0	42
venom_comp96967_c3_seq1	1.82	No_Hits	2	0	46
venom_comp109518_c0_seq1	1.82	No_Hits	0	0	50.2
Contig8500	1.81	F1R8Z3_DANRE Uncharacterized protein OS=Danio rerio GN=zgc:100927 PE=4 SV=1	3.73	0	87.79
venom_Contig7713	1.81	A1YR27_TRICA Obstractor B OS=Tribolium castaneum GN=Obst-B PE=2 SV=1	0	0	108.09
venom_comp108072_c1_seq1	1.8	No_Hits	0	0	47
venom_comp107927_c2_seq1	1.79	No_Hits	0	0	81
venom_Contig6896	1.79	No_Hits	0	0	83
venom_Contig1902	1.78	No_Hits	0	0	56.93
venom_comp99850_c0_seq1	1.78	No_Hits	0	0	49
venom_Contig1689	1.78	H9K4X3_APIME Uncharacterized protein OS=Apis mellifera GN=LOC410766 PE=4 SV=1	0	0	141.37
Contig8133	1.77	No_Hits	0	0	64
venom_comp107768_c0_seq6	1.76	No_Hits	0	0	54
venom_comp105570_c7_seq1	1.76	E7D1I0_LATHE Putative uncharacterized protein (Fragment) OS=Latrodectus hesperus PE=2 SV=1	3	0	47
venom_comp108430_c6_seq1	1.76	No_Hits	0	0	118
venom_Contig3641	1.75	No_Hits	0	0	77.96
venom_comp107723_c2_seq2	1.74	F1CIW4_BUTJU Putative RNA-binding protein (Fragment) OS=Buthotus judaicus PE=2 SV=1	0	0	92.26
venom_comp96529_c0_seq1	1.7	B7QAF8_IXOSC Putative uncharacterized protein (Fragment) OS=Ixodes scapularis GN=IscW_ISCW012067 PE=4 SV=1	3	0	45
venom_Contig7845	1.69	No_Hits	0	0	100
venom_Contig7241	1.69	Q9WJD8_PEBV (PEBV) genomic RNA1 for 141K, 201K, 30K and 12K proteins OS=Pea early browning virus PE=4 SV=1	0	0	82
Contig1007	1.68	No_Hits	1.9	0	56.03
venom_Contig352	1.68	No_Hits	6	0	71
Contig26884	1.64	No_Hits	1.64	0	41.95
venom_comp105368_c0_seq1	1.64	No_Hits	2	0	53.91
venom_comp101534_c4_seq1	1.64	No_Hits	0	0	44
venom_Contig5056	1.63	No_Hits	0	0	60.5
venom_comp105255_c0_seq1	1.63	No_Hits	1	0	45
venom_Contig10874	1.63	D6WAN1_TRICA Putative uncharacterized protein OS=Tribolium castaneum GN=TcasGA2_TC000367 PE=4 SV=1	0	0	101.83
venom_comp103035_c2_seq1	1.62	G6DHZ0_DANPL Non-LTR retrotransposon CATS OS=Danaus plexippus GN=KGM_21714 PE=4 SV=1	2	0	122
venom_Contig1380	1.62	No_Hits	0	0	42
venom_comp98680_c0_seq1	1.62	No_Hits	0	0	60
venom_Contig5807	1.57	No_Hits	0	0	55
venom_comp97717_c0_seq1	1.56	No_Hits	0	0	45
venom_Contig4579	1.54	No_Hits	2	0	50
venom_comp108054_c1_seq2	1.54	H3IH23_STRPU Uncharacterized protein OS=Strongylocentrotus purpuratus GN=SPU_013402gn PE=4 SV=1	0	0	149.12
venom_Contig2677	1.53	Q6DHM7_DANRE Ketohexokinase OS=Danio rerio GN=khk PE=2 SV=1	6.17	0	67.05
venom_Contig1161	1.53	No_Hits	3	0	48
venom_comp107220_c0_seq1	1.52	No_Hits	0	0	61.98
venom_Contig1494	1.52	No_Hits	2	0	69
venom_comp108830_c1_seq1	1.52	No_Hits	0	0	38.5
venom_Contig7747	1.51	D7EIY0_TRICA Putative uncharacterized protein OS=Tribolium castaneum GN=TcasGA2_TC016413 PE=4 SV=1	0	0	49
Contig11108	1.49	H9KJL6_APIME Uncharacterized protein OS=Apis mellifera GN=pnut PE=3 SV=1	0	0	134.15
venom_Contig4816	1.48	No_Hits	0	0	43
venom_Contig8484	1.45	B9WPT8_PAPDA Putative uncharacterized protein ORF4 OS=Papilio dardanus GN=ORF4 PE=4 SV=1	2	0	41
venom_comp98175_c1_seq1	1.41	No_Hits	0	0	44
venom_comp90515_c1_seq1	1.41	No_Hits	0	0	40
venom_Contig4674	1.39	No_Hits	0	0	42
venom_comp108092_c0_seq2	1.39	No_Hits	0.81	0	68.8
venom_Contig873	1.39	A6XIP3_9VIRU Glycoprotein OS=Hazara virus PE=4 SV=1	0	0	98.02
Contig5921	1.38	CU57_ARADI Adult-specific rigid cuticular protein 15.7 OS=Araneus diadematus PE=1 SV=1	0	0	38.81
venom_comp102761_c1_seq2	1.37	No_Hits	0	0	45.39
venom_comp106683_c2_seq6	1.37	B7Q1G1_IXOSC Methylmalonyl coenzyme A mutase, putative OS=Ixodes scapularis GN=IscW_ISCW020522 PE=4 SV=1	0	0	81.85
venom_Contig3873	1.35	No_Hits	0	0	52.26
venom_Contig8123	1.35	No_Hits	0	0	47
venom_comp100013_c0_seq1	1.35	No_Hits	0	0	44
Contig17220	1.34	Q6PF71_XENLA Putative uncharacterized protein (Fragment) OS=Xenopus laevis PE=2 SV=1	2	0	80
venom_Contig3454	1.33	No_Hits	0	0	79
venom_Contig5839	1.33	No_Hits	0	0	49
venom_Contig8409	1.32	D6WTN9_TRICA Putative uncharacterized protein OS=Tribolium castaneum GN=TcasGA2_TC010212 PE=4 SV=1	0	0	39.62
venom_comp103235_c1_seq3	1.32	No_Hits	0	0	46.89
venom_comp108370_c2_seq1	1.29	No_Hits	0	0	54
venom_Contig4129	1.29	No_Hits	0	0	54
venom_comp109280_c0_seq5	1.27	F4Q3V2_DICFS Structural maintenance of chromosome protein OS=Dictyostelium fasciculatum (strain SH3) GN=smc5 PE=4 SV=1	2.15	0	44.58
Contig15334	1.27	Q9KK25_STRPN Surface protein PspC OS=Streptococcus pneumoniae GN=pspC PE=3 SV=1	0	0	59.52
venom_Contig9774	1.25	No_Hits	0	0	42.71
venom_Contig2154	1.24	No_Hits	3.85	0	49.8
Contig8166	1.23	No_Hits	3	0	52.62
venom_Contig1865	1.22	No_Hits	0	0	61
venom_Contig2747	1.22	No_Hits	1.19	0	49.98
venom_comp97637_c1_seq1	1.21	No_Hits	0	0	41
venom_comp108430_c5_seq2	1.21	F6VZ72_MONDO Uncharacterized protein OS=Monodelphis domestica GN=C1orf55 PE=4 SV=1	0	0	60.27
Contig6799	1.2	No_Hits	2	0	48
Contig7493	1.2	No_Hits	0	0	40
venom_Contig165	1.18	No_Hits	0	0	68
venom_comp101579_c0_seq2	1.17	B7PBS2_IXOSC Structural constituent of cuticle, putative OS=Ixodes scapularis GN=IscW_ISCW016958 PE=4 SV=1	0	0	68.07
venom_comp103184_c0_seq1	1.17	No_Hits	0	0	43
venom_Contig3412	1.17	No_Hits	0	0	41.74
venom_Contig4394	1.13	No_Hits	0	0	40
venom_Contig2235	1.13	No_Hits	0	0	79.64
venom_Contig2111	1.11	No_Hits	0	0	46
venom_Contig10524	1.09	C3XGN9_9HELI Predicted protein OS=Helicobacter bilis ATCC 43879 GN=HRAG_01235 PE=4 SV=1	0	0	139
venom_comp97206_c2_seq1	1.09	No_Hits	0	0	56
venom_comp108193_c1_seq2	1.08	No_Hits	0	0	67.2
venom_comp109787_c1_seq7	1.04	E2AV01_CAMFO Ankyrin repeat and death domain-containing protein 1A OS=Camponotus floridanus GN=EAG_01416 PE=4 SV=1	0	0	48.14
venom_comp103035_c0_seq1	1.03	D6WYM0_TRICA Putative uncharacterized protein OS=Tribolium castaneum GN=TcasGA2_TC006075 PE=4 SV=1	0	0	39
venom_Contig6897	1.02	H6VX83_9VIRU RNA-dependent RNA polymerase OS=Cachoeira Porteira virus PE=4 SV=1	0	0	45
venom_Contig9699	1	D6QYZ4_9ARAC Nicotinic acetylcholine receptor alpha 1 subunit OS=Pardosa pseudoannulata GN=alpha1 PE=2 SV=1	2.37	0	63.04
venom_Contig5194	0.99	No_Hits	0	0	41
venom_comp104231_c1_seq2	0.98	E7D1B0_LATHE Putative ribosomal protein L4 (Fragment) OS=Latrodectus hesperus PE=2 SV=1	0	0	41.32
venom_comp105234_c0_seq2	0.87	D7EKT6_TRICA Putative uncharacterized protein OS=Tribolium castaneum GN=TcasGA2_TC011594 PE=4 SV=1	0	0	57.36
venom_Contig10831	0.87	F1BVN3_ASTMI Eyes absent (Fragment) OS=Asterina miniata PE=2 SV=1	0	0	118.83
Contig30582	0.83	H2MR48_ORYLA Uncharacterized protein (Fragment) OS=Oryzias latipes PE=4 SV=1	1.06	0	41
venom_comp108451_c1_seq13	0.83	H3IZ97_STRPU Uncharacterized protein OS=Strongylocentrotus purpuratus GN=SPU_019555gn PE=4 SV=1	0	0	59.29
venom_comp105620_c0_seq2	0.81	G3QMB2_GORGO Uncharacterized protein OS=Gorilla gorilla gorilla GN=MBTD1 PE=4 SV=1	1.88	0	47.93
venom_Contig8636	0.79	I0FPY8_MACMU Fatty acid synthase OS=Macaca mulatta GN=FASN PE=2 SV=1	0	0	56.09
ceph_comp88620_c0_seq20	0.58	FAS2_SCHAM Fasciclin-2 OS=Schistocerca americana GN=FAS2 PE=1 SV=2	0	0	103.71
Contig2690	0.58	E0W430_PEDHC Protein kinase C-binding protein NELL1, putative OS=Pediculus humanus subsp. corporis GN=Phum_PHUM614580 PE=4 SV=1	0	0	58.16
ceph_Contig3333	0.55	FAS2_SCHAM Fasciclin-2 OS=Schistocerca americana GN=FAS2 PE=1 SV=2	0	0	103.18
ceph_comp92172_c0_seq4	0.53	D6X4C1_TRICA Putative uncharacterized protein OS=Tribolium castaneum GN=TcasGA2_TC011095 PE=4 SV=1	0	0	46.42
venom_comp100900_c1_seq1	0.49	B7PAA1_IXOSC Transforming acidic coiled-coil containing protein, putative OS=Ixodes scapularis GN=IscW_ISCW017142 PE=4 SV=1	0	0	56.83
venom_comp108154_c0_seq2	0.45	F6PHN1_CIOIN Uncharacterized protein OS=Ciona intestinalis GN=LOC494391 PE=4 SV=2	3.69	0	38.86
Contig28968	0.37	A8DY79_DROME Bruchpilot, isoform G OS=Drosophila melanogaster GN=brp PE=4 SV=2	0	0	53.55
Contig2766	0.22	G3NWN7_GASAC Uncharacterized protein (Fragment) OS=Gasterosteus aculeatus GN=PROM2 PE=4 SV=1	0	0	40.94
