# Supplementary material for: Dramatic expansion of the black widow toxin arsenal uncovered by multi-tissue transcriptomics and venom proteomics
Source: BMC Genomics. 2014 Jun 11;15(1):366. doi: 10.1186/1471-2164-15-366 (PMC4058007; doi:10.1186/1471-2164-15-366)
Supplement: Supplementary file 2 — Additional file 2: A supplemental table showing a summary of the representation of protein domains identified by InterProScan from four major databases (SMART, Pfam, ProSite, PRINTS). (XLSX 36 KB) [file 12864_2013_6108_MOESM2_ESM.xlsx]

## Sheet: SMART
Table S2. Summary of domain representation in predicted proteins from VSTs
Database=SMART
Signature accession	No. occurrences	Signature description
SM00248	335	ankyrin repeats
SM00369	45	Leucine-rich repeats, typical (most populated) subfamily
SM00192	36	Low-density lipoprotein receptor domain class A
SM00409	17	Immunoglobulin
SM00408	15	Immunoglobulin C-2 Type
SM00179	9	Calcium-binding EGF-like domain
SM00181	9	Epidermal growth factor-like domain.
SM00020	7	Trypsin-like serine protease
SM00353	6	helix loop helix domain
SM00239	4	Protein kinase C conserved region 2 (CalB)
SM00214	4	von Willebrand factor (vWF) type C domain
SM00060	4	Fibronectin type 3 domain
SM01057	4	Eukaryotic-type carbonic anhydrase
SM00364	4	Leucine-rich repeats, bacterial type
SM00360	4	RNA recognition motif
SM00210	3	Thrombospondin N-terminal -like domains.
SM00198	3	SCP / Tpx-1 / Ag5 / PR-1 / Sc7 family of extracellular domains.
SM00494	3	Chitin-binding domain type 2
SM00327	3	von Willebrand factor (vWF) type A domain
SM00561	3	Present in Drosophila Scm, l(3)mbt, and vertebrate SCML2
SM00228	2	Domain present in PSD-95, Dlg, and ZO-1/2.
SM00631	2
SM00220	2	Serine/Threonine protein kinases, catalytic domain
SM00116	2	Domain in cystathionine beta-synthase and other proteins.
SM00015	2	Short calmodulin-binding motif containing conserved Ile and Gln residues.
SM00516	2	Domain in homologues of a S. cerevisiae phosphatidylinositol transfer protein (Sec14p)
SM00042	2	Domain first found in C1r, C1s, uEGF, and bone morphogenetic protein.
SM00132	2	Zinc-binding domain present in Lin-11, Isl-1, Mec-3.
SM00173	2	Ras subfamily of RAS small GTPases
SM00175	2	Rab subfamily of small GTPases
SM00389	2	Homeodomain
SM00479	1
SM00093	1	SERine Proteinase INhibitors
SM00315	1	Regulator of G protein signalling domain
SM01100	1	CRAL/TRIO, N-terminal domain
SM00225	1	Broad-Complex, Tramtrack and Bric a brac
SM00827	1	Acyl transferase domain in polyketide synthase (PKS) enzymes.
SM00454	1	Sterile alpha motif.
SM00916	1	Mitochondrial ribosomal protein L51 / S25 / CI-B8 domain
SM00148	1	Phospholipase C, catalytic domain (part); domain X
SM00100	1	Cyclic nucleotide-monophosphate binding domain
SM00322	1	K homology RNA-binding domain
SM00918	1	Ligated ion channel L-glutamate- and glycine-binding site
SM00398	1	high mobility group
SM00149	1	Phospholipase C, catalytic domain (part); domain Y
SM00098	1	Alkaline phosphatase homologues
SM00332	1	Serine/threonine phosphatases, family 2C, catalytic domain
SM00872	1	Alpha mannosidase, middle domain
SM00596	1
SM00252	1	Src homology 2 domains
SM00174	1	Rho (Ras homology) subfamily of Ras-like small GTPases
SM00222	1	Sec7 domain
SM00233	1	Pleckstrin homology domain.
SM00636	1
SM00520	1	Basic domain in HLH proteins of MYOD family

## Sheet: Pfam
Database=Pfam
Signature accession	No. occurrences	Signature description
PF12796	106	Ankyrin repeats (3 copies)
PF00057	35	Low-density lipoprotein receptor domain class A
PF15658	18	Latrotoxin C-terminal domain
PF13855	17	Leucine rich repeat
PF01391	13	Collagen triple helix repeat (20 copies)
PF00379	13	Insect cuticle protein
PF07679	11	Immunoglobulin I-set domain
PF00023	10	Ankyrin repeat
PF05649	9	Peptidase family M13
PF00089	8	Trypsin
PF01431	8	Peptidase family M13
PF00010	6	Helix-loop-helix DNA-binding domain
PF13895	6	Immunoglobulin domain
PF00041	5	Fibronectin type III domain
PF00194	5	Eukaryotic-type carbonic anhydrase
PF00168	4	C2 domain
PF00560	4	Leucine Rich Repeat
PF00076	4	RNA recognition motif. (a.k.a. RRM, RBD, or RNP domain)
PF13637	4	Ankyrin repeats (many copies)
PF00188	3	Cysteine-rich secretory protein family
PF08399	3	VWA N-terminal
PF02743	3	Cache domain
PF00075	3	RNase H
PF00078	3	Reverse transcriptase (RNA-dependent DNA polymerase)
PF07645	3	Calcium-binding EGF domain
PF01607	3	Chitin binding Peritrophin-A domain
PF13519	3	von Willebrand factor type A domain
PF10174	3	RIM-binding protein of the cytomatrix active zone
PF00093	3	von Willebrand factor type C domain
PF02820	3	mbt repeat
PF00431	2	CUB domain
PF07690	2	Major Facilitator Superfamily
PF00071	2	Ras family
PF01630	2	Hyaluronidase
PF04083	2	Partial alpha/beta-hydrolase lipase region
PF00650	2	CRAL/TRIO domain
PF07001	2	BAT2 N-terminus
PF00595	2	PDZ domain (Also known as DHR or GLGF)
PF00046	2	Homeobox domain
PF03189	2	Protein of unknown function, DUF270
PF00612	2	IQ calmodulin-binding motif
PF00978	2	RNA dependent RNA polymerase
PF00001	2	7 transmembrane receptor (rhodopsin family)
PF01425	2	Amidase
PF12947	2	EGF domain
PF00685	2	Sulfotransferase domain
PF00412	2	LIM domain
PF02210	2	Laminin G domain
PF00909	2	Ammonium Transporter Family
PF01122	2	Eukaryotic cobalamin-binding protein
PF01443	2	Viral (Superfamily 1) RNA helicase
PF00246	2	Zinc carboxypeptidase
PF00069	2	Protein kinase domain
PF13297	1	Telomere stability C-terminal
PF00571	1	CBS domain
PF02931	1	Neurotransmitter-gated ion-channel ligand binding domain
PF07707	1	BTB And C-terminal Kelch
PF00520	1	Ion transport protein
PF01074	1	Glycosyl hydrolases family 38 N-terminal domain
PF09776	1	Mitochondrial ribosomal protein L55
PF03765	1	CRAL/TRIO, N-terminal domain
PF01369	1	Sec7 domain
PF00245	1	Alkaline phosphatase
PF13516	1	Leucine Rich repeat
PF08075	1	NOPS (NUC059) domain
PF01147	1	Crustacean CHH/MIH/GIH neurohormone family
PF00388	1	Phosphatidylinositol-specific phospholipase C, X domain
PF12697	1	Alpha/beta hydrolase family
PF00441	1	Acyl-CoA dehydrogenase, C-terminal domain
PF01390	1	SEA domain
PF07748	1	Glycosyl hydrolases family 38 C-terminal domain
PF00505	1	HMG (high mobility group) box
PF01483	1	Proprotein convertase P-domain
PF07527	1	Hairy Orange
PF00704	1	Glycosyl hydrolases family 18
PF01823	1	MAC/Perforin domain
PF00082	1	Subtilase family
PF13385	1	Concanavalin A-like lectin/glucanases superfamily
PF02770	1	Acyl-CoA dehydrogenase, middle domain
PF12232	1	Myogenic determination factor 5
PF14374	1	60S ribosomal protein L4 C-terminal domain
PF10530	1	Toxin with inhibitor cystine knot ICK or Knottin scaffold
PF11598	1	Cartilage oligomeric matrix protein
PF05960	1	Bacterial protein of unknown function (DUF885)
PF00615	1	Regulator of G protein signaling domain
PF03028	1	Dynein heavy chain and region D6 of dynein motor
PF01728	1	FtsJ-like methyltransferase
PF05047	1	Mitochondrial ribosomal protein L51 / S25 / CI-B8 domain
PF13504	1	Leucine rich repeat
PF02801	1	Beta-ketoacyl synthase, C-terminal domain
PF05478	1	Prominin
PF01498	1	Transposase
PF00169	1	PH domain
PF03096	1	Ndr family
PF01094	1	Receptor family ligand binding region
PF13599	1	Pentapeptide repeats (9 copies)
PF00735	1	Septin
PF01586	1	Myogenic Basic domain
PF09279	1	Phosphoinositide-specific phospholipase C, efhand-like
PF13873	1	Myb/SANT-like DNA-binding domain
PF00654	1	Voltage gated chloride channel
PF03175	1	DNA polymerase type B, organellar and viral
PF00013	1	KH domain
PF00573	1	Ribosomal protein L4/L1 family
PF01660	1	Viral methyltransferase
PF05721	1	Phytanoyl-CoA dioxygenase (PhyH)
PF00443	1	Ubiquitin carboxyl-terminal hydrolase
PF00387	1	Phosphatidylinositol-specific phospholipase C, Y domain
PF01490	1	Transmembrane amino acid transporter protein
PF00079	1	Serpin (serine protease inhibitor)
PF13359	1	DDE superfamily endonuclease
PF13019	1	Telomere stability and silencing
PF00481	1	Protein phosphatase 2C
PF00294	1	pfkB family carbohydrate kinase
PF01642	1	Methylmalonyl-CoA mutase
PF00017	1	SH2 domain
PF01648	1	4'-phosphopantetheinyl transferase superfamily
PF00929	1	Exonuclease
PF12832	1	MFS_1 like family
PF00651	1	BTB/POZ domain
PF00814	1	Glycoprotease family
PF09261	1	Alpha mannosidase, middle domain
PF04196	1	Bunyavirus RNA dependent RNA polymerase
PF07530	1	Associated with zinc fingers
PF02771	1	Acyl-CoA dehydrogenase, N-terminal domain
PF01019	1	Gamma-glutamyltranspeptidase
PF00361	1	NADH-Ubiquinone/plastoquinone (complex I), various chains
PF10613	1	Ligated ion channel L-glutamate- and glycine-binding site
PF00027	1	Cyclic nucleotide-binding domain
PF05579	1	Equine arteritis virus serine endopeptidase S32
PF00536	1	SAM domain (Sterile alpha motif)
PF00561	1	alpha/beta hydrolase fold
PF00858	1	Amiloride-sensitive sodium channel
PF13971	1	Microtubule-binding domain of katanin
PF02244	1	Carboxypeptidase activation peptide
PF00083	1	Sugar (and other) transporter
PF00106	1	short chain dehydrogenase
PF03029	1	Conserved hypothetical ATP binding protein
PF00698	1	Acyl transferase domain
PF02932	1	Neurotransmitter-gated ion-channel transmembrane region
PF00474	1	Sodium:solute symporter family

## Sheet: ProSite
Database=ProSite
Signature accession	No. occurrences	Signature description
PS50088	192	Ankyrin repeat profile.
PS51450	47	Leucine-rich repeat profile.
PS50068	36	LDL-receptor class A (LDLRA) domain profile.
PS01209	31	LDL-receptor class A (LDLRA) domain signature.
PS50297	30	Ankyrin repeat region circular profile.
PS50835	15	Ig-like domain profile.
PS51155	13	Chitin-binding type R&R domain profile.
PS50026	9	EGF-like domain profile.
PS50240	8	Serine proteases, trypsin domain profile.
PS50888	6	Myc-type, basic helix-loop-helix (bHLH) domain profile.
PS00233	6	Chitin-binding type R&R domain signature.
PS00134	5	Serine proteases, trypsin family, histidine active site.
PS00010	5	Aspartic acid and asparagine hydroxylation site.
PS51144	4	Alpha-carbonic anhydrases profile.
PS50102	4	Eukaryotic RNA Recognition Motif (RRM) profile.
PS01186	4	EGF-like domain signature 2.
PS51079	4	MBT repeat profile.
PS50004	4	C2 domain profile.
PS60029	4	Spider toxin CSTX family signature.
PS51257	4	Prokaryotic membrane lipoprotein lipid attachment site profile.
PS50184	4	VWFC domain profile.
PS50853	4	Fibronectin type-III domain profile.
PS50940	3	Chitin-binding type-2 domain profile.
PS50850	3	Major facilitator superfamily (MFS) profile.
PS50234	3	VWFA domain profile.
PS01187	3	Calcium-binding EGF-like domain signature.
PS50879	3	RNase H domain profile.
PS00022	2	EGF-like domain signature 1.
PS50191	2	CRAL-TRIO lipid binding domain profile.
PS50878	2	Reverse transcriptase (RT) catalytic domain profile.
PS50859	2	Longin domain profile.
PS50262	2	G-protein coupled receptors family 1 profile.
PS50023	2	LIM domain profile.
PS01208	2	VWFC domain signature.
PS01010	2	CRISP family signature 2.
PS50106	2	PDZ domain profile.
PS00027	2	Homeobox' domain signature.
PS01180	2	CUB domain profile.
PS01009	2	CRISP family signature 1.
PS00132	2	Zinc carboxypeptidases, zinc-binding region 1 signature.
PS00107	2	Protein kinases ATP-binding region signature.
PS51657	2	(+)RNA virus helicase core domain profile.
PS50011	2	Protein kinase domain profile.
PS51371	2	CBS domain profile.
PS50507	2	RdRp of positive ssRNA viruses catalytic domain profile.
PS50071	2	Homeobox' domain profile.
PS50096	2	IQ motif profile.
PS50235	1	Ubiquitin carboxyl-terminal hydrolases family 2 profile.
PS50132	1	RGS domain profile.
PS01095	1	Chitinases family 18 active site.
PS50105	1	SAM domain profile.
PS51421	1	small GTPase Ras family profile.
PS50042	1	cAMP/cGMP binding motif profile.
PS00123	1	Alkaline phosphatase active site.
PS50192	1	t-SNARE coiled-coil homology domain profile.
PS50916	1	Rab-binding domain profile.
PS50084	1	Type-1 KH domain profile.
PS00073	1	Acyl-CoA dehydrogenases signature 2.
PS01016	1	Glycoprotease family signature.
PS50190	1	SEC7 domain profile.
PS00237	1	G-protein coupled receptors family 1 signature.
PS51419	1	small GTPase Rab1 family profile.
PS50118	1	HMG boxes A and B DNA-binding domains profile.
PS50178	1	Zinc finger FYVE/FYVE-related type profile.
PS50001	1	Src homology 2 (SH2) domain profile.
PS00135	1	Serine proteases, trypsin family, serine active site.
PS01219	1	Ammonium transporters signature.
PS00137	1	Serine proteases, subtilase family, histidine active site.
PS00889	1	Cyclic nucleotide-binding domain signature 2.
PS50003	1	PH domain profile.
PS00136	1	Serine proteases, subtilase family, aspartic acid active site.
PS50283	1	Sodium:solute symporter family profile.
PS50222	1	EF-hand calcium-binding domain profile.
PS00571	1	Amidases signature.
PS50007	1	Phosphatidylinositol-specific phospholipase X-box domain profile.
PS00888	1	Cyclic nucleotide-binding domain signature 1.
PS00162	1	Alpha-carbonic anhydrases signature.
PS50008	1	Phosphatidylinositol-specific phospholipase Y-box domain profile.
PS00108	1	Serine/Threonine protein kinases active-site signature.
PS00236	1	Neurotransmitter-gated ion-channels signature.
PS00478	1	LIM zinc-binding domain signature.
PS01250	1	Arthropod CHH/MIH/GIH neurohormones family signature.
PS00939	1	Ribosomal protein L1e signature.
PS00061	1	Short-chain dehydrogenases/reductases family signature.
PS50097	1	BTB domain profile.
PS00138	1	Serine proteases, subtilase family, serine active site.

## Sheet: PRINTS
Database=PRINTS
Signature accession	No. occurrences	Signature description
PR01415	46	Ankyrin repeat signature
PR00947	24	Insect cuticle protein signature
PR00786	23	Neprilysin metalloprotease (M13) family signature
PR00722	15	Chymotrypsin serine protease family (S1) signature
PR00261	12	Low density lipoprotein (LDL) receptor signature
PR00449	10	Transforming protein P21 ras signature
PR01210	9	Gamma-glutamyltranspeptidase signature
PR00237	9	Rhodopsin-like GPCR superfamily signature
PR00838	9	Venom allergen 5 signature
PR00837	9	Allergen V5/Tpx-1 family signature
PR01228	8	Eggshell protein signature
PR00765	8	Carboxypeptidase A metalloprotease (M14) family signature
PR00762	7	Chloride channel signature
PR01838	6	Neural cell adhesion molecule signature
PR00244	5	Neurokinin receptor signature
PR00180	5	Cellular retinaldehyde-binding protein signature
PR00390	5	Phospholipase C signature
PR00846	5	Glycosyl hydrolase family 56 signature
PR00789	5	O-sialoglycoprotein endopeptidase (M22) metallo-protease family signature
PR00113	5	Alkaline phosphatase signature
PR00254	4	Nicotinic acetylcholine receptor signature
PR00399	4	Synaptotagmin signature
PR00252	4	Neurotransmitter-gated ion channel family signature
PR01301	4	Regulator of G protein signalling (RGS) protein signature
PR00081	4	Glucose/ribitol dehydrogenase family signature
PR00360	3	C2 domain signature
PR00024	3	Homeobox signature
PR00683	3	Spectrin pleckstrin homology domain signature
PR00111	3	Alpha/beta hydrolase fold signature
PR00723	3	Subtilisin serine protease family (S8) signature
PR01078	3	Amiloride-sensitive sodium channel alpha-subunit signature
PR00373	3	Glycoprotein hormone receptor signature
PR00080	3	Short-chain dehydrogenase/reductase (SDR) superfamily signature
