# Supplementary material for: Dramatic expansion of the black widow toxin arsenal uncovered by multi-tissue transcriptomics and venom proteomics
Source: BMC Genomics. 2014 Jun 11;15(1):366. doi: 10.1186/1471-2164-15-366 (PMC4058007; doi:10.1186/1471-2164-15-366)
Supplement: Supplementary file 3 — Additional file 3: A supplemental table that contains all InterProScan predictions on the set of 695 venom gland specific proteins. (XLSX 319 KB) [file 12864_2013_6108_MOESM3_ESM.xlsx]

## Sheet: Lhes_ven5pDE_prot_all_iprscan c
Table S3. Results of InterProScan analysis.
Sequence ID	Sequence MD5 digest	Length	Analysis	Signature accession	Signature description	Start	Stop	Score	Status	Date
Contig29042	3d79863d7ac52dcfc76c4795d5b69095	1491	SUPERFAMILY	SSF57424		1187	1228	3.93e-10	T	23-03-2014
Contig29042	3d79863d7ac52dcfc76c4795d5b69095	1491	Pfam	PF01390	SEA domain	141	211	2.6e-06	T	23-03-2014
Contig29042	3d79863d7ac52dcfc76c4795d5b69095	1491	SUPERFAMILY	SSF57424		1341	1377	3.8e-10	T	23-03-2014
Contig29042	3d79863d7ac52dcfc76c4795d5b69095	1491	SUPERFAMILY	SSF57424		770	806	1.44e-09	T	23-03-2014
Contig29042	3d79863d7ac52dcfc76c4795d5b69095	1491	ProSitePatterns	PS01209	LDL-receptor class A (LDLRA) domain signature.	1281	1305	-	T	23-03-2014
Contig29042	3d79863d7ac52dcfc76c4795d5b69095	1491	SUPERFAMILY	SSF57424		1109	1149	5.24e-10	T	23-03-2014
Contig29042	3d79863d7ac52dcfc76c4795d5b69095	1491	ProSiteProfiles	PS50068	LDL-receptor class A (LDLRA) domain profile.	498	534	13.413	T	23-03-2014
Contig29042	3d79863d7ac52dcfc76c4795d5b69095	1491	SUPERFAMILY	SSF48726		1385	1470	2.55e-10	T	23-03-2014
Contig29042	3d79863d7ac52dcfc76c4795d5b69095	1491	ProSiteProfiles	PS50068	LDL-receptor class A (LDLRA) domain profile.	1341	1377	13.387	T	23-03-2014
Contig29042	3d79863d7ac52dcfc76c4795d5b69095	1491	Gene3D	G3DSA:4.10.400.10		263	306	6e-15	T	23-03-2014
Contig29042	3d79863d7ac52dcfc76c4795d5b69095	1491	Gene3D	G3DSA:4.10.400.10		381	420	2.2e-12	T	23-03-2014
Contig29042	3d79863d7ac52dcfc76c4795d5b69095	1491	ProSiteProfiles	PS50068	LDL-receptor class A (LDLRA) domain profile.	696	732	13.5	T	23-03-2014
Contig29042	3d79863d7ac52dcfc76c4795d5b69095	1491	ProSitePatterns	PS01209	LDL-receptor class A (LDLRA) domain signature.	394	416	-	T	23-03-2014
Contig29042	3d79863d7ac52dcfc76c4795d5b69095	1491	ProSiteProfiles	PS50068	LDL-receptor class A (LDLRA) domain profile.	302	338	12.875	T	23-03-2014
Contig29042	3d79863d7ac52dcfc76c4795d5b69095	1491	ProSiteProfiles	PS50835	Ig-like domain profile.	1378	1468	10.335	T	23-03-2014
Contig29042	3d79863d7ac52dcfc76c4795d5b69095	1491	SUPERFAMILY	SSF57424		965	1000	1.7e-10	T	23-03-2014
Contig29042	3d79863d7ac52dcfc76c4795d5b69095	1491	ProSitePatterns	PS01209	LDL-receptor class A (LDLRA) domain signature.	592	614	-	T	23-03-2014
Contig29042	3d79863d7ac52dcfc76c4795d5b69095	1491	ProSitePatterns	PS01209	LDL-receptor class A (LDLRA) domain signature.	903	928	-	T	23-03-2014
Contig29042	3d79863d7ac52dcfc76c4795d5b69095	1491	SMART	SM00408	Immunoglobulin C-2 Type	1394	1456	6.4e-07	T	23-03-2014
Contig29042	3d79863d7ac52dcfc76c4795d5b69095	1491	ProSiteProfiles	PS50068	LDL-receptor class A (LDLRA) domain profile.	813	849	12.163	T	23-03-2014
Contig29042	3d79863d7ac52dcfc76c4795d5b69095	1491	SUPERFAMILY	SSF57424		1075	1111	2.23e-08	T	23-03-2014
Contig29042	3d79863d7ac52dcfc76c4795d5b69095	1491	Gene3D	G3DSA:4.10.400.10		770	806	1.7e-12	T	23-03-2014
Contig29042	3d79863d7ac52dcfc76c4795d5b69095	1491	SUPERFAMILY	SSF57424		927	963	1.05e-08	T	23-03-2014
Contig29042	3d79863d7ac52dcfc76c4795d5b69095	1491	SUPERFAMILY	SSF57424		341	377	4.84e-10	T	23-03-2014
Contig29042	3d79863d7ac52dcfc76c4795d5b69095	1491	PANTHER	PTHR10529		379	1376	5e-89	T	23-03-2014
Contig29042	3d79863d7ac52dcfc76c4795d5b69095	1491	ProSitePatterns	PS01209	LDL-receptor class A (LDLRA) domain signature.	511	533	-	T	23-03-2014
Contig29042	3d79863d7ac52dcfc76c4795d5b69095	1491	ProSiteProfiles	PS50068	LDL-receptor class A (LDLRA) domain profile.	1304	1340	14.062	T	23-03-2014
Contig29042	3d79863d7ac52dcfc76c4795d5b69095	1491	ProSitePatterns	PS01209	LDL-receptor class A (LDLRA) domain signature.	1205	1227	-	T	23-03-2014
Contig29042	3d79863d7ac52dcfc76c4795d5b69095	1491	ProSitePatterns	PS01209	LDL-receptor class A (LDLRA) domain signature.	1354	1376	-	T	23-03-2014
Contig29042	3d79863d7ac52dcfc76c4795d5b69095	1491	SUPERFAMILY	SSF57424		298	338	1.19e-08	T	23-03-2014
Contig29042	3d79863d7ac52dcfc76c4795d5b69095	1491	SUPERFAMILY	SSF57424		376	416	4.84e-10	T	23-03-2014
Contig29042	3d79863d7ac52dcfc76c4795d5b69095	1491	Gene3D	G3DSA:4.10.400.10		497	530	8e-12	T	23-03-2014
Contig29042	3d79863d7ac52dcfc76c4795d5b69095	1491	SUPERFAMILY	SSF57424		656	692	1.06e-06	T	23-03-2014
Contig29042	3d79863d7ac52dcfc76c4795d5b69095	1491	ProSiteProfiles	PS50068	LDL-receptor class A (LDLRA) domain profile.	1075	1111	12.975	T	23-03-2014
Contig29042	3d79863d7ac52dcfc76c4795d5b69095	1491	SUPERFAMILY	SSF57424		812	848	2.23e-08	T	23-03-2014
Contig29042	3d79863d7ac52dcfc76c4795d5b69095	1491	ProSiteProfiles	PS50068	LDL-receptor class A (LDLRA) domain profile.	420	456	13.2	T	23-03-2014
Contig29042	3d79863d7ac52dcfc76c4795d5b69095	1491	ProSiteProfiles	PS50068	LDL-receptor class A (LDLRA) domain profile.	263	299	13.875	T	23-03-2014
Contig29042	3d79863d7ac52dcfc76c4795d5b69095	1491	ProSitePatterns	PS01209	LDL-receptor class A (LDLRA) domain signature.	669	692	-	T	23-03-2014
Contig29042	3d79863d7ac52dcfc76c4795d5b69095	1491	SUPERFAMILY	SSF57424		539	575	7.2e-08	T	23-03-2014
Contig29042	3d79863d7ac52dcfc76c4795d5b69095	1491	ProSiteProfiles	PS50068	LDL-receptor class A (LDLRA) domain profile.	965	1001	13.925	T	23-03-2014
Contig29042	3d79863d7ac52dcfc76c4795d5b69095	1491	Gene3D	G3DSA:4.10.400.10		539	575	2.2e-09	T	23-03-2014
Contig29042	3d79863d7ac52dcfc76c4795d5b69095	1491	SUPERFAMILY	SSF57424		574	615	3.4e-10	T	23-03-2014
Contig29042	3d79863d7ac52dcfc76c4795d5b69095	1491	ProSiteProfiles	PS50068	LDL-receptor class A (LDLRA) domain profile.	1114	1150	13.463	T	23-03-2014
Contig29042	3d79863d7ac52dcfc76c4795d5b69095	1491	ProSiteProfiles	PS50068	LDL-receptor class A (LDLRA) domain profile.	342	378	12.975	T	23-03-2014
Contig29042	3d79863d7ac52dcfc76c4795d5b69095	1491	Phobius	NON_CYTOPLASMIC_DOMAIN	Region of a membrane-bound protein predicted to be outside the membrane, in the extracellular region.	23	1491	-	T	23-03-2014
Contig29042	3d79863d7ac52dcfc76c4795d5b69095	1491	Phobius	SIGNAL_PEPTIDE_N_REGION	N-terminal region of a signal peptide.	1	5	-	T	23-03-2014
Contig29042	3d79863d7ac52dcfc76c4795d5b69095	1491	Gene3D	G3DSA:4.10.400.10		1075	1110	1.8e-10	T	23-03-2014
Contig29042	3d79863d7ac52dcfc76c4795d5b69095	1491	Gene3D	G3DSA:4.10.400.10		307	338	4.1e-10	T	23-03-2014
Contig29042	3d79863d7ac52dcfc76c4795d5b69095	1491	Gene3D	G3DSA:4.10.400.10		1341	1376	1.4e-12	T	23-03-2014
Contig29042	3d79863d7ac52dcfc76c4795d5b69095	1491	Gene3D	G3DSA:4.10.400.10		965	1000	3.6e-13	T	23-03-2014
Contig29042	3d79863d7ac52dcfc76c4795d5b69095	1491	Gene3D	G3DSA:4.10.400.10		1040	1073	3.6e-13	T	23-03-2014
Contig29042	3d79863d7ac52dcfc76c4795d5b69095	1491	Gene3D	G3DSA:4.10.400.10		889	925	1.1e-08	T	23-03-2014
Contig29042	3d79863d7ac52dcfc76c4795d5b69095	1491	ProSitePatterns	PS01209	LDL-receptor class A (LDLRA) domain signature.	940	962	-	T	23-03-2014
Contig29042	3d79863d7ac52dcfc76c4795d5b69095	1491	Gene3D	G3DSA:4.10.400.10		928	963	2.3e-10	T	23-03-2014
Contig29042	3d79863d7ac52dcfc76c4795d5b69095	1491	Gene3D	G3DSA:4.10.400.10		1154	1189	2.3e-11	T	23-03-2014
Contig29042	3d79863d7ac52dcfc76c4795d5b69095	1491	Gene3D	G3DSA:4.10.400.10		1192	1228	4.2e-13	T	23-03-2014
Contig29042	3d79863d7ac52dcfc76c4795d5b69095	1491	Gene3D	G3DSA:4.10.400.10		1232	1266	1.3e-13	T	23-03-2014
Contig29042	3d79863d7ac52dcfc76c4795d5b69095	1491	Gene3D	G3DSA:4.10.400.10		1269	1305	2.1e-11	T	23-03-2014
Contig29042	3d79863d7ac52dcfc76c4795d5b69095	1491	Gene3D	G3DSA:4.10.400.10		619	657	9.2e-13	T	23-03-2014
Contig29042	3d79863d7ac52dcfc76c4795d5b69095	1491	Gene3D	G3DSA:4.10.400.10		342	377	1.2e-11	T	23-03-2014
Contig29042	3d79863d7ac52dcfc76c4795d5b69095	1491	Gene3D	G3DSA:4.10.400.10		1306	1339	6e-13	T	23-03-2014
Contig29042	3d79863d7ac52dcfc76c4795d5b69095	1491	Gene3D	G3DSA:4.10.400.10		851	886	2.5e-13	T	23-03-2014
Contig29042	3d79863d7ac52dcfc76c4795d5b69095	1491	Gene3D	G3DSA:4.10.400.10		1115	1150	4.6e-13	T	23-03-2014
Contig29042	3d79863d7ac52dcfc76c4795d5b69095	1491	Gene3D	G3DSA:4.10.400.10		734	768	4.1e-12	T	23-03-2014
Contig29042	3d79863d7ac52dcfc76c4795d5b69095	1491	Gene3D	G3DSA:4.10.400.10		697	733	2.5e-12	T	23-03-2014
Contig29042	3d79863d7ac52dcfc76c4795d5b69095	1491	Gene3D	G3DSA:4.10.400.10		1003	1039	2.1e-08	T	23-03-2014
Contig29042	3d79863d7ac52dcfc76c4795d5b69095	1491	Gene3D	G3DSA:4.10.400.10		658	692	5.4e-10	T	23-03-2014
Contig29042	3d79863d7ac52dcfc76c4795d5b69095	1491	ProSitePatterns	PS01209	LDL-receptor class A (LDLRA) domain signature.	1166	1188	-	T	23-03-2014
Contig29042	3d79863d7ac52dcfc76c4795d5b69095	1491	ProSiteProfiles	PS50068	LDL-receptor class A (LDLRA) domain profile.	1268	1304	13.913	T	23-03-2014
Contig29042	3d79863d7ac52dcfc76c4795d5b69095	1491	ProSitePatterns	PS01209	LDL-receptor class A (LDLRA) domain signature.	1244	1269	-	T	23-03-2014
Contig29042	3d79863d7ac52dcfc76c4795d5b69095	1491	ProSiteProfiles	PS50068	LDL-receptor class A (LDLRA) domain profile.	1192	1228	13.425	T	23-03-2014
Contig29042	3d79863d7ac52dcfc76c4795d5b69095	1491	Pfam	PF13895	Immunoglobulin domain	1388	1457	2e-05	T	23-03-2014
Contig29042	3d79863d7ac52dcfc76c4795d5b69095	1491	SUPERFAMILY	SSF57424		1226	1266	1.28e-10	T	23-03-2014
Contig29042	3d79863d7ac52dcfc76c4795d5b69095	1491	SMART	SM00409	Immunoglobulin	1388	1470	8.3e-09	T	23-03-2014
Contig29042	3d79863d7ac52dcfc76c4795d5b69095	1491	ProSitePatterns	PS01209	LDL-receptor class A (LDLRA) domain signature.	433	455	-	T	23-03-2014
Contig29042	3d79863d7ac52dcfc76c4795d5b69095	1491	Pfam	PF00057	Low-density lipoprotein receptor domain class A	459	494	8.8e-12	T	23-03-2014
Contig29042	3d79863d7ac52dcfc76c4795d5b69095	1491	Pfam	PF00057	Low-density lipoprotein receptor domain class A	1268	1303	4.8e-10	T	23-03-2014
Contig29042	3d79863d7ac52dcfc76c4795d5b69095	1491	Pfam	PF00057	Low-density lipoprotein receptor domain class A	850	885	5.5e-12	T	23-03-2014
Contig29042	3d79863d7ac52dcfc76c4795d5b69095	1491	Pfam	PF00057	Low-density lipoprotein receptor domain class A	733	767	1.7e-09	T	23-03-2014
Contig29042	3d79863d7ac52dcfc76c4795d5b69095	1491	Pfam	PF00057	Low-density lipoprotein receptor domain class A	890	925	2.4e-06	T	23-03-2014
Contig29042	3d79863d7ac52dcfc76c4795d5b69095	1491	Pfam	PF00057	Low-density lipoprotein receptor domain class A	1114	1149	6.4e-12	T	23-03-2014
Contig29042	3d79863d7ac52dcfc76c4795d5b69095	1491	Pfam	PF00057	Low-density lipoprotein receptor domain class A	302	337	6.4e-09	T	23-03-2014
Contig29042	3d79863d7ac52dcfc76c4795d5b69095	1491	Pfam	PF00057	Low-density lipoprotein receptor domain class A	579	614	6.8e-11	T	23-03-2014
Contig29042	3d79863d7ac52dcfc76c4795d5b69095	1491	Pfam	PF00057	Low-density lipoprotein receptor domain class A	1003	1037	8.9e-07	T	23-03-2014
Contig29042	3d79863d7ac52dcfc76c4795d5b69095	1491	Pfam	PF00057	Low-density lipoprotein receptor domain class A	1231	1266	8.4e-12	T	23-03-2014
Contig29042	3d79863d7ac52dcfc76c4795d5b69095	1491	Pfam	PF00057	Low-density lipoprotein receptor domain class A	420	455	4.2e-12	T	23-03-2014
Contig29042	3d79863d7ac52dcfc76c4795d5b69095	1491	Pfam	PF00057	Low-density lipoprotein receptor domain class A	926	962	1.6e-08	T	23-03-2014
Contig29042	3d79863d7ac52dcfc76c4795d5b69095	1491	Pfam	PF00057	Low-density lipoprotein receptor domain class A	1153	1188	8.2e-10	T	23-03-2014
Contig29042	3d79863d7ac52dcfc76c4795d5b69095	1491	Pfam	PF00057	Low-density lipoprotein receptor domain class A	539	575	1.5e-06	T	23-03-2014
Contig29042	3d79863d7ac52dcfc76c4795d5b69095	1491	Pfam	PF00057	Low-density lipoprotein receptor domain class A	498	533	1.5e-10	T	23-03-2014
Contig29042	3d79863d7ac52dcfc76c4795d5b69095	1491	Pfam	PF00057	Low-density lipoprotein receptor domain class A	1191	1227	7.9e-12	T	23-03-2014
Contig29042	3d79863d7ac52dcfc76c4795d5b69095	1491	Pfam	PF00057	Low-density lipoprotein receptor domain class A	342	377	1.9e-10	T	23-03-2014
Contig29042	3d79863d7ac52dcfc76c4795d5b69095	1491	Pfam	PF00057	Low-density lipoprotein receptor domain class A	1305	1339	5.6e-11	T	23-03-2014
Contig29042	3d79863d7ac52dcfc76c4795d5b69095	1491	Pfam	PF00057	Low-density lipoprotein receptor domain class A	1038	1073	1.8e-12	T	23-03-2014
Contig29042	3d79863d7ac52dcfc76c4795d5b69095	1491	Pfam	PF00057	Low-density lipoprotein receptor domain class A	965	1000	7.9e-12	T	23-03-2014
Contig29042	3d79863d7ac52dcfc76c4795d5b69095	1491	Pfam	PF00057	Low-density lipoprotein receptor domain class A	1341	1376	1.6e-11	T	23-03-2014
Contig29042	3d79863d7ac52dcfc76c4795d5b69095	1491	Pfam	PF00057	Low-density lipoprotein receptor domain class A	695	731	3.1e-10	T	23-03-2014
Contig29042	3d79863d7ac52dcfc76c4795d5b69095	1491	Pfam	PF00057	Low-density lipoprotein receptor domain class A	263	298	1.4e-09	T	23-03-2014
Contig29042	3d79863d7ac52dcfc76c4795d5b69095	1491	Pfam	PF00057	Low-density lipoprotein receptor domain class A	618	655	3.4e-10	T	23-03-2014
Contig29042	3d79863d7ac52dcfc76c4795d5b69095	1491	Pfam	PF00057	Low-density lipoprotein receptor domain class A	657	692	1.1e-08	T	23-03-2014
Contig29042	3d79863d7ac52dcfc76c4795d5b69095	1491	Pfam	PF00057	Low-density lipoprotein receptor domain class A	770	806	2.4e-10	T	23-03-2014
Contig29042	3d79863d7ac52dcfc76c4795d5b69095	1491	Pfam	PF00057	Low-density lipoprotein receptor domain class A	813	848	7.2e-07	T	23-03-2014
Contig29042	3d79863d7ac52dcfc76c4795d5b69095	1491	Pfam	PF00057	Low-density lipoprotein receptor domain class A	1075	1110	2e-08	T	23-03-2014
Contig29042	3d79863d7ac52dcfc76c4795d5b69095	1491	Pfam	PF00057	Low-density lipoprotein receptor domain class A	382	416	2.5e-10	T	23-03-2014
Contig29042	3d79863d7ac52dcfc76c4795d5b69095	1491	ProSitePatterns	PS01209	LDL-receptor class A (LDLRA) domain signature.	1088	1110	-	T	23-03-2014
Contig29042	3d79863d7ac52dcfc76c4795d5b69095	1491	ProSitePatterns	PS01209	LDL-receptor class A (LDLRA) domain signature.	472	494	-	T	23-03-2014
Contig29042	3d79863d7ac52dcfc76c4795d5b69095	1491	SUPERFAMILY	SSF57424		733	767	7.07e-09	T	23-03-2014
Contig29042	3d79863d7ac52dcfc76c4795d5b69095	1491	ProSiteProfiles	PS50068	LDL-receptor class A (LDLRA) domain profile.	732	768	13.35	T	23-03-2014
Contig29042	3d79863d7ac52dcfc76c4795d5b69095	1491	ProSiteProfiles	PS50068	LDL-receptor class A (LDLRA) domain profile.	1231	1267	13.425	T	23-03-2014
Contig29042	3d79863d7ac52dcfc76c4795d5b69095	1491	SUPERFAMILY	SSF57424		493	533	6.41e-10	T	23-03-2014
Contig29042	3d79863d7ac52dcfc76c4795d5b69095	1491	ProSitePatterns	PS01209	LDL-receptor class A (LDLRA) domain signature.	863	885	-	T	23-03-2014
Contig29042	3d79863d7ac52dcfc76c4795d5b69095	1491	SUPERFAMILY	SSF57424		850	886	1.96e-10	T	23-03-2014
Contig29042	3d79863d7ac52dcfc76c4795d5b69095	1491	ProSiteProfiles	PS50068	LDL-receptor class A (LDLRA) domain profile.	579	615	13.275	T	23-03-2014
Contig29042	3d79863d7ac52dcfc76c4795d5b69095	1491	SUPERFAMILY	SSF57424		1148	1189	1.31e-09	T	23-03-2014
Contig29042	3d79863d7ac52dcfc76c4795d5b69095	1491	ProSiteProfiles	PS50068	LDL-receptor class A (LDLRA) domain profile.	656	693	10.562	T	23-03-2014
Contig29042	3d79863d7ac52dcfc76c4795d5b69095	1491	Gene3D	G3DSA:4.10.400.10		456	496	5.4e-13	T	23-03-2014
Contig29042	3d79863d7ac52dcfc76c4795d5b69095	1491	Gene3D	G3DSA:4.10.400.10		421	455	1.5e-12	T	23-03-2014
Contig29042	3d79863d7ac52dcfc76c4795d5b69095	1491	Phobius	SIGNAL_PEPTIDE_C_REGION	C-terminal region of a signal peptide.	18	22	-	T	23-03-2014
Contig29042	3d79863d7ac52dcfc76c4795d5b69095	1491	ProSiteProfiles	PS50068	LDL-receptor class A (LDLRA) domain profile.	850	886	14	T	23-03-2014
Contig29042	3d79863d7ac52dcfc76c4795d5b69095	1491	ProSitePatterns	PS01209	LDL-receptor class A (LDLRA) domain signature.	826	851	-	T	23-03-2014
Contig29042	3d79863d7ac52dcfc76c4795d5b69095	1491	ProSiteProfiles	PS50068	LDL-receptor class A (LDLRA) domain profile.	618	656	11.562	T	23-03-2014
Contig29042	3d79863d7ac52dcfc76c4795d5b69095	1491	ProSitePatterns	PS01209	LDL-receptor class A (LDLRA) domain signature.	355	377	-	T	23-03-2014
Contig29042	3d79863d7ac52dcfc76c4795d5b69095	1491	ProSitePatterns	PS01209	LDL-receptor class A (LDLRA) domain signature.	978	1003	-	T	23-03-2014
Contig29042	3d79863d7ac52dcfc76c4795d5b69095	1491	ProSitePatterns	PS01209	LDL-receptor class A (LDLRA) domain signature.	784	806	-	T	23-03-2014
Contig29042	3d79863d7ac52dcfc76c4795d5b69095	1491	SUPERFAMILY	SSF57424		696	733	1.7e-09	T	23-03-2014
Contig29042	3d79863d7ac52dcfc76c4795d5b69095	1491	ProSiteProfiles	PS50068	LDL-receptor class A (LDLRA) domain profile.	1038	1074	14.175	T	23-03-2014
Contig29042	3d79863d7ac52dcfc76c4795d5b69095	1491	SUPERFAMILY	SSF57424		1039	1073	5.37e-10	T	23-03-2014
Contig29042	3d79863d7ac52dcfc76c4795d5b69095	1491	Gene3D	G3DSA:2.60.40.10		1383	1470	2.7e-10	T	23-03-2014
Contig29042	3d79863d7ac52dcfc76c4795d5b69095	1491	SUPERFAMILY	SSF57424		1268	1305	6.41e-09	T	23-03-2014
Contig29042	3d79863d7ac52dcfc76c4795d5b69095	1491	ProSiteProfiles	PS50068	LDL-receptor class A (LDLRA) domain profile.	381	417	13.125	T	23-03-2014
Contig29042	3d79863d7ac52dcfc76c4795d5b69095	1491	ProSiteProfiles	PS50068	LDL-receptor class A (LDLRA) domain profile.	459	495	13.875	T	23-03-2014
Contig29042	3d79863d7ac52dcfc76c4795d5b69095	1491	ProSitePatterns	PS01209	LDL-receptor class A (LDLRA) domain signature.	745	767	-	T	23-03-2014
Contig29042	3d79863d7ac52dcfc76c4795d5b69095	1491	SUPERFAMILY	SSF57424		617	657	1.44e-08	T	23-03-2014
Contig29042	3d79863d7ac52dcfc76c4795d5b69095	1491	ProSitePatterns	PS01209	LDL-receptor class A (LDLRA) domain signature.	315	337	-	T	23-03-2014
Contig29042	3d79863d7ac52dcfc76c4795d5b69095	1491	SUPERFAMILY	SSF57424		454	494	2.62e-10	T	23-03-2014
Contig29042	3d79863d7ac52dcfc76c4795d5b69095	1491	ProSiteProfiles	PS50068	LDL-receptor class A (LDLRA) domain profile.	927	963	12.338	T	23-03-2014
Contig29042	3d79863d7ac52dcfc76c4795d5b69095	1491	SUPERFAMILY	SSF57424		1305	1339	6.81e-10	T	23-03-2014
Contig29042	3d79863d7ac52dcfc76c4795d5b69095	1491	Phobius	SIGNAL_PEPTIDE	Signal peptide region	1	22	-	T	23-03-2014
Contig29042	3d79863d7ac52dcfc76c4795d5b69095	1491	ProSitePatterns	PS01209	LDL-receptor class A (LDLRA) domain signature.	553	575	-	T	23-03-2014
Contig29042	3d79863d7ac52dcfc76c4795d5b69095	1491	SUPERFAMILY	SSF57424		889	925	1.17e-07	T	23-03-2014
Contig29042	3d79863d7ac52dcfc76c4795d5b69095	1491	ProSiteProfiles	PS50068	LDL-receptor class A (LDLRA) domain profile.	539	576	12.338	T	23-03-2014
Contig29042	3d79863d7ac52dcfc76c4795d5b69095	1491	ProSitePatterns	PS01209	LDL-receptor class A (LDLRA) domain signature.	1051	1076	-	T	23-03-2014
Contig29042	3d79863d7ac52dcfc76c4795d5b69095	1491	ProSiteProfiles	PS50068	LDL-receptor class A (LDLRA) domain profile.	1002	1038	12.012	T	23-03-2014
Contig29042	3d79863d7ac52dcfc76c4795d5b69095	1491	ProSitePatterns	PS01209	LDL-receptor class A (LDLRA) domain signature.	276	298	-	T	23-03-2014
Contig29042	3d79863d7ac52dcfc76c4795d5b69095	1491	SUPERFAMILY	SSF57424		261	299	2.09e-10	T	23-03-2014
Contig29042	3d79863d7ac52dcfc76c4795d5b69095	1491	ProSitePatterns	PS01209	LDL-receptor class A (LDLRA) domain signature.	1317	1342	-	T	23-03-2014
Contig29042	3d79863d7ac52dcfc76c4795d5b69095	1491	ProSitePatterns	PS01209	LDL-receptor class A (LDLRA) domain signature.	709	733	-	T	23-03-2014
Contig29042	3d79863d7ac52dcfc76c4795d5b69095	1491	Phobius	SIGNAL_PEPTIDE_H_REGION	Hydrophobic region of a signal peptide.	6	17	-	T	23-03-2014
Contig29042	3d79863d7ac52dcfc76c4795d5b69095	1491	PRINTS	PR00261	Low density lipoprotein (LDL) receptor signature	353	374	1.4e-38	T	23-03-2014
Contig29042	3d79863d7ac52dcfc76c4795d5b69095	1491	PRINTS	PR00261	Low density lipoprotein (LDL) receptor signature	274	295	1.4e-38	T	23-03-2014
Contig29042	3d79863d7ac52dcfc76c4795d5b69095	1491	PRINTS	PR00261	Low density lipoprotein (LDL) receptor signature	392	413	1.4e-38	T	23-03-2014
Contig29042	3d79863d7ac52dcfc76c4795d5b69095	1491	PRINTS	PR00261	Low density lipoprotein (LDL) receptor signature	431	452	1.4e-38	T	23-03-2014
Contig29042	3d79863d7ac52dcfc76c4795d5b69095	1491	PRINTS	PR00261	Low density lipoprotein (LDL) receptor signature	509	530	1.4e-38	T	23-03-2014
Contig29042	3d79863d7ac52dcfc76c4795d5b69095	1491	PRINTS	PR00261	Low density lipoprotein (LDL) receptor signature	313	334	1.4e-38	T	23-03-2014
Contig29042	3d79863d7ac52dcfc76c4795d5b69095	1491	SUPERFAMILY	SSF57424		415	455	3.14e-10	T	23-03-2014
Contig29042	3d79863d7ac52dcfc76c4795d5b69095	1491	ProSitePatterns	PS01209	LDL-receptor class A (LDLRA) domain signature.	1127	1149	-	T	23-03-2014
Contig29042	3d79863d7ac52dcfc76c4795d5b69095	1491	SUPERFAMILY	SSF57424		1002	1039	1.83e-07	T	23-03-2014
Contig29042	3d79863d7ac52dcfc76c4795d5b69095	1491	ProSiteProfiles	PS50068	LDL-receptor class A (LDLRA) domain profile.	890	926	11.975	T	23-03-2014
Contig29042	3d79863d7ac52dcfc76c4795d5b69095	1491	SMART	SM00192	Low-density lipoprotein receptor domain class A	459	496	5.1e-13	T	23-03-2014
Contig29042	3d79863d7ac52dcfc76c4795d5b69095	1491	SMART	SM00192	Low-density lipoprotein receptor domain class A	1304	1340	2.6e-10	T	23-03-2014
Contig29042	3d79863d7ac52dcfc76c4795d5b69095	1491	SMART	SM00192	Low-density lipoprotein receptor domain class A	263	300	2e-12	T	23-03-2014
Contig29042	3d79863d7ac52dcfc76c4795d5b69095	1491	SMART	SM00192	Low-density lipoprotein receptor domain class A	381	418	1.5e-12	T	23-03-2014
Contig29042	3d79863d7ac52dcfc76c4795d5b69095	1491	SMART	SM00192	Low-density lipoprotein receptor domain class A	813	850	1.9e-09	T	23-03-2014
Contig29042	3d79863d7ac52dcfc76c4795d5b69095	1491	SMART	SM00192	Low-density lipoprotein receptor domain class A	851	887	8.1e-11	T	23-03-2014
Contig29042	3d79863d7ac52dcfc76c4795d5b69095	1491	SMART	SM00192	Low-density lipoprotein receptor domain class A	1341	1378	2.1e-13	T	23-03-2014
Contig29042	3d79863d7ac52dcfc76c4795d5b69095	1491	SMART	SM00192	Low-density lipoprotein receptor domain class A	656	694	1.6e-09	T	23-03-2014
Contig29042	3d79863d7ac52dcfc76c4795d5b69095	1491	SMART	SM00192	Low-density lipoprotein receptor domain class A	342	379	4.8e-12	T	23-03-2014
Contig29042	3d79863d7ac52dcfc76c4795d5b69095	1491	SMART	SM00192	Low-density lipoprotein receptor domain class A	618	655	2.8e-08	T	23-03-2014
Contig29042	3d79863d7ac52dcfc76c4795d5b69095	1491	SMART	SM00192	Low-density lipoprotein receptor domain class A	1192	1229	4.5e-13	T	23-03-2014
Contig29042	3d79863d7ac52dcfc76c4795d5b69095	1491	SMART	SM00192	Low-density lipoprotein receptor domain class A	1038	1074	5.4e-11	T	23-03-2014
Contig29042	3d79863d7ac52dcfc76c4795d5b69095	1491	SMART	SM00192	Low-density lipoprotein receptor domain class A	1153	1190	2.8e-11	T	23-03-2014
Contig29042	3d79863d7ac52dcfc76c4795d5b69095	1491	SMART	SM00192	Low-density lipoprotein receptor domain class A	498	535	3.8e-11	T	23-03-2014
Contig29042	3d79863d7ac52dcfc76c4795d5b69095	1491	SMART	SM00192	Low-density lipoprotein receptor domain class A	579	616	5.6e-13	T	23-03-2014
Contig29042	3d79863d7ac52dcfc76c4795d5b69095	1491	SMART	SM00192	Low-density lipoprotein receptor domain class A	1075	1112	5.7e-11	T	23-03-2014
Contig29042	3d79863d7ac52dcfc76c4795d5b69095	1491	SMART	SM00192	Low-density lipoprotein receptor domain class A	696	731	4.3e-08	T	23-03-2014
Contig29042	3d79863d7ac52dcfc76c4795d5b69095	1491	SMART	SM00192	Low-density lipoprotein receptor domain class A	927	964	6.9e-11	T	23-03-2014
Contig29042	3d79863d7ac52dcfc76c4795d5b69095	1491	SMART	SM00192	Low-density lipoprotein receptor domain class A	539	577	8.2e-09	T	23-03-2014
Contig29042	3d79863d7ac52dcfc76c4795d5b69095	1491	SMART	SM00192	Low-density lipoprotein receptor domain class A	420	457	3.6e-13	T	23-03-2014
Contig29042	3d79863d7ac52dcfc76c4795d5b69095	1491	SMART	SM00192	Low-density lipoprotein receptor domain class A	1231	1267	5.2e-12	T	23-03-2014
Contig29042	3d79863d7ac52dcfc76c4795d5b69095	1491	SMART	SM00192	Low-density lipoprotein receptor domain class A	890	926	0.00042	T	23-03-2014
Contig29042	3d79863d7ac52dcfc76c4795d5b69095	1491	SMART	SM00192	Low-density lipoprotein receptor domain class A	732	769	8.3e-12	T	23-03-2014
Contig29042	3d79863d7ac52dcfc76c4795d5b69095	1491	SMART	SM00192	Low-density lipoprotein receptor domain class A	1003	1037	0.017	T	23-03-2014
Contig29042	3d79863d7ac52dcfc76c4795d5b69095	1491	SMART	SM00192	Low-density lipoprotein receptor domain class A	770	808	1.2e-14	T	23-03-2014
Contig29042	3d79863d7ac52dcfc76c4795d5b69095	1491	SMART	SM00192	Low-density lipoprotein receptor domain class A	302	339	1e-10	T	23-03-2014
Contig29042	3d79863d7ac52dcfc76c4795d5b69095	1491	SMART	SM00192	Low-density lipoprotein receptor domain class A	1268	1303	5.1e-08	T	23-03-2014
Contig29042	3d79863d7ac52dcfc76c4795d5b69095	1491	SMART	SM00192	Low-density lipoprotein receptor domain class A	965	1002	7.4e-14	T	23-03-2014
Contig29042	3d79863d7ac52dcfc76c4795d5b69095	1491	SMART	SM00192	Low-density lipoprotein receptor domain class A	1114	1151	2.3e-14	T	23-03-2014
Contig29042	3d79863d7ac52dcfc76c4795d5b69095	1491	Gene3D	G3DSA:4.10.400.10		576	614	2.5e-12	T	23-03-2014
Contig29042	3d79863d7ac52dcfc76c4795d5b69095	1491	Gene3D	G3DSA:4.10.400.10		812	848	2e-08	T	23-03-2014
Contig29042	3d79863d7ac52dcfc76c4795d5b69095	1491	ProSiteProfiles	PS50068	LDL-receptor class A (LDLRA) domain profile.	1153	1189	12.975	T	23-03-2014
Contig29042	3d79863d7ac52dcfc76c4795d5b69095	1491	ProSiteProfiles	PS50068	LDL-receptor class A (LDLRA) domain profile.	770	807	12.938	T	23-03-2014
Contig5866	26e9b6df5894184eca51103457ee87f	733	PANTHER	PTHR11607:SF3		1	729	1.4e-259	T	23-03-2014
Contig5866	26e9b6df5894184eca51103457ee87f	733	Pfam	PF09261	Alpha mannosidase, middle domain	73	144	1e-22	T	23-03-2014
Contig5866	26e9b6df5894184eca51103457ee87f	733	PANTHER	PTHR11607		1	729	1.4e-259	T	23-03-2014
Contig5866	26e9b6df5894184eca51103457ee87f	733	Gene3D	G3DSA:2.60.40.1360		703	728	4.4e-36	T	23-03-2014
Contig5866	26e9b6df5894184eca51103457ee87f	733	Gene3D	G3DSA:2.60.40.1360		581	671	4.4e-36	T	23-03-2014
Contig5866	26e9b6df5894184eca51103457ee87f	733	Gene3D	G3DSA:1.20.1270.50		72	168	7.1e-32	T	23-03-2014
Contig5866	26e9b6df5894184eca51103457ee87f	733	SUPERFAMILY	SSF88688		72	166	4.58e-30	T	23-03-2014
Contig5866	26e9b6df5894184eca51103457ee87f	733	SUPERFAMILY	SSF74650		164	662	1.88e-124	T	23-03-2014
Contig5866	26e9b6df5894184eca51103457ee87f	733	SUPERFAMILY	SSF74650		713	727	1.88e-124	T	23-03-2014
Contig5866	26e9b6df5894184eca51103457ee87f	733	Pfam	PF01074	Glycosyl hydrolases family 38 N-terminal domain	2	68	9e-07	T	23-03-2014
Contig5866	26e9b6df5894184eca51103457ee87f	733	Gene3D	G3DSA:2.60.40.1180		175	272	6.5e-21	T	23-03-2014
Contig5866	26e9b6df5894184eca51103457ee87f	733	SUPERFAMILY	SSF88713		1	70	2.96e-14	T	23-03-2014
Contig5866	26e9b6df5894184eca51103457ee87f	733	SMART	SM00872	Alpha mannosidase, middle domain	73	145	1.6e-25	T	23-03-2014
Contig5866	26e9b6df5894184eca51103457ee87f	733	Gene3D	G3DSA:3.20.110.10		1	69	9.9e-19	T	23-03-2014
Contig5866	26e9b6df5894184eca51103457ee87f	733	Pfam	PF07748	Glycosyl hydrolases family 38 C-terminal domain	195	724	1.9e-86	T	23-03-2014
Contig5866	26e9b6df5894184eca51103457ee87f	733	Gene3D	G3DSA:2.70.98.30		295	561	4.5e-89	T	23-03-2014
Contig18160	205d8265b5ceae744c5513d3f3eb2833	101	Phobius	NON_CYTOPLASMIC_DOMAIN	Region of a membrane-bound protein predicted to be outside the membrane, in the extracellular region.	1	28	-	T	23-03-2014
Contig18160	205d8265b5ceae744c5513d3f3eb2833	101	Phobius	NON_CYTOPLASMIC_DOMAIN	Region of a membrane-bound protein predicted to be outside the membrane, in the extracellular region.	82	101	-	T	23-03-2014
Contig18160	205d8265b5ceae744c5513d3f3eb2833	101	TMHMM	TMhelix	Region of a membrane-bound protein predicted to be embedded in the membrane.	59	81	-	T	23-03-2014
Contig18160	205d8265b5ceae744c5513d3f3eb2833	101	Phobius	TRANSMEMBRANE	Region of a membrane-bound protein predicted to be embedded in the membrane.	59	81	-	T	23-03-2014
Contig18160	205d8265b5ceae744c5513d3f3eb2833	101	Phobius	TRANSMEMBRANE	Region of a membrane-bound protein predicted to be embedded in the membrane.	29	47	-	T	23-03-2014
Contig18160	205d8265b5ceae744c5513d3f3eb2833	101	Phobius	CYTOPLASMIC_DOMAIN	Region of a membrane-bound protein predicted to be outside the membrane, in the cytoplasm.	48	58	-	T	23-03-2014
Contig28968	a8d0534d234f02bed58f021ea276ab3a	1146	Coils	Coil		748	919	-	T	23-03-2014
Contig28968	a8d0534d234f02bed58f021ea276ab3a	1146	Coils	Coil		1122	1143	-	T	23-03-2014
Contig28968	a8d0534d234f02bed58f021ea276ab3a	1146	PANTHER	PTHR18861		131	918	1.5e-140	T	23-03-2014
Contig28968	a8d0534d234f02bed58f021ea276ab3a	1146	Coils	Coil		930	1052	-	T	23-03-2014
Contig28968	a8d0534d234f02bed58f021ea276ab3a	1146	Coils	Coil		313	348	-	T	23-03-2014
Contig28968	a8d0534d234f02bed58f021ea276ab3a	1146	Coils	Coil		357	385	-	T	23-03-2014
Contig28968	a8d0534d234f02bed58f021ea276ab3a	1146	Coils	Coil		505	533	-	T	23-03-2014
Contig28968	a8d0534d234f02bed58f021ea276ab3a	1146	Coils	Coil		456	498	-	T	23-03-2014
Contig28968	a8d0534d234f02bed58f021ea276ab3a	1146	Coils	Coil		249	277	-	T	23-03-2014
Contig28968	a8d0534d234f02bed58f021ea276ab3a	1146	Coils	Coil		540	596	-	T	23-03-2014
Contig28968	a8d0534d234f02bed58f021ea276ab3a	1146	SUPERFAMILY	SSF57997		538	724	3.66e-05	T	23-03-2014
Contig28968	a8d0534d234f02bed58f021ea276ab3a	1146	Coils	Coil		603	705	-	T	23-03-2014
Contig28968	a8d0534d234f02bed58f021ea276ab3a	1146	Pfam	PF10174	RIM-binding protein of the cytomatrix active zone	456	656	1.3e-33	T	23-03-2014
Contig28968	a8d0534d234f02bed58f021ea276ab3a	1146	Pfam	PF10174	RIM-binding protein of the cytomatrix active zone	659	858	1.6e-20	T	23-03-2014
Contig28968	a8d0534d234f02bed58f021ea276ab3a	1146	Pfam	PF10174	RIM-binding protein of the cytomatrix active zone	252	446	2.9e-27	T	23-03-2014
Contig28968	a8d0534d234f02bed58f021ea276ab3a	1146	Coils	Coil		1059	1094	-	T	23-03-2014
Contig28968	a8d0534d234f02bed58f021ea276ab3a	1146	SUPERFAMILY	SSF103657		1013	1108	3.87e-07	T	23-03-2014
Contig1878	d4c96f43e0657dbc61f5d129887d83ac	156	Phobius	NON_CYTOPLASMIC_DOMAIN	Region of a membrane-bound protein predicted to be outside the membrane, in the extracellular region.	18	156	-	T	23-03-2014
Contig1878	d4c96f43e0657dbc61f5d129887d83ac	156	ProSitePatterns	PS00233	Chitin-binding type R&R domain signature.	65	90	-	T	23-03-2014
Contig1878	d4c96f43e0657dbc61f5d129887d83ac	156	Phobius	SIGNAL_PEPTIDE_C_REGION	C-terminal region of a signal peptide.	14	17	-	T	23-03-2014
Contig1878	d4c96f43e0657dbc61f5d129887d83ac	156	Phobius	SIGNAL_PEPTIDE_H_REGION	Hydrophobic region of a signal peptide.	2	13	-	T	23-03-2014
Contig1878	d4c96f43e0657dbc61f5d129887d83ac	156	Phobius	SIGNAL_PEPTIDE_N_REGION	N-terminal region of a signal peptide.	1	1	-	T	23-03-2014
Contig1878	d4c96f43e0657dbc61f5d129887d83ac	156	Pfam	PF00379	Insect cuticle protein	36	88	1.4e-10	T	23-03-2014
Contig1878	d4c96f43e0657dbc61f5d129887d83ac	156	Phobius	SIGNAL_PEPTIDE	Signal peptide region	1	17	-	T	23-03-2014
Contig1878	d4c96f43e0657dbc61f5d129887d83ac	156	ProSiteProfiles	PS51155	Chitin-binding type R&R domain profile.	33	100	13.383	T	23-03-2014
Contig2790	a2d06ffcec5bb0c83cc5a23f4de362c1	782	ProSiteProfiles	PS51450	Leucine-rich repeat profile.	334	355	4.547	T	23-03-2014
Contig2790	a2d06ffcec5bb0c83cc5a23f4de362c1	782	ProSiteProfiles	PS51450	Leucine-rich repeat profile.	358	379	6.264	T	23-03-2014
Contig2790	a2d06ffcec5bb0c83cc5a23f4de362c1	782	ProSiteProfiles	PS51450	Leucine-rich repeat profile.	405	425	5.579	T	23-03-2014
Contig2790	a2d06ffcec5bb0c83cc5a23f4de362c1	782	SUPERFAMILY	SSF52047		352	604	6.2e-38	T	23-03-2014
Contig2790	a2d06ffcec5bb0c83cc5a23f4de362c1	782	SUPERFAMILY	SSF52058		257	338	3.17e-09	T	23-03-2014
Contig2790	a2d06ffcec5bb0c83cc5a23f4de362c1	782	ProSiteProfiles	PS51450	Leucine-rich repeat profile.	167	188	4.932	T	23-03-2014
Contig2790	a2d06ffcec5bb0c83cc5a23f4de362c1	782	ProSiteProfiles	PS51450	Leucine-rich repeat profile.	313	333	6.48	T	23-03-2014
Contig2790	a2d06ffcec5bb0c83cc5a23f4de362c1	782	ProSiteProfiles	PS51450	Leucine-rich repeat profile.	430	451	7.396	T	23-03-2014
Contig2790	a2d06ffcec5bb0c83cc5a23f4de362c1	782	SMART	SM00369	Leucine-rich repeats, typical (most populated) subfamily	15	38	9.8	T	23-03-2014
Contig2790	a2d06ffcec5bb0c83cc5a23f4de362c1	782	SMART	SM00369	Leucine-rich repeats, typical (most populated) subfamily	452	475	0.028	T	23-03-2014
Contig2790	a2d06ffcec5bb0c83cc5a23f4de362c1	782	SMART	SM00369	Leucine-rich repeats, typical (most populated) subfamily	189	212	75	T	23-03-2014
Contig2790	a2d06ffcec5bb0c83cc5a23f4de362c1	782	SMART	SM00369	Leucine-rich repeats, typical (most populated) subfamily	570	593	120	T	23-03-2014
Contig2790	a2d06ffcec5bb0c83cc5a23f4de362c1	782	SMART	SM00369	Leucine-rich repeats, typical (most populated) subfamily	380	403	0.76	T	23-03-2014
Contig2790	a2d06ffcec5bb0c83cc5a23f4de362c1	782	SMART	SM00369	Leucine-rich repeats, typical (most populated) subfamily	431	451	41	T	23-03-2014
Contig2790	a2d06ffcec5bb0c83cc5a23f4de362c1	782	SMART	SM00369	Leucine-rich repeats, typical (most populated) subfamily	548	569	120	T	23-03-2014
Contig2790	a2d06ffcec5bb0c83cc5a23f4de362c1	782	SMART	SM00369	Leucine-rich repeats, typical (most populated) subfamily	216	236	280	T	23-03-2014
Contig2790	a2d06ffcec5bb0c83cc5a23f4de362c1	782	SMART	SM00369	Leucine-rich repeats, typical (most populated) subfamily	669	691	320	T	23-03-2014
Contig2790	a2d06ffcec5bb0c83cc5a23f4de362c1	782	SMART	SM00369	Leucine-rich repeats, typical (most populated) subfamily	237	260	14	T	23-03-2014
Contig2790	a2d06ffcec5bb0c83cc5a23f4de362c1	782	SMART	SM00369	Leucine-rich repeats, typical (most populated) subfamily	522	545	4.7	T	23-03-2014
Contig2790	a2d06ffcec5bb0c83cc5a23f4de362c1	782	SMART	SM00369	Leucine-rich repeats, typical (most populated) subfamily	139	162	0.3	T	23-03-2014
Contig2790	a2d06ffcec5bb0c83cc5a23f4de362c1	782	SMART	SM00369	Leucine-rich repeats, typical (most populated) subfamily	285	310	0.27	T	23-03-2014
Contig2790	a2d06ffcec5bb0c83cc5a23f4de362c1	782	SMART	SM00369	Leucine-rich repeats, typical (most populated) subfamily	168	188	140	T	23-03-2014
Contig2790	a2d06ffcec5bb0c83cc5a23f4de362c1	782	SMART	SM00369	Leucine-rich repeats, typical (most populated) subfamily	332	355	340	T	23-03-2014
Contig2790	a2d06ffcec5bb0c83cc5a23f4de362c1	782	SMART	SM00369	Leucine-rich repeats, typical (most populated) subfamily	115	138	0.11	T	23-03-2014
Contig2790	a2d06ffcec5bb0c83cc5a23f4de362c1	782	SMART	SM00369	Leucine-rich repeats, typical (most populated) subfamily	356	379	56	T	23-03-2014
Contig2790	a2d06ffcec5bb0c83cc5a23f4de362c1	782	SMART	SM00369	Leucine-rich repeats, typical (most populated) subfamily	43	63	110	T	23-03-2014
Contig2790	a2d06ffcec5bb0c83cc5a23f4de362c1	782	SMART	SM00369	Leucine-rich repeats, typical (most populated) subfamily	64	87	1.5	T	23-03-2014
Contig2790	a2d06ffcec5bb0c83cc5a23f4de362c1	782	ProSiteProfiles	PS51450	Leucine-rich repeat profile.	263	284	5.902	T	23-03-2014
Contig2790	a2d06ffcec5bb0c83cc5a23f4de362c1	782	ProSiteProfiles	PS51450	Leucine-rich repeat profile.	239	260	4.801	T	23-03-2014
Contig2790	a2d06ffcec5bb0c83cc5a23f4de362c1	782	ProSiteProfiles	PS51450	Leucine-rich repeat profile.	289	310	8.69	T	23-03-2014
Contig2790	a2d06ffcec5bb0c83cc5a23f4de362c1	782	ProSiteProfiles	PS51450	Leucine-rich repeat profile.	117	138	7.365	T	23-03-2014
Contig2790	a2d06ffcec5bb0c83cc5a23f4de362c1	782	Gene3D	G3DSA:3.80.10.10		278	409	1.6e-27	T	23-03-2014
Contig2790	a2d06ffcec5bb0c83cc5a23f4de362c1	782	ProSiteProfiles	PS51450	Leucine-rich repeat profile.	17	38	6.233	T	23-03-2014
Contig2790	a2d06ffcec5bb0c83cc5a23f4de362c1	782	ProSiteProfiles	PS51450	Leucine-rich repeat profile.	42	63	6.272	T	23-03-2014
Contig2790	a2d06ffcec5bb0c83cc5a23f4de362c1	782	Gene3D	G3DSA:3.80.10.10		535	624	4.6e-18	T	23-03-2014
Contig2790	a2d06ffcec5bb0c83cc5a23f4de362c1	782	Gene3D	G3DSA:3.80.10.10		665	781	4e-08	T	23-03-2014
Contig2790	a2d06ffcec5bb0c83cc5a23f4de362c1	782	Gene3D	G3DSA:3.80.10.10		1	95	3.1e-18	T	23-03-2014
Contig2790	a2d06ffcec5bb0c83cc5a23f4de362c1	782	Pfam	PF13855	Leucine rich repeat	335	393	2.6e-12	T	23-03-2014
Contig2790	a2d06ffcec5bb0c83cc5a23f4de362c1	782	Pfam	PF13855	Leucine rich repeat	42	97	1.1e-10	T	23-03-2014
Contig2790	a2d06ffcec5bb0c83cc5a23f4de362c1	782	Pfam	PF13855	Leucine rich repeat	405	463	8e-09	T	23-03-2014
Contig2790	a2d06ffcec5bb0c83cc5a23f4de362c1	782	Pfam	PF13855	Leucine rich repeat	523	583	5.2e-09	T	23-03-2014
Contig2790	a2d06ffcec5bb0c83cc5a23f4de362c1	782	Pfam	PF13855	Leucine rich repeat	190	250	4.9e-12	T	23-03-2014
Contig2790	a2d06ffcec5bb0c83cc5a23f4de362c1	782	PANTHER	PTHR24365		18	782	3.9e-71	T	23-03-2014
Contig2790	a2d06ffcec5bb0c83cc5a23f4de362c1	782	Gene3D	G3DSA:3.80.10.10		96	277	6.4e-34	T	23-03-2014
Contig2790	a2d06ffcec5bb0c83cc5a23f4de362c1	782	ProSiteProfiles	PS51450	Leucine-rich repeat profile.	191	212	5.163	T	23-03-2014
Contig2790	a2d06ffcec5bb0c83cc5a23f4de362c1	782	ProSiteProfiles	PS51450	Leucine-rich repeat profile.	572	593	5.918	T	23-03-2014
Contig2790	a2d06ffcec5bb0c83cc5a23f4de362c1	782	ProSiteProfiles	PS51450	Leucine-rich repeat profile.	66	87	7.034	T	23-03-2014
Contig2790	a2d06ffcec5bb0c83cc5a23f4de362c1	782	ProSiteProfiles	PS51450	Leucine-rich repeat profile.	524	545	6.203	T	23-03-2014
Contig2790	a2d06ffcec5bb0c83cc5a23f4de362c1	782	SUPERFAMILY	SSF52058		3	275	1.67e-40	T	23-03-2014
Contig2790	a2d06ffcec5bb0c83cc5a23f4de362c1	782	ProSiteProfiles	PS51450	Leucine-rich repeat profile.	382	403	7.088	T	23-03-2014
Contig2790	a2d06ffcec5bb0c83cc5a23f4de362c1	782	Pfam	PF00560	Leucine Rich Repeat	479	501	0.48	T	23-03-2014
Contig2790	a2d06ffcec5bb0c83cc5a23f4de362c1	782	Pfam	PF00560	Leucine Rich Repeat	289	311	0.0042	T	23-03-2014
Contig2790	a2d06ffcec5bb0c83cc5a23f4de362c1	782	Pfam	PF00560	Leucine Rich Repeat	141	160	0.015	T	23-03-2014
Contig2790	a2d06ffcec5bb0c83cc5a23f4de362c1	782	ProSiteProfiles	PS51450	Leucine-rich repeat profile.	454	475	6.703	T	23-03-2014
Contig2790	a2d06ffcec5bb0c83cc5a23f4de362c1	782	SUPERFAMILY	SSF52058		658	781	5.35e-09	T	23-03-2014
Contig2790	a2d06ffcec5bb0c83cc5a23f4de362c1	782	ProSiteProfiles	PS51450	Leucine-rich repeat profile.	215	236	6.464	T	23-03-2014
Contig2790	a2d06ffcec5bb0c83cc5a23f4de362c1	782	Gene3D	G3DSA:3.80.10.10		410	534	8.6e-21	T	23-03-2014
Contig2790	a2d06ffcec5bb0c83cc5a23f4de362c1	782	SMART	SM00364	Leucine-rich repeats, bacterial type	139	158	150	T	23-03-2014
Contig2790	a2d06ffcec5bb0c83cc5a23f4de362c1	782	SMART	SM00364	Leucine-rich repeats, bacterial type	64	83	470	T	23-03-2014
Contig2790	a2d06ffcec5bb0c83cc5a23f4de362c1	782	SMART	SM00364	Leucine-rich repeats, bacterial type	115	134	35	T	23-03-2014
Contig2790	a2d06ffcec5bb0c83cc5a23f4de362c1	782	SMART	SM00364	Leucine-rich repeats, bacterial type	287	306	10	T	23-03-2014
Contig2790	a2d06ffcec5bb0c83cc5a23f4de362c1	782	ProSiteProfiles	PS51450	Leucine-rich repeat profile.	141	162	7.519	T	23-03-2014
Contig2790	a2d06ffcec5bb0c83cc5a23f4de362c1	782	ProSiteProfiles	PS51450	Leucine-rich repeat profile.	478	499	7.65	T	23-03-2014
Contig2790	a2d06ffcec5bb0c83cc5a23f4de362c1	782	ProSiteProfiles	PS51450	Leucine-rich repeat profile.	548	569	6.226	T	23-03-2014
Contig2495	c5aa9b4e723ae66ba37f6dfdaaab8635	527	Gene3D	G3DSA:2.60.40.10		29	123	2.5e-16	T	23-03-2014
Contig2495	c5aa9b4e723ae66ba37f6dfdaaab8635	527	Phobius	SIGNAL_PEPTIDE_H_REGION	Hydrophobic region of a signal peptide.	9	19	-	T	23-03-2014
Contig2495	c5aa9b4e723ae66ba37f6dfdaaab8635	527	Phobius	SIGNAL_PEPTIDE_C_REGION	C-terminal region of a signal peptide.	20	23	-	T	23-03-2014
Contig2495	c5aa9b4e723ae66ba37f6dfdaaab8635	527	Phobius	CYTOPLASMIC_DOMAIN	Region of a membrane-bound protein predicted to be outside the membrane, in the cytoplasm.	407	527	-	T	23-03-2014
Contig2495	c5aa9b4e723ae66ba37f6dfdaaab8635	527	Phobius	SIGNAL_PEPTIDE_N_REGION	N-terminal region of a signal peptide.	1	8	-	T	23-03-2014
Contig2495	c5aa9b4e723ae66ba37f6dfdaaab8635	527	SMART	SM00409	Immunoglobulin	161	241	1.3e-10	T	23-03-2014
Contig2495	c5aa9b4e723ae66ba37f6dfdaaab8635	527	SMART	SM00409	Immunoglobulin	38	122	1.2e-09	T	23-03-2014
Contig2495	c5aa9b4e723ae66ba37f6dfdaaab8635	527	SMART	SM00409	Immunoglobulin	257	361	3.4e-10	T	23-03-2014
Contig2495	c5aa9b4e723ae66ba37f6dfdaaab8635	527	Phobius	NON_CYTOPLASMIC_DOMAIN	Region of a membrane-bound protein predicted to be outside the membrane, in the extracellular region.	24	382	-	T	23-03-2014
Contig2495	c5aa9b4e723ae66ba37f6dfdaaab8635	527	SUPERFAMILY	SSF48726		250	360	4.37e-16	T	23-03-2014
Contig2495	c5aa9b4e723ae66ba37f6dfdaaab8635	527	Gene3D	G3DSA:2.60.40.10		249	371	7.6e-15	T	23-03-2014
Contig2495	c5aa9b4e723ae66ba37f6dfdaaab8635	527	ProSiteProfiles	PS50835	Ig-like domain profile.	250	359	10.226	T	23-03-2014
Contig2495	c5aa9b4e723ae66ba37f6dfdaaab8635	527	PANTHER	PTHR19890		5	414	1.3e-99	T	23-03-2014
Contig2495	c5aa9b4e723ae66ba37f6dfdaaab8635	527	TMHMM	TMhelix	Region of a membrane-bound protein predicted to be embedded in the membrane.	386	408	-	T	23-03-2014
Contig2495	c5aa9b4e723ae66ba37f6dfdaaab8635	527	ProSiteProfiles	PS50835	Ig-like domain profile.	151	237	13.584	T	23-03-2014
Contig2495	c5aa9b4e723ae66ba37f6dfdaaab8635	527	Pfam	PF07679	Immunoglobulin I-set domain	42	121	4.1e-11	T	23-03-2014
Contig2495	c5aa9b4e723ae66ba37f6dfdaaab8635	527	Pfam	PF07679	Immunoglobulin I-set domain	256	360	6.1e-10	T	23-03-2014
Contig2495	c5aa9b4e723ae66ba37f6dfdaaab8635	527	Pfam	PF07679	Immunoglobulin I-set domain	163	240	4.3e-17	T	23-03-2014
Contig2495	c5aa9b4e723ae66ba37f6dfdaaab8635	527	ProSiteProfiles	PS50835	Ig-like domain profile.	30	120	12.404	T	23-03-2014
Contig2495	c5aa9b4e723ae66ba37f6dfdaaab8635	527	Phobius	TRANSMEMBRANE	Region of a membrane-bound protein predicted to be embedded in the membrane.	383	406	-	T	23-03-2014
Contig2495	c5aa9b4e723ae66ba37f6dfdaaab8635	527	SMART	SM00408	Immunoglobulin C-2 Type	44	111	1e-08	T	23-03-2014
Contig2495	c5aa9b4e723ae66ba37f6dfdaaab8635	527	SMART	SM00408	Immunoglobulin C-2 Type	167	232	6.6e-18	T	23-03-2014
Contig2495	c5aa9b4e723ae66ba37f6dfdaaab8635	527	SMART	SM00408	Immunoglobulin C-2 Type	263	350	8e-05	T	23-03-2014
Contig2495	c5aa9b4e723ae66ba37f6dfdaaab8635	527	SUPERFAMILY	SSF48726		41	123	1.52e-17	T	23-03-2014
Contig2495	c5aa9b4e723ae66ba37f6dfdaaab8635	527	Gene3D	G3DSA:2.60.40.10		160	241	6.4e-20	T	23-03-2014
Contig2495	c5aa9b4e723ae66ba37f6dfdaaab8635	527	SUPERFAMILY	SSF48726		163	241	2.64e-20	T	23-03-2014
Contig2495	c5aa9b4e723ae66ba37f6dfdaaab8635	527	Phobius	SIGNAL_PEPTIDE	Signal peptide region	1	23	-	T	23-03-2014
Contig2495	c5aa9b4e723ae66ba37f6dfdaaab8635	527	PANTHER	PTHR19890:SF4		5	414	1.3e-99	T	23-03-2014
Contig2624	c6f01652fca888c778b52e6b417aea37	505	TMHMM	TMhelix	Region of a membrane-bound protein predicted to be embedded in the membrane.	165	187	-	T	23-03-2014
Contig2624	c6f01652fca888c778b52e6b417aea37	505	Phobius	TRANSMEMBRANE	Region of a membrane-bound protein predicted to be embedded in the membrane.	167	190	-	T	23-03-2014
Contig2624	c6f01652fca888c778b52e6b417aea37	505	Phobius	TRANSMEMBRANE	Region of a membrane-bound protein predicted to be embedded in the membrane.	246	265	-	T	23-03-2014
Contig2624	c6f01652fca888c778b52e6b417aea37	505	TMHMM	TMhelix	Region of a membrane-bound protein predicted to be embedded in the membrane.	62	84	-	T	23-03-2014
Contig2624	c6f01652fca888c778b52e6b417aea37	505	Phobius	CYTOPLASMIC_DOMAIN	Region of a membrane-bound protein predicted to be outside the membrane, in the cytoplasm.	318	328	-	T	23-03-2014
Contig2624	c6f01652fca888c778b52e6b417aea37	505	Phobius	NON_CYTOPLASMIC_DOMAIN	Region of a membrane-bound protein predicted to be outside the membrane, in the extracellular region.	1	20	-	T	23-03-2014
Contig2624	c6f01652fca888c778b52e6b417aea37	505	Phobius	TRANSMEMBRANE	Region of a membrane-bound protein predicted to be embedded in the membrane.	277	294	-	T	23-03-2014
Contig2624	c6f01652fca888c778b52e6b417aea37	505	TMHMM	TMhelix	Region of a membrane-bound protein predicted to be embedded in the membrane.	325	347	-	T	23-03-2014
Contig2624	c6f01652fca888c778b52e6b417aea37	505	Gene3D	G3DSA:1.10.3430.10		19	404	4.4e-109	T	23-03-2014
Contig2624	c6f01652fca888c778b52e6b417aea37	505	Phobius	TRANSMEMBRANE	Region of a membrane-bound protein predicted to be embedded in the membrane.	102	123	-	T	23-03-2014
Contig2624	c6f01652fca888c778b52e6b417aea37	505	Phobius	CYTOPLASMIC_DOMAIN	Region of a membrane-bound protein predicted to be outside the membrane, in the cytoplasm.	124	134	-	T	23-03-2014
Contig2624	c6f01652fca888c778b52e6b417aea37	505	Phobius	TRANSMEMBRANE	Region of a membrane-bound protein predicted to be embedded in the membrane.	135	155	-	T	23-03-2014
Contig2624	c6f01652fca888c778b52e6b417aea37	505	Pfam	PF00909	Ammonium Transporter Family	22	419	6.8e-110	T	23-03-2014
Contig2624	c6f01652fca888c778b52e6b417aea37	505	ProSitePatterns	PS01219	Ammonium transporters signature.	168	193	-	T	23-03-2014
Contig2624	c6f01652fca888c778b52e6b417aea37	505	Phobius	NON_CYTOPLASMIC_DOMAIN	Region of a membrane-bound protein predicted to be outside the membrane, in the extracellular region.	156	166	-	T	23-03-2014
Contig2624	c6f01652fca888c778b52e6b417aea37	505	PANTHER	PTHR11730		7	470	8e-208	T	23-03-2014
Contig2624	c6f01652fca888c778b52e6b417aea37	505	Phobius	TRANSMEMBRANE	Region of a membrane-bound protein predicted to be embedded in the membrane.	329	347	-	T	23-03-2014
Contig2624	c6f01652fca888c778b52e6b417aea37	505	TMHMM	TMhelix	Region of a membrane-bound protein predicted to be embedded in the membrane.	247	266	-	T	23-03-2014
Contig2624	c6f01652fca888c778b52e6b417aea37	505	Phobius	TRANSMEMBRANE	Region of a membrane-bound protein predicted to be embedded in the membrane.	210	226	-	T	23-03-2014
Contig2624	c6f01652fca888c778b52e6b417aea37	505	SUPERFAMILY	SSF111352		19	404	8.37e-95	T	23-03-2014
Contig2624	c6f01652fca888c778b52e6b417aea37	505	Phobius	CYTOPLASMIC_DOMAIN	Region of a membrane-bound protein predicted to be outside the membrane, in the cytoplasm.	191	209	-	T	23-03-2014
Contig2624	c6f01652fca888c778b52e6b417aea37	505	Phobius	NON_CYTOPLASMIC_DOMAIN	Region of a membrane-bound protein predicted to be outside the membrane, in the extracellular region.	227	245	-	T	23-03-2014
Contig2624	c6f01652fca888c778b52e6b417aea37	505	Phobius	TRANSMEMBRANE	Region of a membrane-bound protein predicted to be embedded in the membrane.	54	72	-	T	23-03-2014
Contig2624	c6f01652fca888c778b52e6b417aea37	505	PANTHER	PTHR11730:SF5		7	470	8e-208	T	23-03-2014
Contig2624	c6f01652fca888c778b52e6b417aea37	505	TMHMM	TMhelix	Region of a membrane-bound protein predicted to be embedded in the membrane.	104	126	-	T	23-03-2014
Contig2624	c6f01652fca888c778b52e6b417aea37	505	Phobius	TRANSMEMBRANE	Region of a membrane-bound protein predicted to be embedded in the membrane.	21	42	-	T	23-03-2014
Contig2624	c6f01652fca888c778b52e6b417aea37	505	Phobius	NON_CYTOPLASMIC_DOMAIN	Region of a membrane-bound protein predicted to be outside the membrane, in the extracellular region.	295	299	-	T	23-03-2014
Contig2624	c6f01652fca888c778b52e6b417aea37	505	TMHMM	TMhelix	Region of a membrane-bound protein predicted to be embedded in the membrane.	22	41	-	T	23-03-2014
Contig2624	c6f01652fca888c778b52e6b417aea37	505	TMHMM	TMhelix	Region of a membrane-bound protein predicted to be embedded in the membrane.	371	393	-	T	23-03-2014
Contig2624	c6f01652fca888c778b52e6b417aea37	505	TMHMM	TMhelix	Region of a membrane-bound protein predicted to be embedded in the membrane.	276	294	-	T	23-03-2014
Contig2624	c6f01652fca888c778b52e6b417aea37	505	Phobius	NON_CYTOPLASMIC_DOMAIN	Region of a membrane-bound protein predicted to be outside the membrane, in the extracellular region.	348	366	-	T	23-03-2014
Contig2624	c6f01652fca888c778b52e6b417aea37	505	Phobius	CYTOPLASMIC_DOMAIN	Region of a membrane-bound protein predicted to be outside the membrane, in the cytoplasm.	266	276	-	T	23-03-2014
Contig2624	c6f01652fca888c778b52e6b417aea37	505	Phobius	NON_CYTOPLASMIC_DOMAIN	Region of a membrane-bound protein predicted to be outside the membrane, in the extracellular region.	73	101	-	T	23-03-2014
Contig2624	c6f01652fca888c778b52e6b417aea37	505	TIGRFAM	TIGR00836	amt: ammonium transporter	20	419	3.3e-111	T	23-03-2014
Contig2624	c6f01652fca888c778b52e6b417aea37	505	Phobius	CYTOPLASMIC_DOMAIN	Region of a membrane-bound protein predicted to be outside the membrane, in the cytoplasm.	397	505	-	T	23-03-2014
Contig2624	c6f01652fca888c778b52e6b417aea37	505	TMHMM	TMhelix	Region of a membrane-bound protein predicted to be embedded in the membrane.	133	155	-	T	23-03-2014
Contig2624	c6f01652fca888c778b52e6b417aea37	505	Phobius	TRANSMEMBRANE	Region of a membrane-bound protein predicted to be embedded in the membrane.	300	317	-	T	23-03-2014
Contig2624	c6f01652fca888c778b52e6b417aea37	505	Phobius	CYTOPLASMIC_DOMAIN	Region of a membrane-bound protein predicted to be outside the membrane, in the cytoplasm.	43	53	-	T	23-03-2014
Contig2624	c6f01652fca888c778b52e6b417aea37	505	Phobius	TRANSMEMBRANE	Region of a membrane-bound protein predicted to be embedded in the membrane.	367	396	-	T	23-03-2014
Contig2789	8ab0328bd588755b397250563c6f0893	384	Phobius	NON_CYTOPLASMIC_DOMAIN	Region of a membrane-bound protein predicted to be outside the membrane, in the extracellular region.	21	384	-	T	23-03-2014
Contig2789	8ab0328bd588755b397250563c6f0893	384	ProSiteProfiles	PS51450	Leucine-rich repeat profile.	344	365	5.579	T	23-03-2014
Contig2789	8ab0328bd588755b397250563c6f0893	384	Phobius	SIGNAL_PEPTIDE_H_REGION	Hydrophobic region of a signal peptide.	2	13	-	T	23-03-2014
Contig2789	8ab0328bd588755b397250563c6f0893	384	SMART	SM00369	Leucine-rich repeats, typical (most populated) subfamily	101	125	36	T	23-03-2014
Contig2789	8ab0328bd588755b397250563c6f0893	384	SMART	SM00369	Leucine-rich repeats, typical (most populated) subfamily	201	222	330	T	23-03-2014
Contig2789	8ab0328bd588755b397250563c6f0893	384	SMART	SM00369	Leucine-rich repeats, typical (most populated) subfamily	126	149	4.9	T	23-03-2014
Contig2789	8ab0328bd588755b397250563c6f0893	384	SMART	SM00369	Leucine-rich repeats, typical (most populated) subfamily	154	176	28	T	23-03-2014
Contig2789	8ab0328bd588755b397250563c6f0893	384	SMART	SM00369	Leucine-rich repeats, typical (most populated) subfamily	223	245	25	T	23-03-2014
Contig2789	8ab0328bd588755b397250563c6f0893	384	SMART	SM00369	Leucine-rich repeats, typical (most populated) subfamily	177	200	64	T	23-03-2014
Contig2789	8ab0328bd588755b397250563c6f0893	384	SMART	SM00369	Leucine-rich repeats, typical (most populated) subfamily	295	317	14	T	23-03-2014
Contig2789	8ab0328bd588755b397250563c6f0893	384	SMART	SM00369	Leucine-rich repeats, typical (most populated) subfamily	342	365	9.2	T	23-03-2014
Contig2789	8ab0328bd588755b397250563c6f0893	384	SMART	SM00369	Leucine-rich repeats, typical (most populated) subfamily	275	294	190	T	23-03-2014
Contig2789	8ab0328bd588755b397250563c6f0893	384	SMART	SM00369	Leucine-rich repeats, typical (most populated) subfamily	247	270	0.46	T	23-03-2014
Contig2789	8ab0328bd588755b397250563c6f0893	384	ProSiteProfiles	PS51450	Leucine-rich repeat profile.	369	384	6.38	T	23-03-2014
Contig2789	8ab0328bd588755b397250563c6f0893	384	ProSiteProfiles	PS51450	Leucine-rich repeat profile.	296	317	6.595	T	23-03-2014
Contig2789	8ab0328bd588755b397250563c6f0893	384	ProSiteProfiles	PS51450	Leucine-rich repeat profile.	179	200	6.318	T	23-03-2014
Contig2789	8ab0328bd588755b397250563c6f0893	384	Pfam	PF13855	Leucine rich repeat	321	379	1.6e-07	T	23-03-2014
Contig2789	8ab0328bd588755b397250563c6f0893	384	Pfam	PF13855	Leucine rich repeat	274	317	6.4e-08	T	23-03-2014
Contig2789	8ab0328bd588755b397250563c6f0893	384	Pfam	PF13855	Leucine rich repeat	156	190	2.4e-06	T	23-03-2014
Contig2789	8ab0328bd588755b397250563c6f0893	384	Pfam	PF13855	Leucine rich repeat	79	139	3.1e-10	T	23-03-2014
Contig2789	8ab0328bd588755b397250563c6f0893	384	PANTHER	PTHR24365		3	381	1.2e-49	T	23-03-2014
Contig2789	8ab0328bd588755b397250563c6f0893	384	ProSiteProfiles	PS51450	Leucine-rich repeat profile.	321	343	5.941	T	23-03-2014
Contig2789	8ab0328bd588755b397250563c6f0893	384	Gene3D	G3DSA:3.80.10.10		33	204	1.5e-24	T	23-03-2014
Contig2789	8ab0328bd588755b397250563c6f0893	384	SUPERFAMILY	SSF52058		29	380	3.74e-44	T	23-03-2014
Contig2789	8ab0328bd588755b397250563c6f0893	384	Gene3D	G3DSA:3.80.10.10		306	381	2.9e-14	T	23-03-2014
Contig2789	8ab0328bd588755b397250563c6f0893	384	ProSiteProfiles	PS51450	Leucine-rich repeat profile.	201	222	6.611	T	23-03-2014
Contig2789	8ab0328bd588755b397250563c6f0893	384	ProSiteProfiles	PS51450	Leucine-rich repeat profile.	155	176	6.387	T	23-03-2014
Contig2789	8ab0328bd588755b397250563c6f0893	384	Phobius	SIGNAL_PEPTIDE_C_REGION	C-terminal region of a signal peptide.	14	20	-	T	23-03-2014
Contig2789	8ab0328bd588755b397250563c6f0893	384	Phobius	SIGNAL_PEPTIDE_N_REGION	N-terminal region of a signal peptide.	1	1	-	T	23-03-2014
Contig2789	8ab0328bd588755b397250563c6f0893	384	ProSiteProfiles	PS51450	Leucine-rich repeat profile.	128	149	8.351	T	23-03-2014
Contig2789	8ab0328bd588755b397250563c6f0893	384	ProSiteProfiles	PS51450	Leucine-rich repeat profile.	249	270	5.995	T	23-03-2014
Contig2789	8ab0328bd588755b397250563c6f0893	384	ProSiteProfiles	PS51450	Leucine-rich repeat profile.	104	124	7.057	T	23-03-2014
Contig2789	8ab0328bd588755b397250563c6f0893	384	ProSiteProfiles	PS51450	Leucine-rich repeat profile.	273	294	5.071	T	23-03-2014
Contig2789	8ab0328bd588755b397250563c6f0893	384	Pfam	PF00560	Leucine Rich Repeat	250	268	0.2	T	23-03-2014
Contig2789	8ab0328bd588755b397250563c6f0893	384	Gene3D	G3DSA:3.80.10.10		205	305	6.6e-20	T	23-03-2014
Contig2789	8ab0328bd588755b397250563c6f0893	384	Pfam	PF13504	Leucine rich repeat	225	240	0.75	T	23-03-2014
Contig2789	8ab0328bd588755b397250563c6f0893	384	Phobius	SIGNAL_PEPTIDE	Signal peptide region	1	20	-	T	23-03-2014
Contig2789	8ab0328bd588755b397250563c6f0893	384	ProSiteProfiles	PS51450	Leucine-rich repeat profile.	225	246	6.772	T	23-03-2014
Contig11063	624ce996dd465f680377d62ddd0beb93	2656	Pfam	PF07001	BAT2 N-terminus	1	185	1.4e-46	T	23-03-2014
Contig11063	624ce996dd465f680377d62ddd0beb93	2656	PANTHER	PTHR14038		2	2633	3.3e-55	T	23-03-2014
Contig11063	624ce996dd465f680377d62ddd0beb93	2656	Coils	Coil		1324	1345	-	T	23-03-2014
Contig11063	624ce996dd465f680377d62ddd0beb93	2656	Coils	Coil		1069	1090	-	T	23-03-2014
Contig2690	d187115adc1056c3a98ceb455b6cecd	910	Coils	Coil		254	282	-	T	23-03-2014
Contig2690	d187115adc1056c3a98ceb455b6cecd	910	ProSiteProfiles	PS50026	EGF-like domain profile.	572	617	12.564	T	23-03-2014
Contig2690	d187115adc1056c3a98ceb455b6cecd	910	TMHMM	TMhelix	Region of a membrane-bound protein predicted to be embedded in the membrane.	20	42	-	T	23-03-2014
Contig2690	d187115adc1056c3a98ceb455b6cecd	910	SUPERFAMILY	SSF57603		701	772	1.78e-08	T	23-03-2014
Contig2690	d187115adc1056c3a98ceb455b6cecd	910	Pfam	PF07645	Calcium-binding EGF domain	618	649	3.5e-06	T	23-03-2014
Contig2690	d187115adc1056c3a98ceb455b6cecd	910	Pfam	PF07645	Calcium-binding EGF domain	572	607	3.4e-09	T	23-03-2014
Contig2690	d187115adc1056c3a98ceb455b6cecd	910	Pfam	PF07645	Calcium-binding EGF domain	453	497	2.3e-07	T	23-03-2014
Contig2690	d187115adc1056c3a98ceb455b6cecd	910	Phobius	NON_CYTOPLASMIC_DOMAIN	Region of a membrane-bound protein predicted to be outside the membrane, in the extracellular region.	1	19	-	T	23-03-2014
Contig2690	d187115adc1056c3a98ceb455b6cecd	910	Gene3D	G3DSA:2.10.70.10		655	689	4.3e-07	T	23-03-2014
Contig2690	d187115adc1056c3a98ceb455b6cecd	910	Gene3D	G3DSA:2.10.70.10		293	324	2.4e-06	T	23-03-2014
Contig2690	d187115adc1056c3a98ceb455b6cecd	910	Gene3D	G3DSA:2.10.70.10		351	384	1.1e-05	T	23-03-2014
Contig2690	d187115adc1056c3a98ceb455b6cecd	910	ProSitePatterns	PS01187	Calcium-binding EGF-like domain signature.	572	598	-	T	23-03-2014
Contig2690	d187115adc1056c3a98ceb455b6cecd	910	SUPERFAMILY	SSF57603		287	348	5.96e-12	T	23-03-2014
Contig2690	d187115adc1056c3a98ceb455b6cecd	910	SUPERFAMILY	SSF57196		414	460	1.91e-06	T	23-03-2014
Contig2690	d187115adc1056c3a98ceb455b6cecd	910	ProSitePatterns	PS01186	EGF-like domain signature 2.	525	538	-	T	23-03-2014
Contig2690	d187115adc1056c3a98ceb455b6cecd	910	Gene3D	G3DSA:2.10.25.10		547	573	8.2e-09	T	23-03-2014
Contig2690	d187115adc1056c3a98ceb455b6cecd	910	ProSiteProfiles	PS50026	EGF-like domain profile.	453	498	9.222	T	23-03-2014
Contig2690	d187115adc1056c3a98ceb455b6cecd	910	SUPERFAMILY	SSF49899		49	234	1.68e-34	T	23-03-2014
Contig2690	d187115adc1056c3a98ceb455b6cecd	910	ProSiteProfiles	PS50184	VWFC domain profile.	292	348	11.536	T	23-03-2014
Contig2690	d187115adc1056c3a98ceb455b6cecd	910	ProSiteProfiles	PS50026	EGF-like domain profile.	539	570	13.503	T	23-03-2014
Contig2690	d187115adc1056c3a98ceb455b6cecd	910	Pfam	PF12947	EGF domain	417	451	3.3e-07	T	23-03-2014
Contig2690	d187115adc1056c3a98ceb455b6cecd	910	Pfam	PF12947	EGF domain	505	538	4e-11	T	23-03-2014
Contig2690	d187115adc1056c3a98ceb455b6cecd	910	Phobius	TRANSMEMBRANE	Region of a membrane-bound protein predicted to be embedded in the membrane.	833	850	-	T	23-03-2014
Contig2690	d187115adc1056c3a98ceb455b6cecd	910	SUPERFAMILY	SSF57184		507	629	1.33e-11	T	23-03-2014
Contig2690	d187115adc1056c3a98ceb455b6cecd	910	ProSitePatterns	PS00010	Aspartic acid and asparagine hydroxylation site.	635	646	-	T	23-03-2014
Contig2690	d187115adc1056c3a98ceb455b6cecd	910	Pfam	PF13385	Concanavalin A-like lectin/glucanases superfamily	81	232	1.5e-11	T	23-03-2014
Contig2690	d187115adc1056c3a98ceb455b6cecd	910	ProSitePatterns	PS01186	EGF-like domain signature 2.	558	569	-	T	23-03-2014
Contig2690	d187115adc1056c3a98ceb455b6cecd	910	ProSiteProfiles	PS50184	VWFC domain profile.	654	707	9.025	T	23-03-2014
Contig2690	d187115adc1056c3a98ceb455b6cecd	910	ProSitePatterns	PS01187	Calcium-binding EGF-like domain signature.	618	644	-	T	23-03-2014
Contig2690	d187115adc1056c3a98ceb455b6cecd	910	ProSitePatterns	PS01208	VWFC domain signature.	311	347	-	T	23-03-2014
Contig2690	d187115adc1056c3a98ceb455b6cecd	910	SMART	SM00179	Calcium-binding EGF-like domain	618	657	1.7e-05	T	23-03-2014
Contig2690	d187115adc1056c3a98ceb455b6cecd	910	SMART	SM00179	Calcium-binding EGF-like domain	542	570	0.39	T	23-03-2014
Contig2690	d187115adc1056c3a98ceb455b6cecd	910	SMART	SM00179	Calcium-binding EGF-like domain	453	498	2.6e-07	T	23-03-2014
Contig2690	d187115adc1056c3a98ceb455b6cecd	910	SMART	SM00179	Calcium-binding EGF-like domain	507	539	7.9e-05	T	23-03-2014
Contig2690	d187115adc1056c3a98ceb455b6cecd	910	SMART	SM00179	Calcium-binding EGF-like domain	572	617	1.8e-10	T	23-03-2014
Contig2690	d187115adc1056c3a98ceb455b6cecd	910	SMART	SM00179	Calcium-binding EGF-like domain	413	452	0.0065	T	23-03-2014
Contig2690	d187115adc1056c3a98ceb455b6cecd	910	SMART	SM00210	Thrombospondin N-terminal -like domains.	48	234	3.3e-20	T	23-03-2014
Contig2690	d187115adc1056c3a98ceb455b6cecd	910	ProSiteProfiles	PS50184	VWFC domain profile.	349	412	9.907	T	23-03-2014
Contig2690	d187115adc1056c3a98ceb455b6cecd	910	ProSitePatterns	PS01208	VWFC domain signature.	731	767	-	T	23-03-2014
Contig2690	d187115adc1056c3a98ceb455b6cecd	910	Gene3D	G3DSA:2.10.25.10		574	622	7.9e-14	T	23-03-2014
Contig2690	d187115adc1056c3a98ceb455b6cecd	910	ProSitePatterns	PS01187	Calcium-binding EGF-like domain signature.	453	483	-	T	23-03-2014
Contig2690	d187115adc1056c3a98ceb455b6cecd	910	Phobius	NON_CYTOPLASMIC_DOMAIN	Region of a membrane-bound protein predicted to be outside the membrane, in the extracellular region.	851	855	-	T	23-03-2014
Contig2690	d187115adc1056c3a98ceb455b6cecd	910	ProSitePatterns	PS00010	Aspartic acid and asparagine hydroxylation site.	516	527	-	T	23-03-2014
Contig2690	d187115adc1056c3a98ceb455b6cecd	910	Gene3D	G3DSA:2.10.25.10		414	479	7.6e-14	T	23-03-2014
Contig2690	d187115adc1056c3a98ceb455b6cecd	910	ProSiteProfiles	PS50026	EGF-like domain profile.	618	657	7.604	T	23-03-2014
Contig2690	d187115adc1056c3a98ceb455b6cecd	910	SMART	SM00214	von Willebrand factor (vWF) type C domain	351	411	0.11	T	23-03-2014
Contig2690	d187115adc1056c3a98ceb455b6cecd	910	SMART	SM00214	von Willebrand factor (vWF) type C domain	656	706	9e-06	T	23-03-2014
Contig2690	d187115adc1056c3a98ceb455b6cecd	910	SMART	SM00214	von Willebrand factor (vWF) type C domain	712	767	7.8e-12	T	23-03-2014
Contig2690	d187115adc1056c3a98ceb455b6cecd	910	SMART	SM00214	von Willebrand factor (vWF) type C domain	294	347	4.9e-15	T	23-03-2014
Contig2690	d187115adc1056c3a98ceb455b6cecd	910	ProSitePatterns	PS01186	EGF-like domain signature 2.	438	451	-	T	23-03-2014
Contig2690	d187115adc1056c3a98ceb455b6cecd	910	ProSiteProfiles	PS50026	EGF-like domain profile.	413	452	14.318	T	23-03-2014
Contig2690	d187115adc1056c3a98ceb455b6cecd	910	Phobius	TRANSMEMBRANE	Region of a membrane-bound protein predicted to be embedded in the membrane.	20	38	-	T	23-03-2014
Contig2690	d187115adc1056c3a98ceb455b6cecd	910	Pfam	PF00093	von Willebrand factor type C domain	718	767	2.2e-08	T	23-03-2014
Contig2690	d187115adc1056c3a98ceb455b6cecd	910	Pfam	PF00093	von Willebrand factor type C domain	294	347	4.7e-11	T	23-03-2014
Contig2690	d187115adc1056c3a98ceb455b6cecd	910	Pfam	PF00093	von Willebrand factor type C domain	351	411	9.9e-08	T	23-03-2014
Contig2690	d187115adc1056c3a98ceb455b6cecd	910	SUPERFAMILY	SSF57196		451	497	9.92e-07	T	23-03-2014
Contig2690	d187115adc1056c3a98ceb455b6cecd	910	ProSitePatterns	PS01186	EGF-like domain signature 2.	483	497	-	T	23-03-2014
Contig2690	d187115adc1056c3a98ceb455b6cecd	910	SUPERFAMILY	SSF57603		350	414	1.67e-08	T	23-03-2014
Contig2690	d187115adc1056c3a98ceb455b6cecd	910	ProSitePatterns	PS00010	Aspartic acid and asparagine hydroxylation site.	429	440	-	T	23-03-2014
Contig2690	d187115adc1056c3a98ceb455b6cecd	910	Gene3D	G3DSA:2.10.25.10		623	648	2.4e-06	T	23-03-2014
Contig2690	d187115adc1056c3a98ceb455b6cecd	910	Gene3D	G3DSA:2.40.155.10		517	546	3e-10	T	23-03-2014
Contig2690	d187115adc1056c3a98ceb455b6cecd	910	Gene3D	G3DSA:2.10.25.10		480	516	5.5e-08	T	23-03-2014
Contig2690	d187115adc1056c3a98ceb455b6cecd	910	ProSiteProfiles	PS50184	VWFC domain profile.	710	768	10.481	T	23-03-2014
Contig2690	d187115adc1056c3a98ceb455b6cecd	910	ProSiteProfiles	PS50026	EGF-like domain profile.	500	537	10.472	T	23-03-2014
Contig2690	d187115adc1056c3a98ceb455b6cecd	910	Phobius	TRANSMEMBRANE	Region of a membrane-bound protein predicted to be embedded in the membrane.	856	874	-	T	23-03-2014
Contig2690	d187115adc1056c3a98ceb455b6cecd	910	SMART	SM00181	Epidermal growth factor-like domain.	416	452	0.015	T	23-03-2014
Contig2690	d187115adc1056c3a98ceb455b6cecd	910	SMART	SM00181	Epidermal growth factor-like domain.	621	657	44	T	23-03-2014
Contig2690	d187115adc1056c3a98ceb455b6cecd	910	SMART	SM00181	Epidermal growth factor-like domain.	456	498	0.34	T	23-03-2014
Contig2690	d187115adc1056c3a98ceb455b6cecd	910	SMART	SM00181	Epidermal growth factor-like domain.	499	539	0.014	T	23-03-2014
Contig2690	d187115adc1056c3a98ceb455b6cecd	910	SMART	SM00181	Epidermal growth factor-like domain.	541	570	0.00012	T	23-03-2014
Contig2690	d187115adc1056c3a98ceb455b6cecd	910	SMART	SM00181	Epidermal growth factor-like domain.	575	617	0.017	T	23-03-2014
Contig2690	d187115adc1056c3a98ceb455b6cecd	910	ProSitePatterns	PS00010	Aspartic acid and asparagine hydroxylation site.	474	485	-	T	23-03-2014
Contig2690	d187115adc1056c3a98ceb455b6cecd	910	ProSitePatterns	PS00022	EGF-like domain signature 1.	558	569	-	T	23-03-2014
Contig2690	d187115adc1056c3a98ceb455b6cecd	910	PANTHER	PTHR24042		21	772	3.2e-189	T	23-03-2014
Contig2690	d187115adc1056c3a98ceb455b6cecd	910	ProSitePatterns	PS00010	Aspartic acid and asparagine hydroxylation site.	589	600	-	T	23-03-2014
Contig2690	d187115adc1056c3a98ceb455b6cecd	910	Phobius	CYTOPLASMIC_DOMAIN	Region of a membrane-bound protein predicted to be outside the membrane, in the cytoplasm.	39	832	-	T	23-03-2014
Contig2690	d187115adc1056c3a98ceb455b6cecd	910	Gene3D	G3DSA:2.60.120.200		100	237	1.4e-13	T	23-03-2014
Contig2690	d187115adc1056c3a98ceb455b6cecd	910	Gene3D	G3DSA:2.60.120.200		763	772	1.4e-13	T	23-03-2014
Contig2690	d187115adc1056c3a98ceb455b6cecd	910	Phobius	CYTOPLASMIC_DOMAIN	Region of a membrane-bound protein predicted to be outside the membrane, in the cytoplasm.	875	910	-	T	23-03-2014
Contig6292	7f1bfa2833cdc12e5e106c0806ed971f	380	PANTHER	PTHR18952:SF9		43	308	5.3e-129	T	23-03-2014
Contig6292	7f1bfa2833cdc12e5e106c0806ed971f	380	Phobius	SIGNAL_PEPTIDE_N_REGION	N-terminal region of a signal peptide.	1	3	-	T	23-03-2014
Contig6292	7f1bfa2833cdc12e5e106c0806ed971f	380	ProSiteProfiles	PS51144	Alpha-carbonic anhydrases profile.	47	308	58.131	T	23-03-2014
Contig6292	7f1bfa2833cdc12e5e106c0806ed971f	380	PANTHER	PTHR18952		43	308	5.3e-129	T	23-03-2014
Contig6292	7f1bfa2833cdc12e5e106c0806ed971f	380	Phobius	SIGNAL_PEPTIDE_H_REGION	Hydrophobic region of a signal peptide.	4	14	-	T	23-03-2014
Contig6292	7f1bfa2833cdc12e5e106c0806ed971f	380	Pfam	PF00194	Eukaryotic-type carbonic anhydrase	49	307	2e-60	T	23-03-2014
Contig6292	7f1bfa2833cdc12e5e106c0806ed971f	380	Phobius	SIGNAL_PEPTIDE	Signal peptide region	1	19	-	T	23-03-2014
Contig6292	7f1bfa2833cdc12e5e106c0806ed971f	380	Phobius	NON_CYTOPLASMIC_DOMAIN	Region of a membrane-bound protein predicted to be outside the membrane, in the extracellular region.	20	380	-	T	23-03-2014
Contig6292	7f1bfa2833cdc12e5e106c0806ed971f	380	SUPERFAMILY	SSF51069		48	307	1.3e-73	T	23-03-2014
Contig6292	7f1bfa2833cdc12e5e106c0806ed971f	380	Phobius	SIGNAL_PEPTIDE_C_REGION	C-terminal region of a signal peptide.	15	19	-	T	23-03-2014
Contig6292	7f1bfa2833cdc12e5e106c0806ed971f	380	Gene3D	G3DSA:3.10.200.10		46	307	1.5e-80	T	23-03-2014
Contig6292	7f1bfa2833cdc12e5e106c0806ed971f	380	SMART	SM01057	Eukaryotic-type carbonic anhydrase	49	308	8.7e-83	T	23-03-2014
Contig1495	993a47525e157f496b1e0201587f9b0b	337	ProSiteProfiles	PS50068	LDL-receptor class A (LDLRA) domain profile.	302	336	11.55	T	23-03-2014
Contig1495	993a47525e157f496b1e0201587f9b0b	337	Phobius	SIGNAL_PEPTIDE_C_REGION	C-terminal region of a signal peptide.	14	23	-	T	23-03-2014
Contig1495	993a47525e157f496b1e0201587f9b0b	337	SUPERFAMILY	SSF57424		215	258	2.23e-08	T	23-03-2014
Contig1495	993a47525e157f496b1e0201587f9b0b	337	ProSiteProfiles	PS50068	LDL-receptor class A (LDLRA) domain profile.	262	299	12.512	T	23-03-2014
Contig1495	993a47525e157f496b1e0201587f9b0b	337	Phobius	SIGNAL_PEPTIDE_H_REGION	Hydrophobic region of a signal peptide.	2	13	-	T	23-03-2014
Contig1495	993a47525e157f496b1e0201587f9b0b	337	Gene3D	G3DSA:4.10.400.10		112	145	2.2e-10	T	23-03-2014
Contig1495	993a47525e157f496b1e0201587f9b0b	337	Gene3D	G3DSA:4.10.400.10		306	335	6.2e-08	T	23-03-2014
Contig1495	993a47525e157f496b1e0201587f9b0b	337	Gene3D	G3DSA:4.10.400.10		267	300	6.2e-11	T	23-03-2014
Contig1495	993a47525e157f496b1e0201587f9b0b	337	PANTHER	PTHR10529:SF113		57	335	2.4e-49	T	23-03-2014
Contig1495	993a47525e157f496b1e0201587f9b0b	337	ProSitePatterns	PS01209	LDL-receptor class A (LDLRA) domain signature.	236	258	-	T	23-03-2014
Contig1495	993a47525e157f496b1e0201587f9b0b	337	PRINTS	PR00261	Low density lipoprotein (LDL) receptor signature	80	101	6.23e-39	T	23-03-2014
Contig1495	993a47525e157f496b1e0201587f9b0b	337	PRINTS	PR00261	Low density lipoprotein (LDL) receptor signature	120	141	6.23e-39	T	23-03-2014
Contig1495	993a47525e157f496b1e0201587f9b0b	337	PRINTS	PR00261	Low density lipoprotein (LDL) receptor signature	311	332	6.23e-39	T	23-03-2014
Contig1495	993a47525e157f496b1e0201587f9b0b	337	PRINTS	PR00261	Low density lipoprotein (LDL) receptor signature	158	179	6.23e-39	T	23-03-2014
Contig1495	993a47525e157f496b1e0201587f9b0b	337	PRINTS	PR00261	Low density lipoprotein (LDL) receptor signature	234	255	6.23e-39	T	23-03-2014
Contig1495	993a47525e157f496b1e0201587f9b0b	337	PRINTS	PR00261	Low density lipoprotein (LDL) receptor signature	274	295	6.23e-39	T	23-03-2014
Contig1495	993a47525e157f496b1e0201587f9b0b	337	Gene3D	G3DSA:4.10.1220.10		79	110	6.4e-09	T	23-03-2014
Contig1495	993a47525e157f496b1e0201587f9b0b	337	ProSiteProfiles	PS50068	LDL-receptor class A (LDLRA) domain profile.	143	183	10.025	T	23-03-2014
Contig1495	993a47525e157f496b1e0201587f9b0b	337	ProSiteProfiles	PS50068	LDL-receptor class A (LDLRA) domain profile.	223	259	13.812	T	23-03-2014
Contig1495	993a47525e157f496b1e0201587f9b0b	337	PANTHER	PTHR10529		57	335	2.4e-49	T	23-03-2014
Contig1495	993a47525e157f496b1e0201587f9b0b	337	Phobius	SIGNAL_PEPTIDE	Signal peptide region	1	23	-	T	23-03-2014
Contig1495	993a47525e157f496b1e0201587f9b0b	337	ProSiteProfiles	PS50068	LDL-receptor class A (LDLRA) domain profile.	181	220	9.963	T	23-03-2014
Contig1495	993a47525e157f496b1e0201587f9b0b	337	ProSitePatterns	PS01209	LDL-receptor class A (LDLRA) domain signature.	82	104	-	T	23-03-2014
Contig1495	993a47525e157f496b1e0201587f9b0b	337	Pfam	PF00057	Low-density lipoprotein receptor domain class A	262	298	9.4e-09	T	23-03-2014
Contig1495	993a47525e157f496b1e0201587f9b0b	337	Pfam	PF00057	Low-density lipoprotein receptor domain class A	223	258	2.8e-09	T	23-03-2014
Contig1495	993a47525e157f496b1e0201587f9b0b	337	Pfam	PF00057	Low-density lipoprotein receptor domain class A	150	182	1.2e-05	T	23-03-2014
Contig1495	993a47525e157f496b1e0201587f9b0b	337	Pfam	PF00057	Low-density lipoprotein receptor domain class A	73	104	7.6e-09	T	23-03-2014
Contig1495	993a47525e157f496b1e0201587f9b0b	337	Pfam	PF00057	Low-density lipoprotein receptor domain class A	109	144	8e-08	T	23-03-2014
Contig1495	993a47525e157f496b1e0201587f9b0b	337	Pfam	PF00057	Low-density lipoprotein receptor domain class A	303	335	6.8e-08	T	23-03-2014
Contig1495	993a47525e157f496b1e0201587f9b0b	337	ProSitePatterns	PS01209	LDL-receptor class A (LDLRA) domain signature.	276	298	-	T	23-03-2014
Contig1495	993a47525e157f496b1e0201587f9b0b	337	Phobius	SIGNAL_PEPTIDE_N_REGION	N-terminal region of a signal peptide.	1	1	-	T	23-03-2014
Contig1495	993a47525e157f496b1e0201587f9b0b	337	SUPERFAMILY	SSF57424		302	335	9.69e-08	T	23-03-2014
Contig1495	993a47525e157f496b1e0201587f9b0b	337	Gene3D	G3DSA:4.10.400.10		152	188	4.7e-07	T	23-03-2014
Contig1495	993a47525e157f496b1e0201587f9b0b	337	Gene3D	G3DSA:4.10.400.10		189	225	1.3e-07	T	23-03-2014
Contig1495	993a47525e157f496b1e0201587f9b0b	337	SUPERFAMILY	SSF57424		151	182	6.02e-06	T	23-03-2014
Contig1495	993a47525e157f496b1e0201587f9b0b	337	SUPERFAMILY	SSF57424		265	299	5.37e-08	T	23-03-2014
Contig1495	993a47525e157f496b1e0201587f9b0b	337	ProSiteProfiles	PS50068	LDL-receptor class A (LDLRA) domain profile.	66	105	12.325	T	23-03-2014
Contig1495	993a47525e157f496b1e0201587f9b0b	337	ProSitePatterns	PS01209	LDL-receptor class A (LDLRA) domain signature.	122	144	-	T	23-03-2014
Contig1495	993a47525e157f496b1e0201587f9b0b	337	SUPERFAMILY	SSF57424		72	104	1.44e-07	T	23-03-2014
Contig1495	993a47525e157f496b1e0201587f9b0b	337	SUPERFAMILY	SSF57424		187	219	2.36e-05	T	23-03-2014
Contig1495	993a47525e157f496b1e0201587f9b0b	337	SUPERFAMILY	SSF57424		111	145	5.37e-08	T	23-03-2014
Contig1495	993a47525e157f496b1e0201587f9b0b	337	ProSiteProfiles	PS50068	LDL-receptor class A (LDLRA) domain profile.	108	145	13.425	T	23-03-2014
Contig1495	993a47525e157f496b1e0201587f9b0b	337	Gene3D	G3DSA:4.10.400.10		226	258	3.3e-11	T	23-03-2014
Contig1495	993a47525e157f496b1e0201587f9b0b	337	SMART	SM00192	Low-density lipoprotein receptor domain class A	72	106	2e-06	T	23-03-2014
Contig1495	993a47525e157f496b1e0201587f9b0b	337	SMART	SM00192	Low-density lipoprotein receptor domain class A	302	337	2.6e-07	T	23-03-2014
Contig1495	993a47525e157f496b1e0201587f9b0b	337	SMART	SM00192	Low-density lipoprotein receptor domain class A	148	184	3.9e-05	T	23-03-2014
Contig1495	993a47525e157f496b1e0201587f9b0b	337	SMART	SM00192	Low-density lipoprotein receptor domain class A	108	146	1.2e-08	T	23-03-2014
Contig1495	993a47525e157f496b1e0201587f9b0b	337	SMART	SM00192	Low-density lipoprotein receptor domain class A	262	300	5.1e-10	T	23-03-2014
Contig1495	993a47525e157f496b1e0201587f9b0b	337	SMART	SM00192	Low-density lipoprotein receptor domain class A	223	260	3.5e-11	T	23-03-2014
Contig1495	993a47525e157f496b1e0201587f9b0b	337	SMART	SM00192	Low-density lipoprotein receptor domain class A	186	221	0.0033	T	23-03-2014
Contig1495	993a47525e157f496b1e0201587f9b0b	337	Phobius	NON_CYTOPLASMIC_DOMAIN	Region of a membrane-bound protein predicted to be outside the membrane, in the extracellular region.	24	337	-	T	23-03-2014
Contig11185	a4ae225c6105fe6da2e3fae321b3472d	88	Phobius	SIGNAL_PEPTIDE_N_REGION	N-terminal region of a signal peptide.	1	3	-	T	23-03-2014
Contig11185	a4ae225c6105fe6da2e3fae321b3472d	88	Pfam	PF01147	Crustacean CHH/MIH/GIH neurohormone family	30	84	5e-10	T	23-03-2014
Contig11185	a4ae225c6105fe6da2e3fae321b3472d	88	Phobius	SIGNAL_PEPTIDE_H_REGION	Hydrophobic region of a signal peptide.	4	14	-	T	23-03-2014
Contig11185	a4ae225c6105fe6da2e3fae321b3472d	88	Phobius	NON_CYTOPLASMIC_DOMAIN	Region of a membrane-bound protein predicted to be outside the membrane, in the extracellular region.	20	88	-	T	23-03-2014
Contig11185	a4ae225c6105fe6da2e3fae321b3472d	88	Phobius	SIGNAL_PEPTIDE	Signal peptide region	1	19	-	T	23-03-2014
Contig11185	a4ae225c6105fe6da2e3fae321b3472d	88	SUPERFAMILY	SSF81778		26	84	4.84e-15	T	23-03-2014
Contig11185	a4ae225c6105fe6da2e3fae321b3472d	88	Phobius	SIGNAL_PEPTIDE_C_REGION	C-terminal region of a signal peptide.	15	19	-	T	23-03-2014
Contig11185	a4ae225c6105fe6da2e3fae321b3472d	88	ProSitePatterns	PS01250	Arthropod CHH/MIH/GIH neurohormones family signature.	58	75	-	T	23-03-2014
Contig11185	a4ae225c6105fe6da2e3fae321b3472d	88	Gene3D	G3DSA:1.10.2010.10		30	83	2.8e-10	T	23-03-2014
Contig1984	21cd38a4764fd80f8e64723af8b166b2	376	Phobius	TRANSMEMBRANE	Region of a membrane-bound protein predicted to be embedded in the membrane.	245	266	-	T	23-03-2014
Contig1984	21cd38a4764fd80f8e64723af8b166b2	376	Phobius	NON_CYTOPLASMIC_DOMAIN	Region of a membrane-bound protein predicted to be outside the membrane, in the extracellular region.	82	95	-	T	23-03-2014
Contig1984	21cd38a4764fd80f8e64723af8b166b2	376	Phobius	CYTOPLASMIC_DOMAIN	Region of a membrane-bound protein predicted to be outside the membrane, in the cytoplasm.	214	244	-	T	23-03-2014
Contig1984	21cd38a4764fd80f8e64723af8b166b2	376	Phobius	CYTOPLASMIC_DOMAIN	Region of a membrane-bound protein predicted to be outside the membrane, in the cytoplasm.	305	376	-	T	23-03-2014
Contig1984	21cd38a4764fd80f8e64723af8b166b2	376	TMHMM	TMhelix	Region of a membrane-bound protein predicted to be embedded in the membrane.	26	48	-	T	23-03-2014
Contig1984	21cd38a4764fd80f8e64723af8b166b2	376	Phobius	TRANSMEMBRANE	Region of a membrane-bound protein predicted to be embedded in the membrane.	190	213	-	T	23-03-2014
Contig1984	21cd38a4764fd80f8e64723af8b166b2	376	Phobius	TRANSMEMBRANE	Region of a membrane-bound protein predicted to be embedded in the membrane.	96	117	-	T	23-03-2014
Contig1984	21cd38a4764fd80f8e64723af8b166b2	376	PANTHER	PTHR24238:SF10		13	316	1.2e-152	T	23-03-2014
Contig1984	21cd38a4764fd80f8e64723af8b166b2	376	Phobius	CYTOPLASMIC_DOMAIN	Region of a membrane-bound protein predicted to be outside the membrane, in the cytoplasm.	118	136	-	T	23-03-2014
Contig1984	21cd38a4764fd80f8e64723af8b166b2	376	TMHMM	TMhelix	Region of a membrane-bound protein predicted to be embedded in the membrane.	245	267	-	T	23-03-2014
Contig1984	21cd38a4764fd80f8e64723af8b166b2	376	ProSitePatterns	PS00237	G-protein coupled receptors family 1 signature.	107	123	-	T	23-03-2014
Contig1984	21cd38a4764fd80f8e64723af8b166b2	376	TMHMM	TMhelix	Region of a membrane-bound protein predicted to be embedded in the membrane.	98	117	-	T	23-03-2014
Contig1984	21cd38a4764fd80f8e64723af8b166b2	376	Pfam	PF00001	7 transmembrane receptor (rhodopsin family)	38	301	2.2e-67	T	23-03-2014
Contig1984	21cd38a4764fd80f8e64723af8b166b2	376	ProSiteProfiles	PS50262	G-protein coupled receptors family 1 profile.	38	301	49.259	T	23-03-2014
Contig1984	21cd38a4764fd80f8e64723af8b166b2	376	Phobius	NON_CYTOPLASMIC_DOMAIN	Region of a membrane-bound protein predicted to be outside the membrane, in the extracellular region.	267	285	-	T	23-03-2014
Contig1984	21cd38a4764fd80f8e64723af8b166b2	376	TMHMM	TMhelix	Region of a membrane-bound protein predicted to be embedded in the membrane.	191	213	-	T	23-03-2014
Contig1984	21cd38a4764fd80f8e64723af8b166b2	376	Phobius	TRANSMEMBRANE	Region of a membrane-bound protein predicted to be embedded in the membrane.	22	47	-	T	23-03-2014
Contig1984	21cd38a4764fd80f8e64723af8b166b2	376	Phobius	TRANSMEMBRANE	Region of a membrane-bound protein predicted to be embedded in the membrane.	137	157	-	T	23-03-2014
Contig1984	21cd38a4764fd80f8e64723af8b166b2	376	Phobius	CYTOPLASMIC_DOMAIN	Region of a membrane-bound protein predicted to be outside the membrane, in the cytoplasm.	48	58	-	T	23-03-2014
Contig1984	21cd38a4764fd80f8e64723af8b166b2	376	PANTHER	PTHR24238		13	316	1.2e-152	T	23-03-2014
Contig1984	21cd38a4764fd80f8e64723af8b166b2	376	Phobius	NON_CYTOPLASMIC_DOMAIN	Region of a membrane-bound protein predicted to be outside the membrane, in the extracellular region.	1	21	-	T	23-03-2014
Contig1984	21cd38a4764fd80f8e64723af8b166b2	376	PRINTS	PR00244	Neurokinin receptor signature	17	28	5.49e-12	T	23-03-2014
Contig1984	21cd38a4764fd80f8e64723af8b166b2	376	PRINTS	PR00244	Neurokinin receptor signature	43	52	5.49e-12	T	23-03-2014
Contig1984	21cd38a4764fd80f8e64723af8b166b2	376	PRINTS	PR00244	Neurokinin receptor signature	276	287	5.49e-12	T	23-03-2014
Contig1984	21cd38a4764fd80f8e64723af8b166b2	376	PRINTS	PR00244	Neurokinin receptor signature	302	320	5.49e-12	T	23-03-2014
Contig1984	21cd38a4764fd80f8e64723af8b166b2	376	PRINTS	PR00244	Neurokinin receptor signature	192	201	5.49e-12	T	23-03-2014
Contig1984	21cd38a4764fd80f8e64723af8b166b2	376	TMHMM	TMhelix	Region of a membrane-bound protein predicted to be embedded in the membrane.	137	159	-	T	23-03-2014
Contig1984	21cd38a4764fd80f8e64723af8b166b2	376	PRINTS	PR00237	Rhodopsin-like GPCR superfamily signature	242	266	4.9e-45	T	23-03-2014
Contig1984	21cd38a4764fd80f8e64723af8b166b2	376	PRINTS	PR00237	Rhodopsin-like GPCR superfamily signature	23	47	4.9e-45	T	23-03-2014
Contig1984	21cd38a4764fd80f8e64723af8b166b2	376	PRINTS	PR00237	Rhodopsin-like GPCR superfamily signature	56	77	4.9e-45	T	23-03-2014
Contig1984	21cd38a4764fd80f8e64723af8b166b2	376	PRINTS	PR00237	Rhodopsin-like GPCR superfamily signature	193	216	4.9e-45	T	23-03-2014
Contig1984	21cd38a4764fd80f8e64723af8b166b2	376	PRINTS	PR00237	Rhodopsin-like GPCR superfamily signature	283	309	4.9e-45	T	23-03-2014
Contig1984	21cd38a4764fd80f8e64723af8b166b2	376	PRINTS	PR00237	Rhodopsin-like GPCR superfamily signature	135	156	4.9e-45	T	23-03-2014
Contig1984	21cd38a4764fd80f8e64723af8b166b2	376	PRINTS	PR00237	Rhodopsin-like GPCR superfamily signature	101	123	4.9e-45	T	23-03-2014
Contig1984	21cd38a4764fd80f8e64723af8b166b2	376	Phobius	NON_CYTOPLASMIC_DOMAIN	Region of a membrane-bound protein predicted to be outside the membrane, in the extracellular region.	158	189	-	T	23-03-2014
Contig1984	21cd38a4764fd80f8e64723af8b166b2	376	Phobius	TRANSMEMBRANE	Region of a membrane-bound protein predicted to be embedded in the membrane.	286	304	-	T	23-03-2014
Contig1984	21cd38a4764fd80f8e64723af8b166b2	376	TMHMM	TMhelix	Region of a membrane-bound protein predicted to be embedded in the membrane.	282	304	-	T	23-03-2014
Contig1984	21cd38a4764fd80f8e64723af8b166b2	376	Phobius	TRANSMEMBRANE	Region of a membrane-bound protein predicted to be embedded in the membrane.	59	81	-	T	23-03-2014
Contig1984	21cd38a4764fd80f8e64723af8b166b2	376	SUPERFAMILY	SSF81321		10	327	1.56e-77	T	23-03-2014
Contig1984	21cd38a4764fd80f8e64723af8b166b2	376	Gene3D	G3DSA:1.20.1070.10		7	330	1.8e-89	T	23-03-2014
Contig1984	21cd38a4764fd80f8e64723af8b166b2	376	TMHMM	TMhelix	Region of a membrane-bound protein predicted to be embedded in the membrane.	61	83	-	T	23-03-2014
Contig2107	93b7b2fa7129fbea799194bbd81383fd	522	Phobius	SIGNAL_PEPTIDE	Signal peptide region	1	22	-	T	23-03-2014
Contig2107	93b7b2fa7129fbea799194bbd81383fd	522	Phobius	SIGNAL_PEPTIDE_N_REGION	N-terminal region of a signal peptide.	1	5	-	T	23-03-2014
Contig2107	93b7b2fa7129fbea799194bbd81383fd	522	SUPERFAMILY	SSF57501		410	520	4.21e-19	T	23-03-2014
Contig2107	93b7b2fa7129fbea799194bbd81383fd	522	Phobius	NON_CYTOPLASMIC_DOMAIN	Region of a membrane-bound protein predicted to be outside the membrane, in the extracellular region.	23	522	-	T	23-03-2014
Contig2107	93b7b2fa7129fbea799194bbd81383fd	522	Phobius	SIGNAL_PEPTIDE_C_REGION	C-terminal region of a signal peptide.	18	22	-	T	23-03-2014
Contig2107	93b7b2fa7129fbea799194bbd81383fd	522	Phobius	SIGNAL_PEPTIDE_H_REGION	Hydrophobic region of a signal peptide.	6	17	-	T	23-03-2014
Contig2107	93b7b2fa7129fbea799194bbd81383fd	522	TMHMM	TMhelix	Region of a membrane-bound protein predicted to be embedded in the membrane.	4	26	-	T	23-03-2014
Contig2766	6eba377030c5fd5391efe4673491cbd1	834	Pfam	PF05478	Prominin	34	796	1e-87	T	23-03-2014
Contig2766	6eba377030c5fd5391efe4673491cbd1	834	TMHMM	TMhelix	Region of a membrane-bound protein predicted to be embedded in the membrane.	422	444	-	T	23-03-2014
Contig2766	6eba377030c5fd5391efe4673491cbd1	834	Phobius	TRANSMEMBRANE	Region of a membrane-bound protein predicted to be embedded in the membrane.	155	177	-	T	23-03-2014
Contig2766	6eba377030c5fd5391efe4673491cbd1	834	Phobius	NON_CYTOPLASMIC_DOMAIN	Region of a membrane-bound protein predicted to be outside the membrane, in the extracellular region.	178	421	-	T	23-03-2014
Contig2766	6eba377030c5fd5391efe4673491cbd1	834	Coils	Coil		563	588	-	T	23-03-2014
Contig2766	6eba377030c5fd5391efe4673491cbd1	834	Phobius	SIGNAL_PEPTIDE_C_REGION	C-terminal region of a signal peptide.	18	25	-	T	23-03-2014
Contig2766	6eba377030c5fd5391efe4673491cbd1	834	TMHMM	TMhelix	Region of a membrane-bound protein predicted to be embedded in the membrane.	7	24	-	T	23-03-2014
Contig2766	6eba377030c5fd5391efe4673491cbd1	834	Phobius	TRANSMEMBRANE	Region of a membrane-bound protein predicted to be embedded in the membrane.	462	495	-	T	23-03-2014
Contig2766	6eba377030c5fd5391efe4673491cbd1	834	Phobius	CYTOPLASMIC_DOMAIN	Region of a membrane-bound protein predicted to be outside the membrane, in the cytoplasm.	782	834	-	T	23-03-2014
Contig2766	6eba377030c5fd5391efe4673491cbd1	834	Phobius	TRANSMEMBRANE	Region of a membrane-bound protein predicted to be embedded in the membrane.	761	781	-	T	23-03-2014
Contig2766	6eba377030c5fd5391efe4673491cbd1	834	Phobius	NON_CYTOPLASMIC_DOMAIN	Region of a membrane-bound protein predicted to be outside the membrane, in the extracellular region.	26	104	-	T	23-03-2014
Contig2766	6eba377030c5fd5391efe4673491cbd1	834	PANTHER	PTHR22730		61	827	3.1e-60	T	23-03-2014
Contig2766	6eba377030c5fd5391efe4673491cbd1	834	Phobius	NON_CYTOPLASMIC_DOMAIN	Region of a membrane-bound protein predicted to be outside the membrane, in the extracellular region.	496	760	-	T	23-03-2014
Contig2766	6eba377030c5fd5391efe4673491cbd1	834	Coils	Coil		688	709	-	T	23-03-2014
Contig2766	6eba377030c5fd5391efe4673491cbd1	834	Phobius	CYTOPLASMIC_DOMAIN	Region of a membrane-bound protein predicted to be outside the membrane, in the cytoplasm.	135	154	-	T	23-03-2014
Contig2766	6eba377030c5fd5391efe4673491cbd1	834	Phobius	SIGNAL_PEPTIDE_N_REGION	N-terminal region of a signal peptide.	1	5	-	T	23-03-2014
Contig2766	6eba377030c5fd5391efe4673491cbd1	834	TMHMM	TMhelix	Region of a membrane-bound protein predicted to be embedded in the membrane.	759	781	-	T	23-03-2014
Contig2766	6eba377030c5fd5391efe4673491cbd1	834	Phobius	CYTOPLASMIC_DOMAIN	Region of a membrane-bound protein predicted to be outside the membrane, in the cytoplasm.	451	461	-	T	23-03-2014
Contig2766	6eba377030c5fd5391efe4673491cbd1	834	Phobius	SIGNAL_PEPTIDE	Signal peptide region	1	25	-	T	23-03-2014
Contig2766	6eba377030c5fd5391efe4673491cbd1	834	Phobius	SIGNAL_PEPTIDE_H_REGION	Hydrophobic region of a signal peptide.	6	17	-	T	23-03-2014
Contig2766	6eba377030c5fd5391efe4673491cbd1	834	TMHMM	TMhelix	Region of a membrane-bound protein predicted to be embedded in the membrane.	158	180	-	T	23-03-2014
Contig2766	6eba377030c5fd5391efe4673491cbd1	834	Phobius	TRANSMEMBRANE	Region of a membrane-bound protein predicted to be embedded in the membrane.	105	134	-	T	23-03-2014
Contig2766	6eba377030c5fd5391efe4673491cbd1	834	TMHMM	TMhelix	Region of a membrane-bound protein predicted to be embedded in the membrane.	465	487	-	T	23-03-2014
Contig2766	6eba377030c5fd5391efe4673491cbd1	834	Phobius	TRANSMEMBRANE	Region of a membrane-bound protein predicted to be embedded in the membrane.	422	450	-	T	23-03-2014
Contig2766	6eba377030c5fd5391efe4673491cbd1	834	TMHMM	TMhelix	Region of a membrane-bound protein predicted to be embedded in the membrane.	107	129	-	T	23-03-2014
Contig1012	f1a30eb7e0ed945b1f640deeb2494c38	224	Phobius	SIGNAL_PEPTIDE_N_REGION	N-terminal region of a signal peptide.	1	17	-	T	23-03-2014
Contig1012	f1a30eb7e0ed945b1f640deeb2494c38	224	Phobius	SIGNAL_PEPTIDE_C_REGION	C-terminal region of a signal peptide.	32	36	-	T	23-03-2014
Contig1012	f1a30eb7e0ed945b1f640deeb2494c38	224	Phobius	NON_CYTOPLASMIC_DOMAIN	Region of a membrane-bound protein predicted to be outside the membrane, in the extracellular region.	37	224	-	T	23-03-2014
Contig1012	f1a30eb7e0ed945b1f640deeb2494c38	224	TMHMM	TMhelix	Region of a membrane-bound protein predicted to be embedded in the membrane.	12	34	-	T	23-03-2014
Contig1012	f1a30eb7e0ed945b1f640deeb2494c38	224	Phobius	SIGNAL_PEPTIDE	Signal peptide region	1	36	-	T	23-03-2014
Contig1012	f1a30eb7e0ed945b1f640deeb2494c38	224	Phobius	SIGNAL_PEPTIDE_H_REGION	Hydrophobic region of a signal peptide.	18	31	-	T	23-03-2014
Contig5817	9f0f2254efe7865351f1e5cbbea72f60	344	Phobius	SIGNAL_PEPTIDE_C_REGION	C-terminal region of a signal peptide.	15	22	-	T	23-03-2014
Contig5817	9f0f2254efe7865351f1e5cbbea72f60	344	Pfam	PF00089	Trypsin	44	287	2.2e-41	T	23-03-2014
Contig5817	9f0f2254efe7865351f1e5cbbea72f60	344	Gene3D	G3DSA:2.40.10.10		45	80	1.3e-14	T	23-03-2014
Contig5817	9f0f2254efe7865351f1e5cbbea72f60	344	SUPERFAMILY	SSF50494		21	291	5.83e-59	T	23-03-2014
Contig5817	9f0f2254efe7865351f1e5cbbea72f60	344	Gene3D	G3DSA:2.40.10.10		81	291	3.8e-46	T	23-03-2014
Contig5817	9f0f2254efe7865351f1e5cbbea72f60	344	Phobius	SIGNAL_PEPTIDE_N_REGION	N-terminal region of a signal peptide.	1	2	-	T	23-03-2014
Contig5817	9f0f2254efe7865351f1e5cbbea72f60	344	ProSiteProfiles	PS50240	Serine proteases, trypsin domain profile.	14	292	25.28	T	23-03-2014
Contig5817	9f0f2254efe7865351f1e5cbbea72f60	344	PANTHER	PTHR24260		45	293	1.5e-53	T	23-03-2014
Contig5817	9f0f2254efe7865351f1e5cbbea72f60	344	Phobius	SIGNAL_PEPTIDE_H_REGION	Hydrophobic region of a signal peptide.	3	14	-	T	23-03-2014
Contig5817	9f0f2254efe7865351f1e5cbbea72f60	344	Phobius	NON_CYTOPLASMIC_DOMAIN	Region of a membrane-bound protein predicted to be outside the membrane, in the extracellular region.	23	344	-	T	23-03-2014
Contig5817	9f0f2254efe7865351f1e5cbbea72f60	344	Phobius	SIGNAL_PEPTIDE	Signal peptide region	1	22	-	T	23-03-2014
Contig5817	9f0f2254efe7865351f1e5cbbea72f60	344	SMART	SM00020	Trypsin-like serine protease	39	287	3.9e-37	T	23-03-2014
Contig5817	9f0f2254efe7865351f1e5cbbea72f60	344	PRINTS	PR00722	Chymotrypsin serine protease family (S1) signature	73	88	6.1e-12	T	23-03-2014
Contig5817	9f0f2254efe7865351f1e5cbbea72f60	344	PRINTS	PR00722	Chymotrypsin serine protease family (S1) signature	132	146	6.1e-12	T	23-03-2014
Contig5817	9f0f2254efe7865351f1e5cbbea72f60	344	PRINTS	PR00722	Chymotrypsin serine protease family (S1) signature	228	240	6.1e-12	T	23-03-2014
Contig5817	9f0f2254efe7865351f1e5cbbea72f60	344	ProSitePatterns	PS00134	Serine proteases, trypsin family, histidine active site.	83	88	-	T	23-03-2014
Contig11384	6cee0e1cb615e0708d22224d26f91b32	383	SUPERFAMILY	SSF55486		1	383	1.61e-150	T	23-03-2014
Contig11384	6cee0e1cb615e0708d22224d26f91b32	383	Pfam	PF05649	Peptidase family M13	1	117	1.6e-37	T	23-03-2014
Contig11384	6cee0e1cb615e0708d22224d26f91b32	383	PANTHER	PTHR11733		1	383	4.3e-176	T	23-03-2014
Contig11384	6cee0e1cb615e0708d22224d26f91b32	383	Gene3D	G3DSA:3.40.390.10		169	383	2.7e-123	T	23-03-2014
Contig11384	6cee0e1cb615e0708d22224d26f91b32	383	Gene3D	G3DSA:3.40.390.10		1	120	2.7e-123	T	23-03-2014
Contig11384	6cee0e1cb615e0708d22224d26f91b32	383	Pfam	PF01431	Peptidase family M13	178	382	1.1e-66	T	23-03-2014
Contig11384	6cee0e1cb615e0708d22224d26f91b32	383	PRINTS	PR00786	Neprilysin metalloprotease (M13) family signature	188	200	6.6e-22	T	23-03-2014
Contig11384	6cee0e1cb615e0708d22224d26f91b32	383	PRINTS	PR00786	Neprilysin metalloprotease (M13) family signature	170	182	6.6e-22	T	23-03-2014
Contig11384	6cee0e1cb615e0708d22224d26f91b32	383	PRINTS	PR00786	Neprilysin metalloprotease (M13) family signature	209	225	6.6e-22	T	23-03-2014
Contig11384	6cee0e1cb615e0708d22224d26f91b32	383	PRINTS	PR00786	Neprilysin metalloprotease (M13) family signature	280	291	6.6e-22	T	23-03-2014
Contig24147	6efe6b9073f57f71bb4adb0ee563447c	455	PRINTS	PR00786	Neprilysin metalloprotease (M13) family signature	242	254	3.8e-21	T	23-03-2014
Contig24147	6efe6b9073f57f71bb4adb0ee563447c	455	PRINTS	PR00786	Neprilysin metalloprotease (M13) family signature	281	297	3.8e-21	T	23-03-2014
Contig24147	6efe6b9073f57f71bb4adb0ee563447c	455	PRINTS	PR00786	Neprilysin metalloprotease (M13) family signature	352	363	3.8e-21	T	23-03-2014
Contig24147	6efe6b9073f57f71bb4adb0ee563447c	455	PRINTS	PR00786	Neprilysin metalloprotease (M13) family signature	260	272	3.8e-21	T	23-03-2014
Contig24147	6efe6b9073f57f71bb4adb0ee563447c	455	SUPERFAMILY	SSF55486		2	455	7.62e-172	T	23-03-2014
Contig24147	6efe6b9073f57f71bb4adb0ee563447c	455	Pfam	PF05649	Peptidase family M13	3	189	3.7e-60	T	23-03-2014
Contig24147	6efe6b9073f57f71bb4adb0ee563447c	455	Gene3D	G3DSA:3.40.390.10		241	455	4.2e-125	T	23-03-2014
Contig24147	6efe6b9073f57f71bb4adb0ee563447c	455	Gene3D	G3DSA:3.40.390.10		71	192	4.2e-125	T	23-03-2014
Contig24147	6efe6b9073f57f71bb4adb0ee563447c	455	PANTHER	PTHR11733		2	455	2e-203	T	23-03-2014
Contig24147	6efe6b9073f57f71bb4adb0ee563447c	455	Pfam	PF01431	Peptidase family M13	250	454	1.9e-67	T	23-03-2014
Contig2548	b552d70c7a0108149a16dd8401dd0d02	109	TMHMM	TMhelix	Region of a membrane-bound protein predicted to be embedded in the membrane.	15	37	-	T	23-03-2014
Contig2548	b552d70c7a0108149a16dd8401dd0d02	109	Phobius	TRANSMEMBRANE	Region of a membrane-bound protein predicted to be embedded in the membrane.	86	106	-	T	23-03-2014
Contig2548	b552d70c7a0108149a16dd8401dd0d02	109	TMHMM	TMhelix	Region of a membrane-bound protein predicted to be embedded in the membrane.	82	104	-	T	23-03-2014
Contig2548	b552d70c7a0108149a16dd8401dd0d02	109	Phobius	NON_CYTOPLASMIC_DOMAIN	Region of a membrane-bound protein predicted to be outside the membrane, in the extracellular region.	41	85	-	T	23-03-2014
Contig2548	b552d70c7a0108149a16dd8401dd0d02	109	Phobius	TRANSMEMBRANE	Region of a membrane-bound protein predicted to be embedded in the membrane.	20	40	-	T	23-03-2014
Contig2548	b552d70c7a0108149a16dd8401dd0d02	109	Phobius	CYTOPLASMIC_DOMAIN	Region of a membrane-bound protein predicted to be outside the membrane, in the cytoplasm.	1	19	-	T	23-03-2014
Contig2548	b552d70c7a0108149a16dd8401dd0d02	109	Phobius	CYTOPLASMIC_DOMAIN	Region of a membrane-bound protein predicted to be outside the membrane, in the cytoplasm.	107	109	-	T	23-03-2014
Contig7296	858546e97ff5453fe68b9e48590e9c73	1476	Pfam	PF00595	PDZ domain (Also known as DHR or GLGF)	555	629	1.4e-09	T	23-03-2014
Contig7296	858546e97ff5453fe68b9e48590e9c73	1476	SUPERFAMILY	SSF49562		700	829	1.57e-32	T	23-03-2014
Contig7296	858546e97ff5453fe68b9e48590e9c73	1476	SUPERFAMILY	SSF49562		1331	1457	1.27e-21	T	23-03-2014
Contig7296	858546e97ff5453fe68b9e48590e9c73	1476	ProSiteProfiles	PS50178	Zinc finger FYVE/FYVE-related type profile.	83	133	8.901	T	23-03-2014
Contig7296	858546e97ff5453fe68b9e48590e9c73	1476	Gene3D	G3DSA:3.30.40.10		19	153	1.1e-33	T	23-03-2014
Contig7296	858546e97ff5453fe68b9e48590e9c73	1476	SMART	SM00228	Domain present in PSD-95, Dlg, and ZO-1/2.	554	633	1.2e-16	T	23-03-2014
Contig7296	858546e97ff5453fe68b9e48590e9c73	1476	SMART	SM00239	Protein kinase C conserved region 2 (CalB)	719	824	2e-18	T	23-03-2014
Contig7296	858546e97ff5453fe68b9e48590e9c73	1476	SMART	SM00239	Protein kinase C conserved region 2 (CalB)	1346	1448	1.9e-13	T	23-03-2014
Contig7296	858546e97ff5453fe68b9e48590e9c73	1476	Gene3D	G3DSA:2.60.40.150		1332	1451	1.6e-25	T	23-03-2014
Contig7296	858546e97ff5453fe68b9e48590e9c73	1476	SUPERFAMILY	SSF50156		549	636	3.86e-18	T	23-03-2014
Contig7296	858546e97ff5453fe68b9e48590e9c73	1476	ProSiteProfiles	PS50916	Rab-binding domain profile.	19	145	11.267	T	23-03-2014
Contig7296	858546e97ff5453fe68b9e48590e9c73	1476	Gene3D	G3DSA:2.60.40.150		695	832	1.8e-36	T	23-03-2014
Contig7296	858546e97ff5453fe68b9e48590e9c73	1476	ProSiteProfiles	PS50004	C2 domain profile.	1346	1433	12.099	T	23-03-2014
Contig7296	858546e97ff5453fe68b9e48590e9c73	1476	Gene3D	G3DSA:2.30.42.10		521	634	1.7e-20	T	23-03-2014
Contig7296	858546e97ff5453fe68b9e48590e9c73	1476	SUPERFAMILY	SSF57903		23	148	2.21e-21	T	23-03-2014
Contig7296	858546e97ff5453fe68b9e48590e9c73	1476	ProSiteProfiles	PS50106	PDZ domain profile.	549	631	15.762	T	23-03-2014
Contig7296	858546e97ff5453fe68b9e48590e9c73	1476	PANTHER	PTHR12157		15	1458	1.6e-174	T	23-03-2014
Contig7296	858546e97ff5453fe68b9e48590e9c73	1476	Pfam	PF00168	C2 domain	1347	1432	6.9e-13	T	23-03-2014
Contig7296	858546e97ff5453fe68b9e48590e9c73	1476	Pfam	PF00168	C2 domain	720	808	2.3e-18	T	23-03-2014
Contig7296	858546e97ff5453fe68b9e48590e9c73	1476	ProSiteProfiles	PS50004	C2 domain profile.	719	809	17.072	T	23-03-2014
Contig2251	8aacdcd9b86b2a8d9bc90f5819858964	695	Pfam	PF05649	Peptidase family M13	76	463	4.7e-116	T	23-03-2014
Contig2251	8aacdcd9b86b2a8d9bc90f5819858964	695	PRINTS	PR00786	Neprilysin metalloprotease (M13) family signature	534	546	3.8e-18	T	23-03-2014
Contig2251	8aacdcd9b86b2a8d9bc90f5819858964	695	PRINTS	PR00786	Neprilysin metalloprotease (M13) family signature	626	637	3.8e-18	T	23-03-2014
Contig2251	8aacdcd9b86b2a8d9bc90f5819858964	695	PRINTS	PR00786	Neprilysin metalloprotease (M13) family signature	555	571	3.8e-18	T	23-03-2014
Contig2251	8aacdcd9b86b2a8d9bc90f5819858964	695	PRINTS	PR00786	Neprilysin metalloprotease (M13) family signature	516	528	3.8e-18	T	23-03-2014
Contig2251	8aacdcd9b86b2a8d9bc90f5819858964	695	Phobius	SIGNAL_PEPTIDE_N_REGION	N-terminal region of a signal peptide.	1	2	-	T	23-03-2014
Contig2251	8aacdcd9b86b2a8d9bc90f5819858964	695	Coils	Coil		417	438	-	T	23-03-2014
Contig2251	8aacdcd9b86b2a8d9bc90f5819858964	695	PANTHER	PTHR11733		50	695	1.4e-254	T	23-03-2014
Contig2251	8aacdcd9b86b2a8d9bc90f5819858964	695	Pfam	PF01431	Peptidase family M13	524	694	4.8e-52	T	23-03-2014
Contig2251	8aacdcd9b86b2a8d9bc90f5819858964	695	SUPERFAMILY	SSF55486		52	693	8.5e-208	T	23-03-2014
Contig2251	8aacdcd9b86b2a8d9bc90f5819858964	695	Phobius	SIGNAL_PEPTIDE	Signal peptide region	1	19	-	T	23-03-2014
Contig2251	8aacdcd9b86b2a8d9bc90f5819858964	695	Gene3D	G3DSA:1.10.1380.10		102	453	3.3e-107	T	23-03-2014
Contig2251	8aacdcd9b86b2a8d9bc90f5819858964	695	Phobius	SIGNAL_PEPTIDE_C_REGION	C-terminal region of a signal peptide.	15	19	-	T	23-03-2014
Contig2251	8aacdcd9b86b2a8d9bc90f5819858964	695	Phobius	NON_CYTOPLASMIC_DOMAIN	Region of a membrane-bound protein predicted to be outside the membrane, in the extracellular region.	20	695	-	T	23-03-2014
Contig2251	8aacdcd9b86b2a8d9bc90f5819858964	695	Phobius	SIGNAL_PEPTIDE_H_REGION	Hydrophobic region of a signal peptide.	3	14	-	T	23-03-2014
Contig1013	a4a8567c157b87d4e10ef348dcab0521	213	Phobius	SIGNAL_PEPTIDE_N_REGION	N-terminal region of a signal peptide.	1	17	-	T	23-03-2014
Contig1013	a4a8567c157b87d4e10ef348dcab0521	213	Phobius	SIGNAL_PEPTIDE_C_REGION	C-terminal region of a signal peptide.	32	36	-	T	23-03-2014
Contig1013	a4a8567c157b87d4e10ef348dcab0521	213	Phobius	NON_CYTOPLASMIC_DOMAIN	Region of a membrane-bound protein predicted to be outside the membrane, in the extracellular region.	37	213	-	T	23-03-2014
Contig1013	a4a8567c157b87d4e10ef348dcab0521	213	TMHMM	TMhelix	Region of a membrane-bound protein predicted to be embedded in the membrane.	12	34	-	T	23-03-2014
Contig1013	a4a8567c157b87d4e10ef348dcab0521	213	Phobius	SIGNAL_PEPTIDE	Signal peptide region	1	36	-	T	23-03-2014
Contig1013	a4a8567c157b87d4e10ef348dcab0521	213	PRINTS	PR01228	Eggshell protein signature	157	167	2e-05	T	23-03-2014
Contig1013	a4a8567c157b87d4e10ef348dcab0521	213	PRINTS	PR01228	Eggshell protein signature	72	83	2e-05	T	23-03-2014
Contig1013	a4a8567c157b87d4e10ef348dcab0521	213	PRINTS	PR01228	Eggshell protein signature	131	146	2e-05	T	23-03-2014
Contig1013	a4a8567c157b87d4e10ef348dcab0521	213	PRINTS	PR01228	Eggshell protein signature	184	202	2e-05	T	23-03-2014
Contig1013	a4a8567c157b87d4e10ef348dcab0521	213	Phobius	SIGNAL_PEPTIDE_H_REGION	Hydrophobic region of a signal peptide.	18	31	-	T	23-03-2014
Contig2432	d653bfbc73d13581c9f8e2f21bf0d575	1187	SMART	SM00327	von Willebrand factor (vWF) type A domain	188	370	1.5e-19	T	23-03-2014
Contig2432	d653bfbc73d13581c9f8e2f21bf0d575	1187	SUPERFAMILY	SSF53300		188	364	2.64e-24	T	23-03-2014
Contig2432	d653bfbc73d13581c9f8e2f21bf0d575	1187	Phobius	TRANSMEMBRANE	Region of a membrane-bound protein predicted to be embedded in the membrane.	1166	1184	-	T	23-03-2014
Contig2432	d653bfbc73d13581c9f8e2f21bf0d575	1187	Pfam	PF08399	VWA N-terminal	61	164	5e-29	T	23-03-2014
Contig2432	d653bfbc73d13581c9f8e2f21bf0d575	1187	Pfam	PF13519	von Willebrand factor type A domain	190	362	7.9e-14	T	23-03-2014
Contig2432	d653bfbc73d13581c9f8e2f21bf0d575	1187	PANTHER	PTHR10166		27	1182	0	T	23-03-2014
Contig2432	d653bfbc73d13581c9f8e2f21bf0d575	1187	Pfam	PF02743	Cache domain	495	582	3e-18	T	23-03-2014
Contig2432	d653bfbc73d13581c9f8e2f21bf0d575	1187	Gene3D	G3DSA:3.30.450.20		497	670	8.4e-14	T	23-03-2014
Contig2432	d653bfbc73d13581c9f8e2f21bf0d575	1187	Coils	Coil		404	425	-	T	23-03-2014
Contig2432	d653bfbc73d13581c9f8e2f21bf0d575	1187	Gene3D	G3DSA:3.30.450.20		129	189	3.1e-11	T	23-03-2014
Contig2432	d653bfbc73d13581c9f8e2f21bf0d575	1187	Gene3D	G3DSA:3.30.450.20		385	395	3.1e-11	T	23-03-2014
Contig2432	d653bfbc73d13581c9f8e2f21bf0d575	1187	Gene3D	G3DSA:3.40.50.410		190	366	5.7e-13	T	23-03-2014
Contig2432	d653bfbc73d13581c9f8e2f21bf0d575	1187	ProSiteProfiles	PS50234	VWFA domain profile.	190	372	16.575	T	23-03-2014
Contig2432	d653bfbc73d13581c9f8e2f21bf0d575	1187	PANTHER	PTHR10166:SF13		27	1182	0	T	23-03-2014
Contig2432	d653bfbc73d13581c9f8e2f21bf0d575	1187	Phobius	NON_CYTOPLASMIC_DOMAIN	Region of a membrane-bound protein predicted to be outside the membrane, in the extracellular region.	1	1165	-	T	23-03-2014
Contig2432	d653bfbc73d13581c9f8e2f21bf0d575	1187	Phobius	CYTOPLASMIC_DOMAIN	Region of a membrane-bound protein predicted to be outside the membrane, in the cytoplasm.	1185	1187	-	T	23-03-2014
Contig2726	80720719c0ca42694612352617fa88d5	633	Phobius	CYTOPLASMIC_DOMAIN	Region of a membrane-bound protein predicted to be outside the membrane, in the cytoplasm.	1	70	-	T	23-03-2014
Contig2726	80720719c0ca42694612352617fa88d5	633	Phobius	TRANSMEMBRANE	Region of a membrane-bound protein predicted to be embedded in the membrane.	606	625	-	T	23-03-2014
Contig2726	80720719c0ca42694612352617fa88d5	633	TMHMM	TMhelix	Region of a membrane-bound protein predicted to be embedded in the membrane.	580	602	-	T	23-03-2014
Contig2726	80720719c0ca42694612352617fa88d5	633	Phobius	NON_CYTOPLASMIC_DOMAIN	Region of a membrane-bound protein predicted to be outside the membrane, in the extracellular region.	221	234	-	T	23-03-2014
Contig2726	80720719c0ca42694612352617fa88d5	633	Phobius	NON_CYTOPLASMIC_DOMAIN	Region of a membrane-bound protein predicted to be outside the membrane, in the extracellular region.	96	109	-	T	23-03-2014
Contig2726	80720719c0ca42694612352617fa88d5	633	PANTHER	PTHR24065:SF0		53	633	1.2e-179	T	23-03-2014
Contig2726	80720719c0ca42694612352617fa88d5	633	Phobius	CYTOPLASMIC_DOMAIN	Region of a membrane-bound protein predicted to be outside the membrane, in the cytoplasm.	257	338	-	T	23-03-2014
Contig2726	80720719c0ca42694612352617fa88d5	633	TMHMM	TMhelix	Region of a membrane-bound protein predicted to be embedded in the membrane.	72	94	-	T	23-03-2014
Contig2726	80720719c0ca42694612352617fa88d5	633	Phobius	TRANSMEMBRANE	Region of a membrane-bound protein predicted to be embedded in the membrane.	494	512	-	T	23-03-2014
Contig2726	80720719c0ca42694612352617fa88d5	633	Phobius	NON_CYTOPLASMIC_DOMAIN	Region of a membrane-bound protein predicted to be outside the membrane, in the extracellular region.	159	163	-	T	23-03-2014
Contig2726	80720719c0ca42694612352617fa88d5	633	TMHMM	TMhelix	Region of a membrane-bound protein predicted to be embedded in the membrane.	339	361	-	T	23-03-2014
Contig2726	80720719c0ca42694612352617fa88d5	633	Pfam	PF13599	Pentapeptide repeats (9 copies)	398	477	1.2e-08	T	23-03-2014
Contig2726	80720719c0ca42694612352617fa88d5	633	Phobius	TRANSMEMBRANE	Region of a membrane-bound protein predicted to be embedded in the membrane.	577	600	-	T	23-03-2014
Contig2726	80720719c0ca42694612352617fa88d5	633	PANTHER	PTHR24065		53	633	1.2e-179	T	23-03-2014
Contig2726	80720719c0ca42694612352617fa88d5	633	Phobius	CYTOPLASMIC_DOMAIN	Region of a membrane-bound protein predicted to be outside the membrane, in the cytoplasm.	513	518	-	T	23-03-2014
Contig2726	80720719c0ca42694612352617fa88d5	633	SUPERFAMILY	SSF103473		482	625	1.96e-18	T	23-03-2014
Contig2726	80720719c0ca42694612352617fa88d5	633	Phobius	CYTOPLASMIC_DOMAIN	Region of a membrane-bound protein predicted to be outside the membrane, in the cytoplasm.	129	139	-	T	23-03-2014
Contig2726	80720719c0ca42694612352617fa88d5	633	SUPERFAMILY	SSF141571		395	472	4.32e-12	T	23-03-2014
Contig2726	80720719c0ca42694612352617fa88d5	633	Phobius	CYTOPLASMIC_DOMAIN	Region of a membrane-bound protein predicted to be outside the membrane, in the cytoplasm.	566	576	-	T	23-03-2014
Contig2726	80720719c0ca42694612352617fa88d5	633	Pfam	PF00083	Sugar (and other) transporter	105	346	1.9e-33	T	23-03-2014
Contig2726	80720719c0ca42694612352617fa88d5	633	Phobius	NON_CYTOPLASMIC_DOMAIN	Region of a membrane-bound protein predicted to be outside the membrane, in the extracellular region.	538	542	-	T	23-03-2014
Contig2726	80720719c0ca42694612352617fa88d5	633	Phobius	TRANSMEMBRANE	Region of a membrane-bound protein predicted to be embedded in the membrane.	339	361	-	T	23-03-2014
Contig2726	80720719c0ca42694612352617fa88d5	633	Phobius	TRANSMEMBRANE	Region of a membrane-bound protein predicted to be embedded in the membrane.	519	537	-	T	23-03-2014
Contig2726	80720719c0ca42694612352617fa88d5	633	Phobius	TRANSMEMBRANE	Region of a membrane-bound protein predicted to be embedded in the membrane.	198	220	-	T	23-03-2014
Contig2726	80720719c0ca42694612352617fa88d5	633	Gene3D	G3DSA:1.20.1250.20		480	629	7.8e-21	T	23-03-2014
Contig2726	80720719c0ca42694612352617fa88d5	633	Gene3D	G3DSA:1.20.1250.20		340	365	7.8e-21	T	23-03-2014
Contig2726	80720719c0ca42694612352617fa88d5	633	TMHMM	TMhelix	Region of a membrane-bound protein predicted to be embedded in the membrane.	519	536	-	T	23-03-2014
Contig2726	80720719c0ca42694612352617fa88d5	633	TMHMM	TMhelix	Region of a membrane-bound protein predicted to be embedded in the membrane.	140	159	-	T	23-03-2014
Contig2726	80720719c0ca42694612352617fa88d5	633	SUPERFAMILY	SSF103473		318	367	6.8e-46	T	23-03-2014
Contig2726	80720719c0ca42694612352617fa88d5	633	SUPERFAMILY	SSF103473		59	283	6.8e-46	T	23-03-2014
Contig2726	80720719c0ca42694612352617fa88d5	633	Phobius	TRANSMEMBRANE	Region of a membrane-bound protein predicted to be embedded in the membrane.	140	158	-	T	23-03-2014
Contig2726	80720719c0ca42694612352617fa88d5	633	Phobius	TRANSMEMBRANE	Region of a membrane-bound protein predicted to be embedded in the membrane.	164	186	-	T	23-03-2014
Contig2726	80720719c0ca42694612352617fa88d5	633	Gene3D	G3DSA:1.20.1250.20		68	274	1.5e-29	T	23-03-2014
Contig2726	80720719c0ca42694612352617fa88d5	633	Phobius	CYTOPLASMIC_DOMAIN	Region of a membrane-bound protein predicted to be outside the membrane, in the cytoplasm.	626	633	-	T	23-03-2014
Contig2726	80720719c0ca42694612352617fa88d5	633	Phobius	NON_CYTOPLASMIC_DOMAIN	Region of a membrane-bound protein predicted to be outside the membrane, in the extracellular region.	362	493	-	T	23-03-2014
Contig2726	80720719c0ca42694612352617fa88d5	633	Phobius	CYTOPLASMIC_DOMAIN	Region of a membrane-bound protein predicted to be outside the membrane, in the cytoplasm.	187	197	-	T	23-03-2014
Contig2726	80720719c0ca42694612352617fa88d5	633	Phobius	TRANSMEMBRANE	Region of a membrane-bound protein predicted to be embedded in the membrane.	110	128	-	T	23-03-2014
Contig2726	80720719c0ca42694612352617fa88d5	633	ProSiteProfiles	PS50850	Major facilitator superfamily (MFS) profile.	73	630	32.965	T	23-03-2014
Contig2726	80720719c0ca42694612352617fa88d5	633	Phobius	NON_CYTOPLASMIC_DOMAIN	Region of a membrane-bound protein predicted to be outside the membrane, in the extracellular region.	601	605	-	T	23-03-2014
Contig2726	80720719c0ca42694612352617fa88d5	633	TMHMM	TMhelix	Region of a membrane-bound protein predicted to be embedded in the membrane.	198	220	-	T	23-03-2014
Contig2726	80720719c0ca42694612352617fa88d5	633	Phobius	TRANSMEMBRANE	Region of a membrane-bound protein predicted to be embedded in the membrane.	71	95	-	T	23-03-2014
Contig2726	80720719c0ca42694612352617fa88d5	633	Pfam	PF07690	Major Facilitator Superfamily	498	621	9e-12	T	23-03-2014
Contig2726	80720719c0ca42694612352617fa88d5	633	TMHMM	TMhelix	Region of a membrane-bound protein predicted to be embedded in the membrane.	109	131	-	T	23-03-2014
Contig2726	80720719c0ca42694612352617fa88d5	633	Phobius	TRANSMEMBRANE	Region of a membrane-bound protein predicted to be embedded in the membrane.	235	256	-	T	23-03-2014
Contig2726	80720719c0ca42694612352617fa88d5	633	TMHMM	TMhelix	Region of a membrane-bound protein predicted to be embedded in the membrane.	543	565	-	T	23-03-2014
Contig2726	80720719c0ca42694612352617fa88d5	633	TMHMM	TMhelix	Region of a membrane-bound protein predicted to be embedded in the membrane.	163	185	-	T	23-03-2014
Contig2726	80720719c0ca42694612352617fa88d5	633	Phobius	TRANSMEMBRANE	Region of a membrane-bound protein predicted to be embedded in the membrane.	543	565	-	T	23-03-2014
Contig2726	80720719c0ca42694612352617fa88d5	633	TMHMM	TMhelix	Region of a membrane-bound protein predicted to be embedded in the membrane.	235	257	-	T	23-03-2014
Contig11108	c1a73de72f6b935b062d961083082558	502	Coils	Coil		406	445	-	T	23-03-2014
Contig11108	c1a73de72f6b935b062d961083082558	502	Gene3D	G3DSA:3.40.50.300		84	259	4.7e-17	T	23-03-2014
Contig11108	c1a73de72f6b935b062d961083082558	502	Gene3D	G3DSA:3.40.50.300		362	455	6.5e-06	T	23-03-2014
Contig11108	c1a73de72f6b935b062d961083082558	502	PANTHER	PTHR18884:SF7		31	461	2.2e-262	T	23-03-2014
Contig11108	c1a73de72f6b935b062d961083082558	502	Pfam	PF00735	Septin	81	351	3.6e-120	T	23-03-2014
Contig11108	c1a73de72f6b935b062d961083082558	502	SUPERFAMILY	SSF52540		60	323	3e-26	T	23-03-2014
Contig11108	c1a73de72f6b935b062d961083082558	502	PANTHER	PTHR18884		31	461	2.2e-262	T	23-03-2014
Contig11108	c1a73de72f6b935b062d961083082558	502	Coils	Coil		366	401	-	T	23-03-2014
Contig2713	9eb8d7fb50a0194dc07b6282f2563854	61	Phobius	CYTOPLASMIC_DOMAIN	Region of a membrane-bound protein predicted to be outside the membrane, in the cytoplasm.	1	39	-	T	23-03-2014
Contig2713	9eb8d7fb50a0194dc07b6282f2563854	61	TMHMM	TMhelix	Region of a membrane-bound protein predicted to be embedded in the membrane.	33	55	-	T	23-03-2014
Contig2713	9eb8d7fb50a0194dc07b6282f2563854	61	Phobius	NON_CYTOPLASMIC_DOMAIN	Region of a membrane-bound protein predicted to be outside the membrane, in the extracellular region.	60	61	-	T	23-03-2014
Contig2713	9eb8d7fb50a0194dc07b6282f2563854	61	Phobius	TRANSMEMBRANE	Region of a membrane-bound protein predicted to be embedded in the membrane.	40	59	-	T	23-03-2014
Contig1673	7e79e6ffa804cb448a18e31ac59785b9	544	Coils	Coil		231	252	-	T	23-03-2014
Contig1673	7e79e6ffa804cb448a18e31ac59785b9	544	SUPERFAMILY	SSF48371		290	528	2.57e-12	T	23-03-2014
Contig1673	7e79e6ffa804cb448a18e31ac59785b9	544	Gene3D	G3DSA:1.25.10.10		293	514	1.2e-10	T	23-03-2014
Contig1673	7e79e6ffa804cb448a18e31ac59785b9	544	PANTHER	PTHR21386		344	510	2.3e-13	T	23-03-2014
Contig4936	80a47afd6bff94e18bcea92b1e2707e	147	ProSiteProfiles	PS51155	Chitin-binding type R&R domain profile.	25	105	14.45	T	23-03-2014
Contig4936	80a47afd6bff94e18bcea92b1e2707e	147	PRINTS	PR00947	Insect cuticle protein signature	51	62	1.3e-06	T	23-03-2014
Contig4936	80a47afd6bff94e18bcea92b1e2707e	147	PRINTS	PR00947	Insect cuticle protein signature	26	37	1.3e-06	T	23-03-2014
Contig4936	80a47afd6bff94e18bcea92b1e2707e	147	PRINTS	PR00947	Insect cuticle protein signature	62	73	1.3e-06	T	23-03-2014
Contig4936	80a47afd6bff94e18bcea92b1e2707e	147	Phobius	SIGNAL_PEPTIDE_N_REGION	N-terminal region of a signal peptide.	1	2	-	T	23-03-2014
Contig4936	80a47afd6bff94e18bcea92b1e2707e	147	Phobius	SIGNAL_PEPTIDE	Signal peptide region	1	16	-	T	23-03-2014
Contig4936	80a47afd6bff94e18bcea92b1e2707e	147	Phobius	SIGNAL_PEPTIDE_C_REGION	C-terminal region of a signal peptide.	12	16	-	T	23-03-2014
Contig4936	80a47afd6bff94e18bcea92b1e2707e	147	ProSitePatterns	PS00233	Chitin-binding type R&R domain signature.	53	78	-	T	23-03-2014
Contig4936	80a47afd6bff94e18bcea92b1e2707e	147	Phobius	SIGNAL_PEPTIDE_H_REGION	Hydrophobic region of a signal peptide.	3	11	-	T	23-03-2014
Contig4936	80a47afd6bff94e18bcea92b1e2707e	147	Pfam	PF00379	Insect cuticle protein	28	76	1.1e-11	T	23-03-2014
Contig4936	80a47afd6bff94e18bcea92b1e2707e	147	Phobius	NON_CYTOPLASMIC_DOMAIN	Region of a membrane-bound protein predicted to be outside the membrane, in the extracellular region.	17	147	-	T	23-03-2014
Contig2826	f3575a6a4f1ee1a9a41e6942653ebe97	1388	ProSiteProfiles	PS50088	Ankyrin repeat profile.	877	909	12.823	T	23-03-2014
Contig2826	f3575a6a4f1ee1a9a41e6942653ebe97	1388	PANTHER	PTHR24123		509	832	5.5e-43	T	23-03-2014
Contig2826	f3575a6a4f1ee1a9a41e6942653ebe97	1388	SMART	SM00248	ankyrin repeats	1121	1150	2.8e-05	T	23-03-2014
Contig2826	f3575a6a4f1ee1a9a41e6942653ebe97	1388	SMART	SM00248	ankyrin repeats	1009	1050	2700	T	23-03-2014
Contig2826	f3575a6a4f1ee1a9a41e6942653ebe97	1388	SMART	SM00248	ankyrin repeats	777	806	0.0008	T	23-03-2014
Contig2826	f3575a6a4f1ee1a9a41e6942653ebe97	1388	SMART	SM00248	ankyrin repeats	508	537	3.5e-05	T	23-03-2014
Contig2826	f3575a6a4f1ee1a9a41e6942653ebe97	1388	SMART	SM00248	ankyrin repeats	542	572	0.53	T	23-03-2014
Contig2826	f3575a6a4f1ee1a9a41e6942653ebe97	1388	SMART	SM00248	ankyrin repeats	974	1004	0.13	T	23-03-2014
Contig2826	f3575a6a4f1ee1a9a41e6942653ebe97	1388	SMART	SM00248	ankyrin repeats	943	973	2300	T	23-03-2014
Contig2826	f3575a6a4f1ee1a9a41e6942653ebe97	1388	SMART	SM00248	ankyrin repeats	677	705	4.3	T	23-03-2014
Contig2826	f3575a6a4f1ee1a9a41e6942653ebe97	1388	SMART	SM00248	ankyrin repeats	474	503	83	T	23-03-2014
Contig2826	f3575a6a4f1ee1a9a41e6942653ebe97	1388	SMART	SM00248	ankyrin repeats	910	940	210	T	23-03-2014
Contig2826	f3575a6a4f1ee1a9a41e6942653ebe97	1388	SMART	SM00248	ankyrin repeats	711	740	0.073	T	23-03-2014
Contig2826	f3575a6a4f1ee1a9a41e6942653ebe97	1388	SMART	SM00248	ankyrin repeats	642	672	1.1e-06	T	23-03-2014
Contig2826	f3575a6a4f1ee1a9a41e6942653ebe97	1388	SMART	SM00248	ankyrin repeats	576	605	250	T	23-03-2014
Contig2826	f3575a6a4f1ee1a9a41e6942653ebe97	1388	SMART	SM00248	ankyrin repeats	1055	1084	0.028	T	23-03-2014
Contig2826	f3575a6a4f1ee1a9a41e6942653ebe97	1388	SMART	SM00248	ankyrin repeats	609	638	0.32	T	23-03-2014
Contig2826	f3575a6a4f1ee1a9a41e6942653ebe97	1388	SMART	SM00248	ankyrin repeats	744	773	11	T	23-03-2014
Contig2826	f3575a6a4f1ee1a9a41e6942653ebe97	1388	SMART	SM00248	ankyrin repeats	877	906	0.0048	T	23-03-2014
Contig2826	f3575a6a4f1ee1a9a41e6942653ebe97	1388	SMART	SM00248	ankyrin repeats	844	873	1.1	T	23-03-2014
Contig2826	f3575a6a4f1ee1a9a41e6942653ebe97	1388	SMART	SM00248	ankyrin repeats	810	840	0.031	T	23-03-2014
Contig2826	f3575a6a4f1ee1a9a41e6942653ebe97	1388	SMART	SM00248	ankyrin repeats	1087	1117	0.03	T	23-03-2014
Contig2826	f3575a6a4f1ee1a9a41e6942653ebe97	1388	ProSiteProfiles	PS50088	Ankyrin repeat profile.	642	664	11.648	T	23-03-2014
Contig2826	f3575a6a4f1ee1a9a41e6942653ebe97	1388	SUPERFAMILY	SSF48403		454	833	1.25e-80	T	23-03-2014
Contig2826	f3575a6a4f1ee1a9a41e6942653ebe97	1388	Gene3D	G3DSA:1.25.40.20		652	752	1.3e-25	T	23-03-2014
Contig2826	f3575a6a4f1ee1a9a41e6942653ebe97	1388	ProSiteProfiles	PS50088	Ankyrin repeat profile.	810	842	9.671	T	23-03-2014
Contig2826	f3575a6a4f1ee1a9a41e6942653ebe97	1388	Pfam	PF12796	Ankyrin repeats (3 copies)	454	538	2.9e-14	T	23-03-2014
Contig2826	f3575a6a4f1ee1a9a41e6942653ebe97	1388	Pfam	PF12796	Ankyrin repeats (3 copies)	1087	1151	2.3e-14	T	23-03-2014
Contig2826	f3575a6a4f1ee1a9a41e6942653ebe97	1388	Pfam	PF12796	Ankyrin repeats (3 copies)	917	1004	8.2e-08	T	23-03-2014
Contig2826	f3575a6a4f1ee1a9a41e6942653ebe97	1388	Pfam	PF12796	Ankyrin repeats (3 copies)	590	671	3.7e-14	T	23-03-2014
Contig2826	f3575a6a4f1ee1a9a41e6942653ebe97	1388	Pfam	PF12796	Ankyrin repeats (3 copies)	716	808	1.4e-15	T	23-03-2014
Contig2826	f3575a6a4f1ee1a9a41e6942653ebe97	1388	Pfam	PF12796	Ankyrin repeats (3 copies)	816	908	1e-17	T	23-03-2014
Contig2826	f3575a6a4f1ee1a9a41e6942653ebe97	1388	Pfam	PF15658	Latrotoxin C-terminal domain	1239	1352	4.4e-13	T	23-03-2014
Contig2826	f3575a6a4f1ee1a9a41e6942653ebe97	1388	SUPERFAMILY	SSF48403		839	1165	1.2e-48	T	23-03-2014
Contig2826	f3575a6a4f1ee1a9a41e6942653ebe97	1388	PRINTS	PR01415	Ankyrin repeat signature	1137	1151	6.5e-09	T	23-03-2014
Contig2826	f3575a6a4f1ee1a9a41e6942653ebe97	1388	PRINTS	PR01415	Ankyrin repeat signature	643	658	6.5e-09	T	23-03-2014
Contig2826	f3575a6a4f1ee1a9a41e6942653ebe97	1388	Gene3D	G3DSA:1.25.40.20		822	992	1.1e-37	T	23-03-2014
Contig2826	f3575a6a4f1ee1a9a41e6942653ebe97	1388	Gene3D	G3DSA:1.25.40.20		456	651	5.5e-52	T	23-03-2014
Contig2826	f3575a6a4f1ee1a9a41e6942653ebe97	1388	ProSiteProfiles	PS50088	Ankyrin repeat profile.	744	776	9.564	T	23-03-2014
Contig2826	f3575a6a4f1ee1a9a41e6942653ebe97	1388	Pfam	PF00023	Ankyrin repeat	543	575	4.5e-05	T	23-03-2014
Contig2826	f3575a6a4f1ee1a9a41e6942653ebe97	1388	Gene3D	G3DSA:1.25.40.20		993	1070	6.9e-08	T	23-03-2014
Contig2826	f3575a6a4f1ee1a9a41e6942653ebe97	1388	ProSiteProfiles	PS50088	Ankyrin repeat profile.	1121	1153	12.235	T	23-03-2014
Contig2826	f3575a6a4f1ee1a9a41e6942653ebe97	1388	Gene3D	G3DSA:1.25.40.20		753	821	1.2e-22	T	23-03-2014
Contig2826	f3575a6a4f1ee1a9a41e6942653ebe97	1388	ProSiteProfiles	PS50297	Ankyrin repeat region circular profile.	455	1162	126.838	T	23-03-2014
Contig2826	f3575a6a4f1ee1a9a41e6942653ebe97	1388	ProSiteProfiles	PS50088	Ankyrin repeat profile.	777	809	14.666	T	23-03-2014
Contig2826	f3575a6a4f1ee1a9a41e6942653ebe97	1388	Gene3D	G3DSA:1.25.40.20		1071	1169	9.4e-25	T	23-03-2014
Contig2826	f3575a6a4f1ee1a9a41e6942653ebe97	1388	ProSiteProfiles	PS50088	Ankyrin repeat profile.	711	743	10.045	T	23-03-2014
Contig2826	f3575a6a4f1ee1a9a41e6942653ebe97	1388	ProSiteProfiles	PS50088	Ankyrin repeat profile.	508	540	13.517	T	23-03-2014
Contig2826	f3575a6a4f1ee1a9a41e6942653ebe97	1388	ProSiteProfiles	PS50088	Ankyrin repeat profile.	609	641	11.22	T	23-03-2014
Contig2826	f3575a6a4f1ee1a9a41e6942653ebe97	1388	ProSiteProfiles	PS50088	Ankyrin repeat profile.	1087	1109	9.03	T	23-03-2014
Contig2826	f3575a6a4f1ee1a9a41e6942653ebe97	1388	ProSiteProfiles	PS50088	Ankyrin repeat profile.	1055	1087	8.79	T	23-03-2014
Contig6973	47c05b4d9dcfd88cab4841dea17239c7	94	Phobius	NON_CYTOPLASMIC_DOMAIN	Region of a membrane-bound protein predicted to be outside the membrane, in the extracellular region.	94	94	-	T	23-03-2014
Contig6973	47c05b4d9dcfd88cab4841dea17239c7	94	Phobius	NON_CYTOPLASMIC_DOMAIN	Region of a membrane-bound protein predicted to be outside the membrane, in the extracellular region.	29	39	-	T	23-03-2014
Contig6973	47c05b4d9dcfd88cab4841dea17239c7	94	Phobius	CYTOPLASMIC_DOMAIN	Region of a membrane-bound protein predicted to be outside the membrane, in the cytoplasm.	1	11	-	T	23-03-2014
Contig6973	47c05b4d9dcfd88cab4841dea17239c7	94	TMHMM	TMhelix	Region of a membrane-bound protein predicted to be embedded in the membrane.	12	29	-	T	23-03-2014
Contig6973	47c05b4d9dcfd88cab4841dea17239c7	94	TMHMM	TMhelix	Region of a membrane-bound protein predicted to be embedded in the membrane.	74	91	-	T	23-03-2014
Contig6973	47c05b4d9dcfd88cab4841dea17239c7	94	TMHMM	TMhelix	Region of a membrane-bound protein predicted to be embedded in the membrane.	39	61	-	T	23-03-2014
Contig6973	47c05b4d9dcfd88cab4841dea17239c7	94	Phobius	CYTOPLASMIC_DOMAIN	Region of a membrane-bound protein predicted to be outside the membrane, in the cytoplasm.	63	73	-	T	23-03-2014
Contig6973	47c05b4d9dcfd88cab4841dea17239c7	94	Phobius	TRANSMEMBRANE	Region of a membrane-bound protein predicted to be embedded in the membrane.	12	28	-	T	23-03-2014
Contig6973	47c05b4d9dcfd88cab4841dea17239c7	94	Phobius	TRANSMEMBRANE	Region of a membrane-bound protein predicted to be embedded in the membrane.	74	93	-	T	23-03-2014
Contig6973	47c05b4d9dcfd88cab4841dea17239c7	94	Phobius	TRANSMEMBRANE	Region of a membrane-bound protein predicted to be embedded in the membrane.	40	62	-	T	23-03-2014
Contig2598	4aa004453e1279801eb658d66faf838b	411	SMART	SM00353	helix loop helix domain	264	315	9.7e-16	T	23-03-2014
Contig2598	4aa004453e1279801eb658d66faf838b	411	ProSiteProfiles	PS50888	Myc-type, basic helix-loop-helix (bHLH) domain profile.	258	309	16.196	T	23-03-2014
Contig2598	4aa004453e1279801eb658d66faf838b	411	SMART	SM00520	Basic domain in HLH proteins of MYOD family	155	263	1.3e-07	T	23-03-2014
Contig2598	4aa004453e1279801eb658d66faf838b	411	Gene3D	G3DSA:4.10.280.10		249	314	6e-29	T	23-03-2014
Contig2598	4aa004453e1279801eb658d66faf838b	411	Pfam	PF01586	Myogenic Basic domain	159	258	2.9e-10	T	23-03-2014
Contig2598	4aa004453e1279801eb658d66faf838b	411	Pfam	PF12232	Myogenic determination factor 5	345	391	8.1e-06	T	23-03-2014
Contig2598	4aa004453e1279801eb658d66faf838b	411	PANTHER	PTHR11534		200	410	1.1e-66	T	23-03-2014
Contig2598	4aa004453e1279801eb658d66faf838b	411	SUPERFAMILY	SSF47459		258	317	2.49e-16	T	23-03-2014
Contig2598	4aa004453e1279801eb658d66faf838b	411	Pfam	PF00010	Helix-loop-helix DNA-binding domain	259	310	3e-14	T	23-03-2014
Contig6734	d6f72234811fd0226ef9f9d0ba4d30ab	313	Phobius	NON_CYTOPLASMIC_DOMAIN	Region of a membrane-bound protein predicted to be outside the membrane, in the extracellular region.	23	313	-	T	23-03-2014
Contig6734	d6f72234811fd0226ef9f9d0ba4d30ab	313	Phobius	SIGNAL_PEPTIDE	Signal peptide region	1	22	-	T	23-03-2014
Contig6734	d6f72234811fd0226ef9f9d0ba4d30ab	313	PANTHER	PTHR10992		49	312	7.4e-44	T	23-03-2014
Contig6734	d6f72234811fd0226ef9f9d0ba4d30ab	313	PANTHER	PTHR10992:SF17		49	312	7.4e-44	T	23-03-2014
Contig6734	d6f72234811fd0226ef9f9d0ba4d30ab	313	Phobius	SIGNAL_PEPTIDE_N_REGION	N-terminal region of a signal peptide.	1	5	-	T	23-03-2014
Contig6734	d6f72234811fd0226ef9f9d0ba4d30ab	313	Gene3D	G3DSA:3.40.50.1820		54	311	3.5e-36	T	23-03-2014
Contig6734	d6f72234811fd0226ef9f9d0ba4d30ab	313	Phobius	SIGNAL_PEPTIDE_C_REGION	C-terminal region of a signal peptide.	18	22	-	T	23-03-2014
Contig6734	d6f72234811fd0226ef9f9d0ba4d30ab	313	Phobius	SIGNAL_PEPTIDE_H_REGION	Hydrophobic region of a signal peptide.	6	17	-	T	23-03-2014
Contig6734	d6f72234811fd0226ef9f9d0ba4d30ab	313	Pfam	PF12697	Alpha/beta hydrolase family	57	298	1.8e-25	T	23-03-2014
Contig6734	d6f72234811fd0226ef9f9d0ba4d30ab	313	PRINTS	PR00111	Alpha/beta hydrolase fold signature	139	152	6.1e-06	T	23-03-2014
Contig6734	d6f72234811fd0226ef9f9d0ba4d30ab	313	PRINTS	PR00111	Alpha/beta hydrolase fold signature	82	97	6.1e-06	T	23-03-2014
Contig6734	d6f72234811fd0226ef9f9d0ba4d30ab	313	PRINTS	PR00111	Alpha/beta hydrolase fold signature	125	138	6.1e-06	T	23-03-2014
Contig6734	d6f72234811fd0226ef9f9d0ba4d30ab	313	SUPERFAMILY	SSF53474		56	311	2.08e-34	T	23-03-2014
Contig10010	3511c1be83ede69afbbc2197028041d1	215	Phobius	SIGNAL_PEPTIDE_N_REGION	N-terminal region of a signal peptide.	1	3	-	T	23-03-2014
Contig10010	3511c1be83ede69afbbc2197028041d1	215	Phobius	SIGNAL_PEPTIDE_H_REGION	Hydrophobic region of a signal peptide.	4	11	-	T	23-03-2014
Contig10010	3511c1be83ede69afbbc2197028041d1	215	Pfam	PF00379	Insect cuticle protein	51	102	2.6e-09	T	23-03-2014
Contig10010	3511c1be83ede69afbbc2197028041d1	215	ProSiteProfiles	PS51155	Chitin-binding type R&R domain profile.	48	121	13.055	T	23-03-2014
Contig10010	3511c1be83ede69afbbc2197028041d1	215	Phobius	SIGNAL_PEPTIDE	Signal peptide region	1	16	-	T	23-03-2014
Contig10010	3511c1be83ede69afbbc2197028041d1	215	Phobius	SIGNAL_PEPTIDE_C_REGION	C-terminal region of a signal peptide.	12	16	-	T	23-03-2014
Contig10010	3511c1be83ede69afbbc2197028041d1	215	Phobius	NON_CYTOPLASMIC_DOMAIN	Region of a membrane-bound protein predicted to be outside the membrane, in the extracellular region.	17	215	-	T	23-03-2014
Contig15917	c56f1e35f2e8156447596e6d4defeb80	973	SUPERFAMILY	SSF50494		11	42	2.95e-05	T	23-03-2014
Contig15917	c56f1e35f2e8156447596e6d4defeb80	973	Pfam	PF05579	Equine arteritis virus serine endopeptidase S32	4	38	7.6e-06	T	23-03-2014
Contig15917	c56f1e35f2e8156447596e6d4defeb80	973	Coils	Coil		217	238	-	T	23-03-2014
Contig15917	c56f1e35f2e8156447596e6d4defeb80	973	Coils	Coil		381	431	-	T	23-03-2014
Contig15917	c56f1e35f2e8156447596e6d4defeb80	973	Gene3D	G3DSA:2.40.10.10		5	37	1.8e-06	T	23-03-2014
Contig15917	c56f1e35f2e8156447596e6d4defeb80	973	Coils	Coil		244	307	-	T	23-03-2014
Contig15917	c56f1e35f2e8156447596e6d4defeb80	973	Coils	Coil		308	373	-	T	23-03-2014
Contig12556	46681d89254e3a7f8e2d3773b93aeb4d	416	Gene3D	G3DSA:3.40.33.10		53	245	2.6e-51	T	23-03-2014
Contig12556	46681d89254e3a7f8e2d3773b93aeb4d	416	PRINTS	PR00838	Venom allergen 5 signature	51	67	9.8e-13	T	23-03-2014
Contig12556	46681d89254e3a7f8e2d3773b93aeb4d	416	PRINTS	PR00838	Venom allergen 5 signature	176	195	9.8e-13	T	23-03-2014
Contig12556	46681d89254e3a7f8e2d3773b93aeb4d	416	PRINTS	PR00838	Venom allergen 5 signature	91	109	9.8e-13	T	23-03-2014
Contig12556	46681d89254e3a7f8e2d3773b93aeb4d	416	Phobius	SIGNAL_PEPTIDE_H_REGION	Hydrophobic region of a signal peptide.	4	15	-	T	23-03-2014
Contig12556	46681d89254e3a7f8e2d3773b93aeb4d	416	PANTHER	PTHR10334		1	263	1.7e-53	T	23-03-2014
Contig12556	46681d89254e3a7f8e2d3773b93aeb4d	416	SUPERFAMILY	SSF55797		40	229	2.22e-46	T	23-03-2014
Contig12556	46681d89254e3a7f8e2d3773b93aeb4d	416	ProSitePatterns	PS01009	CRISP family signature 1.	178	188	-	T	23-03-2014
Contig12556	46681d89254e3a7f8e2d3773b93aeb4d	416	Phobius	SIGNAL_PEPTIDE_N_REGION	N-terminal region of a signal peptide.	1	3	-	T	23-03-2014
Contig12556	46681d89254e3a7f8e2d3773b93aeb4d	416	Pfam	PF00188	Cysteine-rich secretory protein family	61	216	4.4e-18	T	23-03-2014
Contig12556	46681d89254e3a7f8e2d3773b93aeb4d	416	ProSitePatterns	PS01010	CRISP family signature 2.	211	222	-	T	23-03-2014
Contig12556	46681d89254e3a7f8e2d3773b93aeb4d	416	Phobius	SIGNAL_PEPTIDE_C_REGION	C-terminal region of a signal peptide.	16	19	-	T	23-03-2014
Contig12556	46681d89254e3a7f8e2d3773b93aeb4d	416	SMART	SM00198	SCP / Tpx-1 / Ag5 / PR-1 / Sc7 family of extracellular domains.	55	224	1.2e-34	T	23-03-2014
Contig12556	46681d89254e3a7f8e2d3773b93aeb4d	416	Phobius	SIGNAL_PEPTIDE	Signal peptide region	1	19	-	T	23-03-2014
Contig12556	46681d89254e3a7f8e2d3773b93aeb4d	416	PRINTS	PR00837	Allergen V5/Tpx-1 family signature	177	193	4.3e-14	T	23-03-2014
Contig12556	46681d89254e3a7f8e2d3773b93aeb4d	416	PRINTS	PR00837	Allergen V5/Tpx-1 family signature	211	224	4.3e-14	T	23-03-2014
Contig12556	46681d89254e3a7f8e2d3773b93aeb4d	416	PRINTS	PR00837	Allergen V5/Tpx-1 family signature	91	109	4.3e-14	T	23-03-2014
Contig12556	46681d89254e3a7f8e2d3773b93aeb4d	416	Phobius	NON_CYTOPLASMIC_DOMAIN	Region of a membrane-bound protein predicted to be outside the membrane, in the extracellular region.	20	416	-	T	23-03-2014
Contig12556	46681d89254e3a7f8e2d3773b93aeb4d	416	TMHMM	TMhelix	Region of a membrane-bound protein predicted to be embedded in the membrane.	2	20	-	T	23-03-2014
Contig17033	f2c20ea8040840eadc839feba6093876	52	TMHMM	TMhelix	Region of a membrane-bound protein predicted to be embedded in the membrane.	15	34	-	T	23-03-2014
Contig27975	8553bbe2b563b3fab27f5c425993ca79	317	Gene3D	G3DSA:3.40.50.300		5	311	3.3e-89	T	23-03-2014
Contig27975	8553bbe2b563b3fab27f5c425993ca79	317	SUPERFAMILY	SSF52540		10	312	5.31e-78	T	23-03-2014
Contig27975	8553bbe2b563b3fab27f5c425993ca79	317	PANTHER	PTHR11783		7	317	1.2e-86	T	23-03-2014
Contig27975	8553bbe2b563b3fab27f5c425993ca79	317	Pfam	PF00685	Sulfotransferase domain	39	308	7.9e-53	T	23-03-2014
Contig6065	4c0154a8d82f4d4fe89c75e8cfa500b8	88	Phobius	SIGNAL_PEPTIDE_N_REGION	N-terminal region of a signal peptide.	1	3	-	T	23-03-2014
Contig6065	4c0154a8d82f4d4fe89c75e8cfa500b8	88	Phobius	SIGNAL_PEPTIDE_H_REGION	Hydrophobic region of a signal peptide.	4	14	-	T	23-03-2014
Contig6065	4c0154a8d82f4d4fe89c75e8cfa500b8	88	SUPERFAMILY	SSF81778		34	76	8.11e-06	T	23-03-2014
Contig6065	4c0154a8d82f4d4fe89c75e8cfa500b8	88	Phobius	NON_CYTOPLASMIC_DOMAIN	Region of a membrane-bound protein predicted to be outside the membrane, in the extracellular region.	19	88	-	T	23-03-2014
Contig6065	4c0154a8d82f4d4fe89c75e8cfa500b8	88	Phobius	SIGNAL_PEPTIDE_C_REGION	C-terminal region of a signal peptide.	15	18	-	T	23-03-2014
Contig6065	4c0154a8d82f4d4fe89c75e8cfa500b8	88	Phobius	SIGNAL_PEPTIDE	Signal peptide region	1	18	-	T	23-03-2014
Contig29336	205db8a801730b3253b93326b1c88460	198	SMART	SM00174	Rho (Ras homology) subfamily of Ras-like small GTPases	10	168	4.2e-11	T	23-03-2014
Contig29336	205db8a801730b3253b93326b1c88460	198	ProSiteProfiles	PS51421	small GTPase Ras family profile.	3	198	33.441	T	23-03-2014
Contig29336	205db8a801730b3253b93326b1c88460	198	PRINTS	PR00449	Transforming protein P21 ras signature	31	47	1.7e-28	T	23-03-2014
Contig29336	205db8a801730b3253b93326b1c88460	198	PRINTS	PR00449	Transforming protein P21 ras signature	112	125	1.7e-28	T	23-03-2014
Contig29336	205db8a801730b3253b93326b1c88460	198	PRINTS	PR00449	Transforming protein P21 ras signature	147	169	1.7e-28	T	23-03-2014
Contig29336	205db8a801730b3253b93326b1c88460	198	PRINTS	PR00449	Transforming protein P21 ras signature	48	70	1.7e-28	T	23-03-2014
Contig29336	205db8a801730b3253b93326b1c88460	198	PRINTS	PR00449	Transforming protein P21 ras signature	8	29	1.7e-28	T	23-03-2014
Contig29336	205db8a801730b3253b93326b1c88460	198	PANTHER	PTHR24070:SF69		1	198	2.4e-127	T	23-03-2014
Contig29336	205db8a801730b3253b93326b1c88460	198	Pfam	PF00071	Ras family	9	167	7.7e-46	T	23-03-2014
Contig29336	205db8a801730b3253b93326b1c88460	198	TIGRFAM	TIGR00231	small_GTP: small GTP-binding protein domain	6	165	1.7e-21	T	23-03-2014
Contig29336	205db8a801730b3253b93326b1c88460	198	Gene3D	G3DSA:3.40.50.300		6	168	3.9e-53	T	23-03-2014
Contig29336	205db8a801730b3253b93326b1c88460	198	PANTHER	PTHR24070		1	198	2.4e-127	T	23-03-2014
Contig29336	205db8a801730b3253b93326b1c88460	198	SMART	SM00173	Ras subfamily of RAS small GTPases	5	172	7e-75	T	23-03-2014
Contig29336	205db8a801730b3253b93326b1c88460	198	SUPERFAMILY	SSF52540		6	168	7.56e-46	T	23-03-2014
Contig29336	205db8a801730b3253b93326b1c88460	198	SMART	SM00175	Rab subfamily of small GTPases	8	172	4.3e-19	T	23-03-2014
Contig14437	223e3af0a66f413a7265e1293c36d44	216	ProSiteProfiles	PS50191	CRAL-TRIO lipid binding domain profile.	22	188	15.288	T	23-03-2014
Contig14437	223e3af0a66f413a7265e1293c36d44	216	PANTHER	PTHR10174		1	213	1.3e-38	T	23-03-2014
Contig14437	223e3af0a66f413a7265e1293c36d44	216	SMART	SM00516	Domain in homologues of a S. cerevisiae phosphatidylinositol transfer protein (Sec14p)	29	185	2.8e-15	T	23-03-2014
Contig14437	223e3af0a66f413a7265e1293c36d44	216	Pfam	PF00650	CRAL/TRIO domain	32	183	8.7e-28	T	23-03-2014
Contig14437	223e3af0a66f413a7265e1293c36d44	216	SUPERFAMILY	SSF52087		25	188	5.89e-37	T	23-03-2014
Contig14437	223e3af0a66f413a7265e1293c36d44	216	Gene3D	G3DSA:3.40.525.10		2	192	7e-38	T	23-03-2014
Contig14437	223e3af0a66f413a7265e1293c36d44	216	PRINTS	PR00180	Cellular retinaldehyde-binding protein signature	142	161	1.76e-13	T	23-03-2014
Contig14437	223e3af0a66f413a7265e1293c36d44	216	PRINTS	PR00180	Cellular retinaldehyde-binding protein signature	109	130	1.76e-13	T	23-03-2014
Contig14437	223e3af0a66f413a7265e1293c36d44	216	PRINTS	PR00180	Cellular retinaldehyde-binding protein signature	174	183	1.76e-13	T	23-03-2014
Contig7277	9d382075fa6054c2aa4cef33bf7c5d3a	91	Phobius	SIGNAL_PEPTIDE_N_REGION	N-terminal region of a signal peptide.	1	2	-	T	23-03-2014
Contig7277	9d382075fa6054c2aa4cef33bf7c5d3a	91	Phobius	NON_CYTOPLASMIC_DOMAIN	Region of a membrane-bound protein predicted to be outside the membrane, in the extracellular region.	27	91	-	T	23-03-2014
Contig7277	9d382075fa6054c2aa4cef33bf7c5d3a	91	Phobius	SIGNAL_PEPTIDE_H_REGION	Hydrophobic region of a signal peptide.	3	14	-	T	23-03-2014
Contig7277	9d382075fa6054c2aa4cef33bf7c5d3a	91	Phobius	SIGNAL_PEPTIDE_C_REGION	C-terminal region of a signal peptide.	15	26	-	T	23-03-2014
Contig7277	9d382075fa6054c2aa4cef33bf7c5d3a	91	Phobius	SIGNAL_PEPTIDE	Signal peptide region	1	26	-	T	23-03-2014
Contig2817	de57b1b82b381fb169374eee189a6435	840	Gene3D	G3DSA:2.40.10.10		709	837	4.3e-24	T	23-03-2014
Contig2817	de57b1b82b381fb169374eee189a6435	840	Pfam	PF00089	Trypsin	615	832	1.2e-25	T	23-03-2014
Contig2817	de57b1b82b381fb169374eee189a6435	840	SUPERFAMILY	SSF50494		594	838	2.81e-40	T	23-03-2014
Contig2817	de57b1b82b381fb169374eee189a6435	840	PANTHER	PTHR24256		615	839	1.8e-24	T	23-03-2014
Contig2817	de57b1b82b381fb169374eee189a6435	840	PANTHER	PTHR24256:SF7		615	839	1.8e-24	T	23-03-2014
Contig2817	de57b1b82b381fb169374eee189a6435	840	SMART	SM00020	Trypsin-like serine protease	613	832	1.7e-07	T	23-03-2014
Contig2817	de57b1b82b381fb169374eee189a6435	840	ProSiteProfiles	PS50240	Serine proteases, trypsin domain profile.	615	837	18.239	T	23-03-2014
Contig2817	de57b1b82b381fb169374eee189a6435	840	Gene3D	G3DSA:2.40.10.10		629	708	3.2e-11	T	23-03-2014
Contig3561	7c6b263c699eb4a50f4c468ea597dc06	138	Pfam	PF00379	Insect cuticle protein	27	75	1.1e-12	T	23-03-2014
Contig3561	7c6b263c699eb4a50f4c468ea597dc06	138	PRINTS	PR00947	Insect cuticle protein signature	61	72	1.2e-06	T	23-03-2014
Contig3561	7c6b263c699eb4a50f4c468ea597dc06	138	PRINTS	PR00947	Insect cuticle protein signature	25	36	1.2e-06	T	23-03-2014
Contig3561	7c6b263c699eb4a50f4c468ea597dc06	138	PRINTS	PR00947	Insect cuticle protein signature	50	61	1.2e-06	T	23-03-2014
Contig3561	7c6b263c699eb4a50f4c468ea597dc06	138	Phobius	SIGNAL_PEPTIDE_C_REGION	C-terminal region of a signal peptide.	11	15	-	T	23-03-2014
Contig3561	7c6b263c699eb4a50f4c468ea597dc06	138	Phobius	SIGNAL_PEPTIDE_N_REGION	N-terminal region of a signal peptide.	1	2	-	T	23-03-2014
Contig3561	7c6b263c699eb4a50f4c468ea597dc06	138	Phobius	SIGNAL_PEPTIDE	Signal peptide region	1	15	-	T	23-03-2014
Contig3561	7c6b263c699eb4a50f4c468ea597dc06	138	Phobius	NON_CYTOPLASMIC_DOMAIN	Region of a membrane-bound protein predicted to be outside the membrane, in the extracellular region.	16	138	-	T	23-03-2014
Contig3561	7c6b263c699eb4a50f4c468ea597dc06	138	ProSiteProfiles	PS51155	Chitin-binding type R&R domain profile.	24	107	14.991	T	23-03-2014
Contig3561	7c6b263c699eb4a50f4c468ea597dc06	138	Phobius	SIGNAL_PEPTIDE_H_REGION	Hydrophobic region of a signal peptide.	3	10	-	T	23-03-2014
Contig3561	7c6b263c699eb4a50f4c468ea597dc06	138	ProSitePatterns	PS00233	Chitin-binding type R&R domain signature.	52	77	-	T	23-03-2014
Contig1114	9d99655079345faab20331e28b3cbe13	505	SUPERFAMILY	SSF53098		227	351	2.02e-23	T	23-03-2014
Contig1114	9d99655079345faab20331e28b3cbe13	505	Gene3D	G3DSA:3.30.420.10		226	349	1.7e-23	T	23-03-2014
Contig1114	9d99655079345faab20331e28b3cbe13	505	Pfam	PF00075	RNase H	228	350	3.6e-23	T	23-03-2014
Contig1114	9d99655079345faab20331e28b3cbe13	505	ProSiteProfiles	PS50879	RNase H domain profile.	224	351	23.952	T	23-03-2014
Contig1114	9d99655079345faab20331e28b3cbe13	505	PANTHER	PTHR10642		217	380	3.5e-15	T	23-03-2014
Contig20358	cf005a4d80c5182f2a59c956e02a2cc7	116	Phobius	TRANSMEMBRANE	Region of a membrane-bound protein predicted to be embedded in the membrane.	6	23	-	T	23-03-2014
Contig20358	cf005a4d80c5182f2a59c956e02a2cc7	116	Phobius	CYTOPLASMIC_DOMAIN	Region of a membrane-bound protein predicted to be outside the membrane, in the cytoplasm.	24	116	-	T	23-03-2014
Contig20358	cf005a4d80c5182f2a59c956e02a2cc7	116	Phobius	NON_CYTOPLASMIC_DOMAIN	Region of a membrane-bound protein predicted to be outside the membrane, in the extracellular region.	1	5	-	T	23-03-2014
Contig6154	d2d24d16dda6b3288dcb805c1e8d210b	142	ProSiteProfiles	PS51155	Chitin-binding type R&R domain profile.	25	103	15.566	T	23-03-2014
Contig6154	d2d24d16dda6b3288dcb805c1e8d210b	142	Phobius	SIGNAL_PEPTIDE_N_REGION	N-terminal region of a signal peptide.	1	2	-	T	23-03-2014
Contig6154	d2d24d16dda6b3288dcb805c1e8d210b	142	Pfam	PF00379	Insect cuticle protein	28	76	1e-11	T	23-03-2014
Contig6154	d2d24d16dda6b3288dcb805c1e8d210b	142	Phobius	SIGNAL_PEPTIDE	Signal peptide region	1	16	-	T	23-03-2014
Contig6154	d2d24d16dda6b3288dcb805c1e8d210b	142	Phobius	SIGNAL_PEPTIDE_C_REGION	C-terminal region of a signal peptide.	12	16	-	T	23-03-2014
Contig6154	d2d24d16dda6b3288dcb805c1e8d210b	142	PRINTS	PR00947	Insect cuticle protein signature	51	62	5.1e-07	T	23-03-2014
Contig6154	d2d24d16dda6b3288dcb805c1e8d210b	142	PRINTS	PR00947	Insect cuticle protein signature	26	37	5.1e-07	T	23-03-2014
Contig6154	d2d24d16dda6b3288dcb805c1e8d210b	142	PRINTS	PR00947	Insect cuticle protein signature	62	73	5.1e-07	T	23-03-2014
Contig6154	d2d24d16dda6b3288dcb805c1e8d210b	142	ProSitePatterns	PS00233	Chitin-binding type R&R domain signature.	53	78	-	T	23-03-2014
Contig6154	d2d24d16dda6b3288dcb805c1e8d210b	142	Phobius	NON_CYTOPLASMIC_DOMAIN	Region of a membrane-bound protein predicted to be outside the membrane, in the extracellular region.	17	142	-	T	23-03-2014
Contig6154	d2d24d16dda6b3288dcb805c1e8d210b	142	Phobius	SIGNAL_PEPTIDE_H_REGION	Hydrophobic region of a signal peptide.	3	11	-	T	23-03-2014
Contig2336	4660392480ac92bf9fc7f8f3313d6a2b	717	ProSiteProfiles	PS50297	Ankyrin repeat region circular profile.	1	513	78.153	T	23-03-2014
Contig2336	4660392480ac92bf9fc7f8f3313d6a2b	717	Pfam	PF00023	Ankyrin repeat	473	504	1.9e-05	T	23-03-2014
Contig2336	4660392480ac92bf9fc7f8f3313d6a2b	717	Pfam	PF12796	Ankyrin repeats (3 copies)	384	461	4.4e-13	T	23-03-2014
Contig2336	4660392480ac92bf9fc7f8f3313d6a2b	717	Pfam	PF12796	Ankyrin repeats (3 copies)	175	267	2.8e-24	T	23-03-2014
Contig2336	4660392480ac92bf9fc7f8f3313d6a2b	717	Pfam	PF12796	Ankyrin repeats (3 copies)	84	157	1.2e-07	T	23-03-2014
Contig2336	4660392480ac92bf9fc7f8f3313d6a2b	717	Pfam	PF12796	Ankyrin repeats (3 copies)	277	367	2.3e-08	T	23-03-2014
Contig2336	4660392480ac92bf9fc7f8f3313d6a2b	717	Pfam	PF15658	Latrotoxin C-terminal domain	606	713	6.5e-10	T	23-03-2014
Contig2336	4660392480ac92bf9fc7f8f3313d6a2b	717	Gene3D	G3DSA:1.25.40.20		80	180	5.4e-25	T	23-03-2014
Contig2336	4660392480ac92bf9fc7f8f3313d6a2b	717	ProSiteProfiles	PS50088	Ankyrin repeat profile.	236	268	16.162	T	23-03-2014
Contig2336	4660392480ac92bf9fc7f8f3313d6a2b	717	ProSiteProfiles	PS50088	Ankyrin repeat profile.	104	136	11.007	T	23-03-2014
Contig2336	4660392480ac92bf9fc7f8f3313d6a2b	717	Gene3D	G3DSA:1.25.40.20		17	79	5.5e-10	T	23-03-2014
Contig2336	4660392480ac92bf9fc7f8f3313d6a2b	717	SUPERFAMILY	SSF48403		314	528	8.98e-39	T	23-03-2014
Contig2336	4660392480ac92bf9fc7f8f3313d6a2b	717	Gene3D	G3DSA:1.25.40.20		323	528	8.4e-41	T	23-03-2014
Contig2336	4660392480ac92bf9fc7f8f3313d6a2b	717	PRINTS	PR01415	Ankyrin repeat signature	237	252	4.1e-08	T	23-03-2014
Contig2336	4660392480ac92bf9fc7f8f3313d6a2b	717	PRINTS	PR01415	Ankyrin repeat signature	393	407	4.1e-08	T	23-03-2014
Contig2336	4660392480ac92bf9fc7f8f3313d6a2b	717	PANTHER	PTHR24198		69	470	4.7e-43	T	23-03-2014
Contig2336	4660392480ac92bf9fc7f8f3313d6a2b	717	Gene3D	G3DSA:1.25.40.20		181	322	2.5e-40	T	23-03-2014
Contig2336	4660392480ac92bf9fc7f8f3313d6a2b	717	SMART	SM00248	ankyrin repeats	137	166	460	T	23-03-2014
Contig2336	4660392480ac92bf9fc7f8f3313d6a2b	717	SMART	SM00248	ankyrin repeats	339	369	3.1	T	23-03-2014
Contig2336	4660392480ac92bf9fc7f8f3313d6a2b	717	SMART	SM00248	ankyrin repeats	377	406	0.17	T	23-03-2014
Contig2336	4660392480ac92bf9fc7f8f3313d6a2b	717	SMART	SM00248	ankyrin repeats	170	199	1e-05	T	23-03-2014
Contig2336	4660392480ac92bf9fc7f8f3313d6a2b	717	SMART	SM00248	ankyrin repeats	472	501	0.0017	T	23-03-2014
Contig2336	4660392480ac92bf9fc7f8f3313d6a2b	717	SMART	SM00248	ankyrin repeats	203	232	9.8e-05	T	23-03-2014
Contig2336	4660392480ac92bf9fc7f8f3313d6a2b	717	SMART	SM00248	ankyrin repeats	409	435	220	T	23-03-2014
Contig2336	4660392480ac92bf9fc7f8f3313d6a2b	717	SMART	SM00248	ankyrin repeats	70	100	200	T	23-03-2014
Contig2336	4660392480ac92bf9fc7f8f3313d6a2b	717	SMART	SM00248	ankyrin repeats	269	299	200	T	23-03-2014
Contig2336	4660392480ac92bf9fc7f8f3313d6a2b	717	SMART	SM00248	ankyrin repeats	34	65	96	T	23-03-2014
Contig2336	4660392480ac92bf9fc7f8f3313d6a2b	717	SMART	SM00248	ankyrin repeats	236	265	1.4e-07	T	23-03-2014
Contig2336	4660392480ac92bf9fc7f8f3313d6a2b	717	SMART	SM00248	ankyrin repeats	104	133	0.049	T	23-03-2014
Contig2336	4660392480ac92bf9fc7f8f3313d6a2b	717	SMART	SM00248	ankyrin repeats	439	468	1800	T	23-03-2014
Contig2336	4660392480ac92bf9fc7f8f3313d6a2b	717	SUPERFAMILY	SSF48403		47	290	2.63e-61	T	23-03-2014
Contig2336	4660392480ac92bf9fc7f8f3313d6a2b	717	ProSiteProfiles	PS50088	Ankyrin repeat profile.	203	235	12.476	T	23-03-2014
Contig2336	4660392480ac92bf9fc7f8f3313d6a2b	717	ProSiteProfiles	PS50088	Ankyrin repeat profile.	381	409	8.656	T	23-03-2014
Contig2336	4660392480ac92bf9fc7f8f3313d6a2b	717	ProSiteProfiles	PS50088	Ankyrin repeat profile.	472	504	10.472	T	23-03-2014
Contig2336	4660392480ac92bf9fc7f8f3313d6a2b	717	ProSiteProfiles	PS50088	Ankyrin repeat profile.	170	202	13.197	T	23-03-2014
Contig1540	12b4536dbe843e9f824adb12fcab235b	442	SMART	SM00315	Regulator of G protein signalling domain	319	434	2e-48	T	23-03-2014
Contig1540	12b4536dbe843e9f824adb12fcab235b	442	Pfam	PF00615	Regulator of G protein signaling domain	319	433	6.5e-35	T	23-03-2014
Contig1540	12b4536dbe843e9f824adb12fcab235b	442	ProSiteProfiles	PS50132	RGS domain profile.	319	434	35.404	T	23-03-2014
Contig1540	12b4536dbe843e9f824adb12fcab235b	442	SUPERFAMILY	SSF48097		308	435	2.36e-44	T	23-03-2014
Contig1540	12b4536dbe843e9f824adb12fcab235b	442	Gene3D	G3DSA:1.10.196.10		308	348	2.7e-17	T	23-03-2014
Contig1540	12b4536dbe843e9f824adb12fcab235b	442	PRINTS	PR01301	Regulator of G protein signalling (RGS) protein signature	316	337	7.93e-31	T	23-03-2014
Contig1540	12b4536dbe843e9f824adb12fcab235b	442	PRINTS	PR01301	Regulator of G protein signalling (RGS) protein signature	408	427	7.93e-31	T	23-03-2014
Contig1540	12b4536dbe843e9f824adb12fcab235b	442	PRINTS	PR01301	Regulator of G protein signalling (RGS) protein signature	338	356	7.93e-31	T	23-03-2014
Contig1540	12b4536dbe843e9f824adb12fcab235b	442	PRINTS	PR01301	Regulator of G protein signalling (RGS) protein signature	366	389	7.93e-31	T	23-03-2014
Contig1540	12b4536dbe843e9f824adb12fcab235b	442	Gene3D	G3DSA:1.10.167.10		349	419	7.3e-30	T	23-03-2014
Contig1540	12b4536dbe843e9f824adb12fcab235b	442	PANTHER	PTHR10845		288	442	1.6e-65	T	23-03-2014
Contig2706	c23f88b82b8e5b3f139f9ac9a24d4d28	793	SUPERFAMILY	SSF49562		670	777	3.13e-23	T	23-03-2014
Contig2706	c23f88b82b8e5b3f139f9ac9a24d4d28	793	Pfam	PF00168	C2 domain	671	758	2e-16	T	23-03-2014
Contig2706	c23f88b82b8e5b3f139f9ac9a24d4d28	793	ProSiteProfiles	PS50222	EF-hand calcium-binding domain profile.	166	201	10.162	T	23-03-2014
Contig2706	c23f88b82b8e5b3f139f9ac9a24d4d28	793	Pfam	PF00388	Phosphatidylinositol-specific phospholipase C, X domain	328	471	2.4e-62	T	23-03-2014
Contig2706	c23f88b82b8e5b3f139f9ac9a24d4d28	793	ProSiteProfiles	PS50007	Phosphatidylinositol-specific phospholipase X-box domain profile.	326	470	56.863	T	23-03-2014
Contig2706	c23f88b82b8e5b3f139f9ac9a24d4d28	793	SMART	SM00239	Protein kinase C conserved region 2 (CalB)	669	774	1.4e-17	T	23-03-2014
Contig2706	c23f88b82b8e5b3f139f9ac9a24d4d28	793	SUPERFAMILY	SSF47473		167	325	1.16e-31	T	23-03-2014
Contig2706	c23f88b82b8e5b3f139f9ac9a24d4d28	793	Gene3D	G3DSA:2.30.29.30		14	163	3e-18	T	23-03-2014
Contig2706	c23f88b82b8e5b3f139f9ac9a24d4d28	793	Gene3D	G3DSA:1.10.238.10		238	321	1e-17	T	23-03-2014
Contig2706	c23f88b82b8e5b3f139f9ac9a24d4d28	793	Gene3D	G3DSA:1.10.238.10		184	237	4.1e-13	T	23-03-2014
Contig2706	c23f88b82b8e5b3f139f9ac9a24d4d28	793	Gene3D	G3DSA:2.60.40.150		668	771	6.8e-22	T	23-03-2014
Contig2706	c23f88b82b8e5b3f139f9ac9a24d4d28	793	PANTHER	PTHR10336		13	769	3.2e-259	T	23-03-2014
Contig2706	c23f88b82b8e5b3f139f9ac9a24d4d28	793	SUPERFAMILY	SSF51695		326	652	3.01e-120	T	23-03-2014
Contig2706	c23f88b82b8e5b3f139f9ac9a24d4d28	793	ProSiteProfiles	PS50004	C2 domain profile.	670	759	15.932	T	23-03-2014
Contig2706	c23f88b82b8e5b3f139f9ac9a24d4d28	793	SMART	SM00148	Phospholipase C, catalytic domain (part); domain X	326	470	1.1e-79	T	23-03-2014
Contig2706	c23f88b82b8e5b3f139f9ac9a24d4d28	793	Gene3D	G3DSA:3.20.20.190		530	653	2e-120	T	23-03-2014
Contig2706	c23f88b82b8e5b3f139f9ac9a24d4d28	793	Gene3D	G3DSA:3.20.20.190		324	472	2e-120	T	23-03-2014
Contig2706	c23f88b82b8e5b3f139f9ac9a24d4d28	793	Pfam	PF09279	Phosphoinositide-specific phospholipase C, efhand-like	244	325	6.7e-13	T	23-03-2014
Contig2706	c23f88b82b8e5b3f139f9ac9a24d4d28	793	Pfam	PF00387	Phosphatidylinositol-specific phospholipase C, Y domain	534	650	4e-41	T	23-03-2014
Contig2706	c23f88b82b8e5b3f139f9ac9a24d4d28	793	PRINTS	PR00390	Phospholipase C signature	454	471	6.2e-39	T	23-03-2014
Contig2706	c23f88b82b8e5b3f139f9ac9a24d4d28	793	PRINTS	PR00390	Phospholipase C signature	610	628	6.2e-39	T	23-03-2014
Contig2706	c23f88b82b8e5b3f139f9ac9a24d4d28	793	PRINTS	PR00390	Phospholipase C signature	331	349	6.2e-39	T	23-03-2014
Contig2706	c23f88b82b8e5b3f139f9ac9a24d4d28	793	PRINTS	PR00390	Phospholipase C signature	357	377	6.2e-39	T	23-03-2014
Contig2706	c23f88b82b8e5b3f139f9ac9a24d4d28	793	PRINTS	PR00390	Phospholipase C signature	589	610	6.2e-39	T	23-03-2014
Contig2706	c23f88b82b8e5b3f139f9ac9a24d4d28	793	SUPERFAMILY	SSF50729		17	155	7.33e-12	T	23-03-2014
Contig2706	c23f88b82b8e5b3f139f9ac9a24d4d28	793	ProSiteProfiles	PS50008	Phosphatidylinositol-specific phospholipase Y-box domain profile.	535	650	46.182	T	23-03-2014
Contig2706	c23f88b82b8e5b3f139f9ac9a24d4d28	793	SMART	SM00149	Phospholipase C, catalytic domain (part); domain Y	535	651	1.1e-56	T	23-03-2014
Contig2612	bcb98774ffb97eafe34d26ce30809e64	100	TMHMM	TMhelix	Region of a membrane-bound protein predicted to be embedded in the membrane.	76	98	-	T	23-03-2014
Contig2612	bcb98774ffb97eafe34d26ce30809e64	100	Phobius	NON_CYTOPLASMIC_DOMAIN	Region of a membrane-bound protein predicted to be outside the membrane, in the extracellular region.	1	75	-	T	23-03-2014
Contig2612	bcb98774ffb97eafe34d26ce30809e64	100	Phobius	TRANSMEMBRANE	Region of a membrane-bound protein predicted to be embedded in the membrane.	76	98	-	T	23-03-2014
Contig2612	bcb98774ffb97eafe34d26ce30809e64	100	Phobius	CYTOPLASMIC_DOMAIN	Region of a membrane-bound protein predicted to be outside the membrane, in the cytoplasm.	99	100	-	T	23-03-2014
Contig23395	16e23d9b29268a7de7a8cb5ba58364b1	2665	Coils	Coil		1257	1278	-	T	23-03-2014
Contig23395	16e23d9b29268a7de7a8cb5ba58364b1	2665	Pfam	PF07001	BAT2 N-terminus	1	185	1.4e-46	T	23-03-2014
Contig23395	16e23d9b29268a7de7a8cb5ba58364b1	2665	Coils	Coil		1002	1023	-	T	23-03-2014
Contig23395	16e23d9b29268a7de7a8cb5ba58364b1	2665	PANTHER	PTHR14038		2	2664	5.5e-59	T	23-03-2014
Contig1448	594356a8ea9dd0ae2f84a66bf3ab63aa	141	Phobius	SIGNAL_PEPTIDE_N_REGION	N-terminal region of a signal peptide.	1	3	-	T	23-03-2014
Contig1448	594356a8ea9dd0ae2f84a66bf3ab63aa	141	Phobius	TRANSMEMBRANE	Region of a membrane-bound protein predicted to be embedded in the membrane.	113	137	-	T	23-03-2014
Contig1448	594356a8ea9dd0ae2f84a66bf3ab63aa	141	Phobius	NON_CYTOPLASMIC_DOMAIN	Region of a membrane-bound protein predicted to be outside the membrane, in the extracellular region.	20	112	-	T	23-03-2014
Contig1448	594356a8ea9dd0ae2f84a66bf3ab63aa	141	Phobius	SIGNAL_PEPTIDE_H_REGION	Hydrophobic region of a signal peptide.	4	14	-	T	23-03-2014
Contig1448	594356a8ea9dd0ae2f84a66bf3ab63aa	141	Phobius	CYTOPLASMIC_DOMAIN	Region of a membrane-bound protein predicted to be outside the membrane, in the cytoplasm.	138	141	-	T	23-03-2014
Contig1448	594356a8ea9dd0ae2f84a66bf3ab63aa	141	TMHMM	TMhelix	Region of a membrane-bound protein predicted to be embedded in the membrane.	115	137	-	T	23-03-2014
Contig1448	594356a8ea9dd0ae2f84a66bf3ab63aa	141	Phobius	SIGNAL_PEPTIDE	Signal peptide region	1	19	-	T	23-03-2014
Contig1448	594356a8ea9dd0ae2f84a66bf3ab63aa	141	Phobius	SIGNAL_PEPTIDE_C_REGION	C-terminal region of a signal peptide.	15	19	-	T	23-03-2014
Contig2684	c89442c524764f1092fb0b4d46b5e46c	442	ProSitePatterns	PS00027	'Homeobox' domain signature.	249	272	-	T	23-03-2014
Contig2684	c89442c524764f1092fb0b4d46b5e46c	442	SUPERFAMILY	SSF57716		32	96	8.65e-15	T	23-03-2014
Contig2684	c89442c524764f1092fb0b4d46b5e46c	442	PANTHER	PTHR24208		3	341	7e-150	T	23-03-2014
Contig2684	c89442c524764f1092fb0b4d46b5e46c	442	PANTHER	PTHR24208:SF35		3	341	7e-150	T	23-03-2014
Contig2684	c89442c524764f1092fb0b4d46b5e46c	442	SUPERFAMILY	SSF57716		3	30	1.63e-06	T	23-03-2014
Contig2684	c89442c524764f1092fb0b4d46b5e46c	442	Pfam	PF00046	Homeobox domain	217	273	1e-19	T	23-03-2014
Contig2684	c89442c524764f1092fb0b4d46b5e46c	442	ProSiteProfiles	PS50023	LIM domain profile.	4	63	13.098	T	23-03-2014
Contig2684	c89442c524764f1092fb0b4d46b5e46c	442	ProSiteProfiles	PS50071	'Homeobox' domain profile.	214	274	18.593	T	23-03-2014
Contig2684	c89442c524764f1092fb0b4d46b5e46c	442	Gene3D	G3DSA:2.10.110.10		5	67	4.3e-14	T	23-03-2014
Contig2684	c89442c524764f1092fb0b4d46b5e46c	442	SMART	SM00389	Homeodomain	216	278	1.9e-22	T	23-03-2014
Contig2684	c89442c524764f1092fb0b4d46b5e46c	442	SUPERFAMILY	SSF46689		196	275	7.7e-21	T	23-03-2014
Contig2684	c89442c524764f1092fb0b4d46b5e46c	442	Gene3D	G3DSA:1.10.10.60		219	276	2.3e-23	T	23-03-2014
Contig2684	c89442c524764f1092fb0b4d46b5e46c	442	SMART	SM00132	Zinc-binding domain present in Lin-11, Isl-1, Mec-3.	5	56	2.6e-13	T	23-03-2014
Contig2684	c89442c524764f1092fb0b4d46b5e46c	442	SMART	SM00132	Zinc-binding domain present in Lin-11, Isl-1, Mec-3.	64	119	7.4e-11	T	23-03-2014
Contig2684	c89442c524764f1092fb0b4d46b5e46c	442	ProSitePatterns	PS00478	LIM zinc-binding domain signature.	6	40	-	T	23-03-2014
Contig2684	c89442c524764f1092fb0b4d46b5e46c	442	Gene3D	G3DSA:2.10.110.10		68	122	2.9e-11	T	23-03-2014
Contig2684	c89442c524764f1092fb0b4d46b5e46c	442	Pfam	PF00412	LIM domain	6	61	1e-13	T	23-03-2014
Contig2684	c89442c524764f1092fb0b4d46b5e46c	442	Pfam	PF00412	LIM domain	65	123	3.6e-14	T	23-03-2014
Contig2684	c89442c524764f1092fb0b4d46b5e46c	442	ProSiteProfiles	PS50023	LIM domain profile.	64	126	10.484	T	23-03-2014
Contig5792	84659a9cc8425a4c8d539e8e07ea2c58	56	Phobius	NON_CYTOPLASMIC_DOMAIN	Region of a membrane-bound protein predicted to be outside the membrane, in the extracellular region.	19	56	-	T	23-03-2014
Contig5792	84659a9cc8425a4c8d539e8e07ea2c58	56	Phobius	SIGNAL_PEPTIDE_N_REGION	N-terminal region of a signal peptide.	1	2	-	T	23-03-2014
Contig5792	84659a9cc8425a4c8d539e8e07ea2c58	56	Phobius	SIGNAL_PEPTIDE_C_REGION	C-terminal region of a signal peptide.	15	18	-	T	23-03-2014
Contig5792	84659a9cc8425a4c8d539e8e07ea2c58	56	Phobius	SIGNAL_PEPTIDE_H_REGION	Hydrophobic region of a signal peptide.	3	14	-	T	23-03-2014
Contig5792	84659a9cc8425a4c8d539e8e07ea2c58	56	Phobius	SIGNAL_PEPTIDE	Signal peptide region	1	18	-	T	23-03-2014
Contig5921	24cad77a41e41dcbb712e37ba2d16897	186	ProSitePatterns	PS00233	Chitin-binding type R&R domain signature.	72	97	-	T	23-03-2014
Contig5921	24cad77a41e41dcbb712e37ba2d16897	186	TMHMM	TMhelix	Region of a membrane-bound protein predicted to be embedded in the membrane.	5	27	-	T	23-03-2014
Contig5921	24cad77a41e41dcbb712e37ba2d16897	186	Phobius	SIGNAL_PEPTIDE_N_REGION	N-terminal region of a signal peptide.	1	4	-	T	23-03-2014
Contig5921	24cad77a41e41dcbb712e37ba2d16897	186	Phobius	SIGNAL_PEPTIDE	Signal peptide region	1	27	-	T	23-03-2014
Contig5921	24cad77a41e41dcbb712e37ba2d16897	186	Phobius	SIGNAL_PEPTIDE_H_REGION	Hydrophobic region of a signal peptide.	5	15	-	T	23-03-2014
Contig5921	24cad77a41e41dcbb712e37ba2d16897	186	Pfam	PF00379	Insect cuticle protein	44	95	4.6e-10	T	23-03-2014
Contig5921	24cad77a41e41dcbb712e37ba2d16897	186	Phobius	SIGNAL_PEPTIDE_C_REGION	C-terminal region of a signal peptide.	16	27	-	T	23-03-2014
Contig5921	24cad77a41e41dcbb712e37ba2d16897	186	ProSiteProfiles	PS51155	Chitin-binding type R&R domain profile.	41	107	15.697	T	23-03-2014
Contig5921	24cad77a41e41dcbb712e37ba2d16897	186	PRINTS	PR00947	Insect cuticle protein signature	42	53	2.1e-06	T	23-03-2014
Contig5921	24cad77a41e41dcbb712e37ba2d16897	186	PRINTS	PR00947	Insect cuticle protein signature	70	81	2.1e-06	T	23-03-2014
Contig5921	24cad77a41e41dcbb712e37ba2d16897	186	PRINTS	PR00947	Insect cuticle protein signature	81	92	2.1e-06	T	23-03-2014
Contig5921	24cad77a41e41dcbb712e37ba2d16897	186	Phobius	NON_CYTOPLASMIC_DOMAIN	Region of a membrane-bound protein predicted to be outside the membrane, in the extracellular region.	28	186	-	T	23-03-2014
Contig13517	7a93900dd381685e1f6087ffc16fbf50	92	Phobius	NON_CYTOPLASMIC_DOMAIN	Region of a membrane-bound protein predicted to be outside the membrane, in the extracellular region.	1	72	-	T	23-03-2014
Contig13517	7a93900dd381685e1f6087ffc16fbf50	92	Phobius	TRANSMEMBRANE	Region of a membrane-bound protein predicted to be embedded in the membrane.	73	91	-	T	23-03-2014
Contig13517	7a93900dd381685e1f6087ffc16fbf50	92	TMHMM	TMhelix	Region of a membrane-bound protein predicted to be embedded in the membrane.	73	90	-	T	23-03-2014
Contig13517	7a93900dd381685e1f6087ffc16fbf50	92	Phobius	CYTOPLASMIC_DOMAIN	Region of a membrane-bound protein predicted to be outside the membrane, in the cytoplasm.	92	92	-	T	23-03-2014
Contig21121	8d7e52bd51955e3414f26e12963408e0	59	TMHMM	TMhelix	Region of a membrane-bound protein predicted to be embedded in the membrane.	21	43	-	T	23-03-2014
Contig5795	d8ccd809024f8a3237963f1a7168d651	95	Phobius	SIGNAL_PEPTIDE_N_REGION	N-terminal region of a signal peptide.	1	3	-	T	23-03-2014
Contig5795	d8ccd809024f8a3237963f1a7168d651	95	Phobius	NON_CYTOPLASMIC_DOMAIN	Region of a membrane-bound protein predicted to be outside the membrane, in the extracellular region.	20	95	-	T	23-03-2014
Contig5795	d8ccd809024f8a3237963f1a7168d651	95	Phobius	SIGNAL_PEPTIDE_C_REGION	C-terminal region of a signal peptide.	16	19	-	T	23-03-2014
Contig5795	d8ccd809024f8a3237963f1a7168d651	95	Phobius	SIGNAL_PEPTIDE	Signal peptide region	1	19	-	T	23-03-2014
Contig5795	d8ccd809024f8a3237963f1a7168d651	95	Phobius	SIGNAL_PEPTIDE_H_REGION	Hydrophobic region of a signal peptide.	4	15	-	T	23-03-2014
Contig23496	2950bad14be6a00eafec8d7cd1ff8f3b	141	Phobius	SIGNAL_PEPTIDE_N_REGION	N-terminal region of a signal peptide.	1	3	-	T	23-03-2014
Contig23496	2950bad14be6a00eafec8d7cd1ff8f3b	141	Phobius	NON_CYTOPLASMIC_DOMAIN	Region of a membrane-bound protein predicted to be outside the membrane, in the extracellular region.	21	141	-	T	23-03-2014
Contig23496	2950bad14be6a00eafec8d7cd1ff8f3b	141	Phobius	SIGNAL_PEPTIDE_C_REGION	C-terminal region of a signal peptide.	16	20	-	T	23-03-2014
Contig23496	2950bad14be6a00eafec8d7cd1ff8f3b	141	Phobius	SIGNAL_PEPTIDE	Signal peptide region	1	20	-	T	23-03-2014
Contig23496	2950bad14be6a00eafec8d7cd1ff8f3b	141	Phobius	SIGNAL_PEPTIDE_H_REGION	Hydrophobic region of a signal peptide.	4	15	-	T	23-03-2014
Contig5657	e10be66fda1e6f65075a6455ae3384cb	81	TMHMM	TMhelix	Region of a membrane-bound protein predicted to be embedded in the membrane.	5	24	-	T	23-03-2014
Contig5657	e10be66fda1e6f65075a6455ae3384cb	81	Phobius	CYTOPLASMIC_DOMAIN	Region of a membrane-bound protein predicted to be outside the membrane, in the cytoplasm.	25	81	-	T	23-03-2014
Contig5657	e10be66fda1e6f65075a6455ae3384cb	81	Phobius	NON_CYTOPLASMIC_DOMAIN	Region of a membrane-bound protein predicted to be outside the membrane, in the extracellular region.	1	5	-	T	23-03-2014
Contig5657	e10be66fda1e6f65075a6455ae3384cb	81	Phobius	TRANSMEMBRANE	Region of a membrane-bound protein predicted to be embedded in the membrane.	6	24	-	T	23-03-2014
Contig3061	51cb57c1e69dac57c8e8d6158451768f	98	Coils	Coil		29	50	-	T	23-03-2014
Contig3061	51cb57c1e69dac57c8e8d6158451768f	98	Phobius	NON_CYTOPLASMIC_DOMAIN	Region of a membrane-bound protein predicted to be outside the membrane, in the extracellular region.	25	98	-	T	23-03-2014
Contig3061	51cb57c1e69dac57c8e8d6158451768f	98	Phobius	SIGNAL_PEPTIDE_N_REGION	N-terminal region of a signal peptide.	1	5	-	T	23-03-2014
Contig3061	51cb57c1e69dac57c8e8d6158451768f	98	Phobius	SIGNAL_PEPTIDE	Signal peptide region	1	24	-	T	23-03-2014
Contig3061	51cb57c1e69dac57c8e8d6158451768f	98	TMHMM	TMhelix	Region of a membrane-bound protein predicted to be embedded in the membrane.	7	29	-	T	23-03-2014
Contig3061	51cb57c1e69dac57c8e8d6158451768f	98	Phobius	SIGNAL_PEPTIDE_C_REGION	C-terminal region of a signal peptide.	18	24	-	T	23-03-2014
Contig3061	51cb57c1e69dac57c8e8d6158451768f	98	Phobius	SIGNAL_PEPTIDE_H_REGION	Hydrophobic region of a signal peptide.	6	17	-	T	23-03-2014
Contig2285	fc3820ab755aec9cf6e6a45f371b4cee	135	PANTHER	PTHR16156:SF4		8	131	8e-12	T	23-03-2014
Contig2285	fc3820ab755aec9cf6e6a45f371b4cee	135	PANTHER	PTHR16156		8	131	8e-12	T	23-03-2014
Contig1227	1c390fcb08bf2469ad2582763d3370b8	69	TMHMM	TMhelix	Region of a membrane-bound protein predicted to be embedded in the membrane.	15	37	-	T	23-03-2014
Contig1227	1c390fcb08bf2469ad2582763d3370b8	69	Phobius	CYTOPLASMIC_DOMAIN	Region of a membrane-bound protein predicted to be outside the membrane, in the cytoplasm.	39	69	-	T	23-03-2014
Contig1227	1c390fcb08bf2469ad2582763d3370b8	69	Phobius	TRANSMEMBRANE	Region of a membrane-bound protein predicted to be embedded in the membrane.	20	38	-	T	23-03-2014
Contig1227	1c390fcb08bf2469ad2582763d3370b8	69	Phobius	NON_CYTOPLASMIC_DOMAIN	Region of a membrane-bound protein predicted to be outside the membrane, in the extracellular region.	1	19	-	T	23-03-2014
Contig26884	245be266668c3c374eef6f104c47738	54	Phobius	CYTOPLASMIC_DOMAIN	Region of a membrane-bound protein predicted to be outside the membrane, in the cytoplasm.	51	54	-	T	23-03-2014
Contig26884	245be266668c3c374eef6f104c47738	54	Phobius	TRANSMEMBRANE	Region of a membrane-bound protein predicted to be embedded in the membrane.	7	24	-	T	23-03-2014
Contig26884	245be266668c3c374eef6f104c47738	54	Phobius	NON_CYTOPLASMIC_DOMAIN	Region of a membrane-bound protein predicted to be outside the membrane, in the extracellular region.	25	29	-	T	23-03-2014
Contig26884	245be266668c3c374eef6f104c47738	54	Phobius	CYTOPLASMIC_DOMAIN	Region of a membrane-bound protein predicted to be outside the membrane, in the cytoplasm.	1	6	-	T	23-03-2014
Contig26884	245be266668c3c374eef6f104c47738	54	TMHMM	TMhelix	Region of a membrane-bound protein predicted to be embedded in the membrane.	29	51	-	T	23-03-2014
Contig26884	245be266668c3c374eef6f104c47738	54	Phobius	TRANSMEMBRANE	Region of a membrane-bound protein predicted to be embedded in the membrane.	30	50	-	T	23-03-2014
Contig26884	245be266668c3c374eef6f104c47738	54	TMHMM	TMhelix	Region of a membrane-bound protein predicted to be embedded in the membrane.	7	24	-	T	23-03-2014
Contig6799	5072f8b2cb43152f56f31b2105d05f8b	66	Phobius	TRANSMEMBRANE	Region of a membrane-bound protein predicted to be embedded in the membrane.	15	32	-	T	23-03-2014
Contig6799	5072f8b2cb43152f56f31b2105d05f8b	66	TMHMM	TMhelix	Region of a membrane-bound protein predicted to be embedded in the membrane.	10	28	-	T	23-03-2014
Contig6799	5072f8b2cb43152f56f31b2105d05f8b	66	Phobius	CYTOPLASMIC_DOMAIN	Region of a membrane-bound protein predicted to be outside the membrane, in the cytoplasm.	33	66	-	T	23-03-2014
Contig6799	5072f8b2cb43152f56f31b2105d05f8b	66	Phobius	NON_CYTOPLASMIC_DOMAIN	Region of a membrane-bound protein predicted to be outside the membrane, in the extracellular region.	1	14	-	T	23-03-2014
Contig7285	24dc0cdc30d4d5f12fb3a0d569f15ad2	128	Phobius	SIGNAL_PEPTIDE_N_REGION	N-terminal region of a signal peptide.	1	3	-	T	23-03-2014
Contig7285	24dc0cdc30d4d5f12fb3a0d569f15ad2	128	Phobius	SIGNAL_PEPTIDE_H_REGION	Hydrophobic region of a signal peptide.	4	14	-	T	23-03-2014
Contig7285	24dc0cdc30d4d5f12fb3a0d569f15ad2	128	Phobius	SIGNAL_PEPTIDE	Signal peptide region	1	19	-	T	23-03-2014
Contig7285	24dc0cdc30d4d5f12fb3a0d569f15ad2	128	Phobius	SIGNAL_PEPTIDE_C_REGION	C-terminal region of a signal peptide.	15	19	-	T	23-03-2014
Contig7285	24dc0cdc30d4d5f12fb3a0d569f15ad2	128	Phobius	NON_CYTOPLASMIC_DOMAIN	Region of a membrane-bound protein predicted to be outside the membrane, in the extracellular region.	20	128	-	T	23-03-2014
Contig4434	2f4e739c0ef246efa4a51dcb4028ad97	83	TMHMM	TMhelix	Region of a membrane-bound protein predicted to be embedded in the membrane.	37	59	-	T	23-03-2014
Contig5026	8b221db8ce009ae5904c2ebe2769de01	114	Phobius	SIGNAL_PEPTIDE_H_REGION	Hydrophobic region of a signal peptide.	2	13	-	T	23-03-2014
Contig5026	8b221db8ce009ae5904c2ebe2769de01	114	Phobius	SIGNAL_PEPTIDE_C_REGION	C-terminal region of a signal peptide.	14	18	-	T	23-03-2014
Contig5026	8b221db8ce009ae5904c2ebe2769de01	114	Phobius	SIGNAL_PEPTIDE_N_REGION	N-terminal region of a signal peptide.	1	1	-	T	23-03-2014
Contig5026	8b221db8ce009ae5904c2ebe2769de01	114	Phobius	NON_CYTOPLASMIC_DOMAIN	Region of a membrane-bound protein predicted to be outside the membrane, in the extracellular region.	19	114	-	T	23-03-2014
Contig5026	8b221db8ce009ae5904c2ebe2769de01	114	Phobius	SIGNAL_PEPTIDE	Signal peptide region	1	18	-	T	23-03-2014
Contig4318	20cf209d698c8700938be23a3c83901d	202	Coils	Coil		111	139	-	T	23-03-2014
Contig30582	931ff15fe64586d31e3cb00f7c22e441	131	PANTHER	PTHR11697		16	131	1.3e-33	T	23-03-2014
Contig30582	931ff15fe64586d31e3cb00f7c22e441	131	PANTHER	PTHR11697:SF49		16	131	1.3e-33	T	23-03-2014
Contig17220	cac0e08068988d63ea67a7f7a769f2ee	116	SUPERFAMILY	SSF47353		29	94	2.61e-07	T	23-03-2014
venom_Contig10082	fe668ab83730582e2c6269a87c952fa8	1177	Gene3D	G3DSA:1.25.40.20		410	430	2e-53	T	23-03-2014
venom_Contig10082	fe668ab83730582e2c6269a87c952fa8	1177	Gene3D	G3DSA:1.25.40.20		475	664	2e-53	T	23-03-2014
venom_Contig10082	fe668ab83730582e2c6269a87c952fa8	1177	ProSiteProfiles	PS50088	Ankyrin repeat profile.	590	622	9.003	T	23-03-2014
venom_Contig10082	fe668ab83730582e2c6269a87c952fa8	1177	ProSiteProfiles	PS50088	Ankyrin repeat profile.	656	688	9.831	T	23-03-2014
venom_Contig10082	fe668ab83730582e2c6269a87c952fa8	1177	ProSiteProfiles	PS50088	Ankyrin repeat profile.	522	554	15.628	T	23-03-2014
venom_Contig10082	fe668ab83730582e2c6269a87c952fa8	1177	SMART	SM00248	ankyrin repeats	522	551	1.1e-07	T	23-03-2014
venom_Contig10082	fe668ab83730582e2c6269a87c952fa8	1177	SMART	SM00248	ankyrin repeats	726	755	1e-06	T	23-03-2014
venom_Contig10082	fe668ab83730582e2c6269a87c952fa8	1177	SMART	SM00248	ankyrin repeats	556	586	48	T	23-03-2014
venom_Contig10082	fe668ab83730582e2c6269a87c952fa8	1177	SMART	SM00248	ankyrin repeats	692	722	130	T	23-03-2014
venom_Contig10082	fe668ab83730582e2c6269a87c952fa8	1177	SMART	SM00248	ankyrin repeats	792	821	0.45	T	23-03-2014
venom_Contig10082	fe668ab83730582e2c6269a87c952fa8	1177	SMART	SM00248	ankyrin repeats	825	854	0.091	T	23-03-2014
venom_Contig10082	fe668ab83730582e2c6269a87c952fa8	1177	SMART	SM00248	ankyrin repeats	623	652	0.00089	T	23-03-2014
venom_Contig10082	fe668ab83730582e2c6269a87c952fa8	1177	SMART	SM00248	ankyrin repeats	590	619	2.5	T	23-03-2014
venom_Contig10082	fe668ab83730582e2c6269a87c952fa8	1177	SMART	SM00248	ankyrin repeats	656	685	0.00029	T	23-03-2014
venom_Contig10082	fe668ab83730582e2c6269a87c952fa8	1177	SMART	SM00248	ankyrin repeats	759	788	0.00069	T	23-03-2014
venom_Contig10082	fe668ab83730582e2c6269a87c952fa8	1177	SMART	SM00248	ankyrin repeats	489	518	0.00012	T	23-03-2014
venom_Contig10082	fe668ab83730582e2c6269a87c952fa8	1177	PANTHER	PTHR24198		483	858	2.7e-59	T	23-03-2014
venom_Contig10082	fe668ab83730582e2c6269a87c952fa8	1177	PRINTS	PR01415	Ankyrin repeat signature	523	538	1.09e-06	T	23-03-2014
venom_Contig10082	fe668ab83730582e2c6269a87c952fa8	1177	PRINTS	PR01415	Ankyrin repeat signature	742	756	1.09e-06	T	23-03-2014
venom_Contig10082	fe668ab83730582e2c6269a87c952fa8	1177	ProSiteProfiles	PS50088	Ankyrin repeat profile.	825	857	8.603	T	23-03-2014
venom_Contig10082	fe668ab83730582e2c6269a87c952fa8	1177	ProSiteProfiles	PS50088	Ankyrin repeat profile.	792	824	10.339	T	23-03-2014
venom_Contig10082	fe668ab83730582e2c6269a87c952fa8	1177	ProSiteProfiles	PS50297	Ankyrin repeat region circular profile.	476	857	102.111	T	23-03-2014
venom_Contig10082	fe668ab83730582e2c6269a87c952fa8	1177	SUPERFAMILY	SSF48403		475	863	2.26e-80	T	23-03-2014
venom_Contig10082	fe668ab83730582e2c6269a87c952fa8	1177	ProSiteProfiles	PS50088	Ankyrin repeat profile.	623	655	12.663	T	23-03-2014
venom_Contig10082	fe668ab83730582e2c6269a87c952fa8	1177	Gene3D	G3DSA:1.25.40.20		665	851	2.7e-48	T	23-03-2014
venom_Contig10082	fe668ab83730582e2c6269a87c952fa8	1177	Pfam	PF12796	Ankyrin repeats (3 copies)	474	552	8.9e-19	T	23-03-2014
venom_Contig10082	fe668ab83730582e2c6269a87c952fa8	1177	Pfam	PF12796	Ankyrin repeats (3 copies)	697	789	2.7e-17	T	23-03-2014
venom_Contig10082	fe668ab83730582e2c6269a87c952fa8	1177	Pfam	PF12796	Ankyrin repeats (3 copies)	602	685	5.1e-15	T	23-03-2014
venom_Contig10082	fe668ab83730582e2c6269a87c952fa8	1177	Pfam	PF15658	Latrotoxin C-terminal domain	1037	1150	3.5e-22	T	23-03-2014
venom_Contig10082	fe668ab83730582e2c6269a87c952fa8	1177	ProSiteProfiles	PS50088	Ankyrin repeat profile.	489	521	12.289	T	23-03-2014
venom_Contig10082	fe668ab83730582e2c6269a87c952fa8	1177	ProSiteProfiles	PS50088	Ankyrin repeat profile.	726	758	15.654	T	23-03-2014
venom_Contig10082	fe668ab83730582e2c6269a87c952fa8	1177	ProSiteProfiles	PS50088	Ankyrin repeat profile.	759	791	10.633	T	23-03-2014
ceph_comp88620_c0_seq20	228bdac6abffdea3743bd55cc7be311	854	SMART	SM00060	Fibronectin type 3 domain	605	699	2.2e-05	T	23-03-2014
ceph_comp88620_c0_seq20	228bdac6abffdea3743bd55cc7be311	854	SMART	SM00060	Fibronectin type 3 domain	506	589	1.3e-06	T	23-03-2014
ceph_comp88620_c0_seq20	228bdac6abffdea3743bd55cc7be311	854	Phobius	SIGNAL_PEPTIDE_H_REGION	Hydrophobic region of a signal peptide.	7	17	-	T	23-03-2014
ceph_comp88620_c0_seq20	228bdac6abffdea3743bd55cc7be311	854	ProSiteProfiles	PS50853	Fibronectin type-III domain profile.	605	708	14.949	T	23-03-2014
ceph_comp88620_c0_seq20	228bdac6abffdea3743bd55cc7be311	854	SUPERFAMILY	SSF48726		211	310	2.37e-19	T	23-03-2014
ceph_comp88620_c0_seq20	228bdac6abffdea3743bd55cc7be311	854	ProSiteProfiles	PS50835	Ig-like domain profile.	308	402	9.119	T	23-03-2014
ceph_comp88620_c0_seq20	228bdac6abffdea3743bd55cc7be311	854	SMART	SM00409	Immunoglobulin	414	503	36	T	23-03-2014
ceph_comp88620_c0_seq20	228bdac6abffdea3743bd55cc7be311	854	SMART	SM00409	Immunoglobulin	15	124	4.5	T	23-03-2014
ceph_comp88620_c0_seq20	228bdac6abffdea3743bd55cc7be311	854	SMART	SM00409	Immunoglobulin	313	404	0.00065	T	23-03-2014
ceph_comp88620_c0_seq20	228bdac6abffdea3743bd55cc7be311	854	SMART	SM00409	Immunoglobulin	133	213	0.14	T	23-03-2014
ceph_comp88620_c0_seq20	228bdac6abffdea3743bd55cc7be311	854	SMART	SM00409	Immunoglobulin	222	305	6.2e-10	T	23-03-2014
ceph_comp88620_c0_seq20	228bdac6abffdea3743bd55cc7be311	854	Gene3D	G3DSA:2.60.40.10		307	404	3.1e-13	T	23-03-2014
ceph_comp88620_c0_seq20	228bdac6abffdea3743bd55cc7be311	854	Gene3D	G3DSA:2.60.40.10		213	306	2.3e-23	T	23-03-2014
ceph_comp88620_c0_seq20	228bdac6abffdea3743bd55cc7be311	854	Gene3D	G3DSA:2.60.40.10		405	496	3.7e-13	T	23-03-2014
ceph_comp88620_c0_seq20	228bdac6abffdea3743bd55cc7be311	854	Pfam	PF13895	Immunoglobulin domain	28	122	0.0023	T	23-03-2014
ceph_comp88620_c0_seq20	228bdac6abffdea3743bd55cc7be311	854	Pfam	PF13895	Immunoglobulin domain	138	212	1.9e-06	T	23-03-2014
ceph_comp88620_c0_seq20	228bdac6abffdea3743bd55cc7be311	854	Phobius	SIGNAL_PEPTIDE_C_REGION	C-terminal region of a signal peptide.	18	25	-	T	23-03-2014
ceph_comp88620_c0_seq20	228bdac6abffdea3743bd55cc7be311	854	TMHMM	TMhelix	Region of a membrane-bound protein predicted to be embedded in the membrane.	742	764	-	T	23-03-2014
ceph_comp88620_c0_seq20	228bdac6abffdea3743bd55cc7be311	854	ProSiteProfiles	PS50853	Fibronectin type-III domain profile.	506	599	15.753	T	23-03-2014
ceph_comp88620_c0_seq20	228bdac6abffdea3743bd55cc7be311	854	Gene3D	G3DSA:2.60.40.10		618	711	1.2e-09	T	23-03-2014
ceph_comp88620_c0_seq20	228bdac6abffdea3743bd55cc7be311	854	TMHMM	TMhelix	Region of a membrane-bound protein predicted to be embedded in the membrane.	7	26	-	T	23-03-2014
ceph_comp88620_c0_seq20	228bdac6abffdea3743bd55cc7be311	854	SUPERFAMILY	SSF48726		134	219	1.69e-10	T	23-03-2014
ceph_comp88620_c0_seq20	228bdac6abffdea3743bd55cc7be311	854	ProSiteProfiles	PS50835	Ig-like domain profile.	32	122	7.195	T	23-03-2014
ceph_comp88620_c0_seq20	228bdac6abffdea3743bd55cc7be311	854	SMART	SM00408	Immunoglobulin C-2 Type	319	393	1.1e-05	T	23-03-2014
ceph_comp88620_c0_seq20	228bdac6abffdea3743bd55cc7be311	854	SMART	SM00408	Immunoglobulin C-2 Type	420	492	0.081	T	23-03-2014
ceph_comp88620_c0_seq20	228bdac6abffdea3743bd55cc7be311	854	SMART	SM00408	Immunoglobulin C-2 Type	139	200	0.28	T	23-03-2014
ceph_comp88620_c0_seq20	228bdac6abffdea3743bd55cc7be311	854	SMART	SM00408	Immunoglobulin C-2 Type	228	294	1.1e-11	T	23-03-2014
ceph_comp88620_c0_seq20	228bdac6abffdea3743bd55cc7be311	854	SUPERFAMILY	SSF48726		404	506	1.36e-12	T	23-03-2014
ceph_comp88620_c0_seq20	228bdac6abffdea3743bd55cc7be311	854	Phobius	NON_CYTOPLASMIC_DOMAIN	Region of a membrane-bound protein predicted to be outside the membrane, in the extracellular region.	26	747	-	T	23-03-2014
ceph_comp88620_c0_seq20	228bdac6abffdea3743bd55cc7be311	854	PANTHER	PTHR10489		47	702	2.6e-111	T	23-03-2014
ceph_comp88620_c0_seq20	228bdac6abffdea3743bd55cc7be311	854	Gene3D	G3DSA:2.60.40.10		132	212	3.6e-11	T	23-03-2014
ceph_comp88620_c0_seq20	228bdac6abffdea3743bd55cc7be311	854	PANTHER	PTHR10489:SF305		47	702	2.6e-111	T	23-03-2014
ceph_comp88620_c0_seq20	228bdac6abffdea3743bd55cc7be311	854	Gene3D	G3DSA:2.60.40.10		503	607	1.5e-14	T	23-03-2014
ceph_comp88620_c0_seq20	228bdac6abffdea3743bd55cc7be311	854	ProSiteProfiles	PS50835	Ig-like domain profile.	407	489	10.281	T	23-03-2014
ceph_comp88620_c0_seq20	228bdac6abffdea3743bd55cc7be311	854	Phobius	CYTOPLASMIC_DOMAIN	Region of a membrane-bound protein predicted to be outside the membrane, in the cytoplasm.	773	854	-	T	23-03-2014
ceph_comp88620_c0_seq20	228bdac6abffdea3743bd55cc7be311	854	Phobius	SIGNAL_PEPTIDE	Signal peptide region	1	25	-	T	23-03-2014
ceph_comp88620_c0_seq20	228bdac6abffdea3743bd55cc7be311	854	PRINTS	PR01838	Neural cell adhesion molecule signature	122	149	3.9e-10	T	23-03-2014
ceph_comp88620_c0_seq20	228bdac6abffdea3743bd55cc7be311	854	PRINTS	PR01838	Neural cell adhesion molecule signature	195	223	3.9e-10	T	23-03-2014
ceph_comp88620_c0_seq20	228bdac6abffdea3743bd55cc7be311	854	PRINTS	PR01838	Neural cell adhesion molecule signature	285	314	3.9e-10	T	23-03-2014
ceph_comp88620_c0_seq20	228bdac6abffdea3743bd55cc7be311	854	SUPERFAMILY	SSF49265		506	708	3.06e-25	T	23-03-2014
ceph_comp88620_c0_seq20	228bdac6abffdea3743bd55cc7be311	854	SUPERFAMILY	SSF48726		304	408	5.98e-13	T	23-03-2014
ceph_comp88620_c0_seq20	228bdac6abffdea3743bd55cc7be311	854	Pfam	PF00041	Fibronectin type III domain	516	592	1.3e-10	T	23-03-2014
ceph_comp88620_c0_seq20	228bdac6abffdea3743bd55cc7be311	854	Pfam	PF00041	Fibronectin type III domain	619	699	1.5e-07	T	23-03-2014
ceph_comp88620_c0_seq20	228bdac6abffdea3743bd55cc7be311	854	Phobius	TRANSMEMBRANE	Region of a membrane-bound protein predicted to be embedded in the membrane.	748	772	-	T	23-03-2014
ceph_comp88620_c0_seq20	228bdac6abffdea3743bd55cc7be311	854	Pfam	PF07679	Immunoglobulin I-set domain	313	403	8.9e-09	T	23-03-2014
ceph_comp88620_c0_seq20	228bdac6abffdea3743bd55cc7be311	854	Pfam	PF07679	Immunoglobulin I-set domain	217	304	1.5e-15	T	23-03-2014
ceph_comp88620_c0_seq20	228bdac6abffdea3743bd55cc7be311	854	Pfam	PF07679	Immunoglobulin I-set domain	411	500	3.7e-07	T	23-03-2014
ceph_comp88620_c0_seq20	228bdac6abffdea3743bd55cc7be311	854	Phobius	SIGNAL_PEPTIDE_N_REGION	N-terminal region of a signal peptide.	1	6	-	T	23-03-2014
ceph_comp88620_c0_seq20	228bdac6abffdea3743bd55cc7be311	854	ProSiteProfiles	PS50835	Ig-like domain profile.	216	303	13.874	T	23-03-2014
Contig7920	a27db63e6110198fa2c9aeda95f92386	300	PRINTS	PR00722	Chymotrypsin serine protease family (S1) signature	79	94	2.9e-11	T	23-03-2014
Contig7920	a27db63e6110198fa2c9aeda95f92386	300	PRINTS	PR00722	Chymotrypsin serine protease family (S1) signature	226	238	2.9e-11	T	23-03-2014
Contig7920	a27db63e6110198fa2c9aeda95f92386	300	PRINTS	PR00722	Chymotrypsin serine protease family (S1) signature	136	150	2.9e-11	T	23-03-2014
Contig7920	a27db63e6110198fa2c9aeda95f92386	300	Phobius	SIGNAL_PEPTIDE_H_REGION	Hydrophobic region of a signal peptide.	2	13	-	T	23-03-2014
Contig7920	a27db63e6110198fa2c9aeda95f92386	300	ProSiteProfiles	PS50240	Serine proteases, trypsin domain profile.	44	281	29.896	T	23-03-2014
Contig7920	a27db63e6110198fa2c9aeda95f92386	300	Phobius	SIGNAL_PEPTIDE_N_REGION	N-terminal region of a signal peptide.	1	1	-	T	23-03-2014
Contig7920	a27db63e6110198fa2c9aeda95f92386	300	PANTHER	PTHR24268		29	281	5.9e-73	T	23-03-2014
Contig7920	a27db63e6110198fa2c9aeda95f92386	300	Phobius	NON_CYTOPLASMIC_DOMAIN	Region of a membrane-bound protein predicted to be outside the membrane, in the extracellular region.	19	300	-	T	23-03-2014
Contig7920	a27db63e6110198fa2c9aeda95f92386	300	Phobius	SIGNAL_PEPTIDE	Signal peptide region	1	18	-	T	23-03-2014
Contig7920	a27db63e6110198fa2c9aeda95f92386	300	Gene3D	G3DSA:2.40.10.10		88	280	3.1e-59	T	23-03-2014
Contig7920	a27db63e6110198fa2c9aeda95f92386	300	ProSitePatterns	PS00134	Serine proteases, trypsin family, histidine active site.	89	94	-	T	23-03-2014
Contig7920	a27db63e6110198fa2c9aeda95f92386	300	SMART	SM00020	Trypsin-like serine protease	43	276	4.8e-71	T	23-03-2014
Contig7920	a27db63e6110198fa2c9aeda95f92386	300	Phobius	SIGNAL_PEPTIDE_C_REGION	C-terminal region of a signal peptide.	14	18	-	T	23-03-2014
Contig7920	a27db63e6110198fa2c9aeda95f92386	300	SUPERFAMILY	SSF50494		26	280	1.01e-74	T	23-03-2014
Contig7920	a27db63e6110198fa2c9aeda95f92386	300	Pfam	PF00089	Trypsin	44	276	1.3e-52	T	23-03-2014
Contig7920	a27db63e6110198fa2c9aeda95f92386	300	Gene3D	G3DSA:2.40.10.10		44	87	1e-13	T	23-03-2014
Contig9749	666f2f54024e9ac3e9be06d8ec6e8989	1107	ProSiteProfiles	PS50088	Ankyrin repeat profile.	1035	1067	9.564	T	23-03-2014
Contig9749	666f2f54024e9ac3e9be06d8ec6e8989	1107	ProSiteProfiles	PS50088	Ankyrin repeat profile.	828	860	11.461	T	23-03-2014
Contig9749	666f2f54024e9ac3e9be06d8ec6e8989	1107	SUPERFAMILY	SSF48403		454	717	5.9e-53	T	23-03-2014
Contig9749	666f2f54024e9ac3e9be06d8ec6e8989	1107	ProSiteProfiles	PS50088	Ankyrin repeat profile.	862	894	11.674	T	23-03-2014
Contig9749	666f2f54024e9ac3e9be06d8ec6e8989	1107	Gene3D	G3DSA:1.25.40.20		808	868	2.6e-18	T	23-03-2014
Contig9749	666f2f54024e9ac3e9be06d8ec6e8989	1107	Gene3D	G3DSA:1.25.40.20		742	807	3e-22	T	23-03-2014
Contig9749	666f2f54024e9ac3e9be06d8ec6e8989	1107	ProSiteProfiles	PS50088	Ankyrin repeat profile.	559	592	8.87	T	23-03-2014
Contig9749	666f2f54024e9ac3e9be06d8ec6e8989	1107	SMART	SM00248	ankyrin repeats	862	891	0.019	T	23-03-2014
Contig9749	666f2f54024e9ac3e9be06d8ec6e8989	1107	SMART	SM00248	ankyrin repeats	660	690	0.022	T	23-03-2014
Contig9749	666f2f54024e9ac3e9be06d8ec6e8989	1107	SMART	SM00248	ankyrin repeats	999	1029	3.6	T	23-03-2014
Contig9749	666f2f54024e9ac3e9be06d8ec6e8989	1107	SMART	SM00248	ankyrin repeats	762	791	5.9e-05	T	23-03-2014
Contig9749	666f2f54024e9ac3e9be06d8ec6e8989	1107	SMART	SM00248	ankyrin repeats	828	857	0.0014	T	23-03-2014
Contig9749	666f2f54024e9ac3e9be06d8ec6e8989	1107	SMART	SM00248	ankyrin repeats	1035	1064	0.0011	T	23-03-2014
Contig9749	666f2f54024e9ac3e9be06d8ec6e8989	1107	SMART	SM00248	ankyrin repeats	490	521	370	T	23-03-2014
Contig9749	666f2f54024e9ac3e9be06d8ec6e8989	1107	SMART	SM00248	ankyrin repeats	928	958	26	T	23-03-2014
Contig9749	666f2f54024e9ac3e9be06d8ec6e8989	1107	SMART	SM00248	ankyrin repeats	795	824	0.00025	T	23-03-2014
Contig9749	666f2f54024e9ac3e9be06d8ec6e8989	1107	SMART	SM00248	ankyrin repeats	895	924	3.1e-05	T	23-03-2014
Contig9749	666f2f54024e9ac3e9be06d8ec6e8989	1107	SMART	SM00248	ankyrin repeats	729	758	0.88	T	23-03-2014
Contig9749	666f2f54024e9ac3e9be06d8ec6e8989	1107	SMART	SM00248	ankyrin repeats	593	622	70	T	23-03-2014
Contig9749	666f2f54024e9ac3e9be06d8ec6e8989	1107	SMART	SM00248	ankyrin repeats	525	554	2.2e-05	T	23-03-2014
Contig9749	666f2f54024e9ac3e9be06d8ec6e8989	1107	SMART	SM00248	ankyrin repeats	559	589	0.019	T	23-03-2014
Contig9749	666f2f54024e9ac3e9be06d8ec6e8989	1107	SMART	SM00248	ankyrin repeats	626	656	0.58	T	23-03-2014
Contig9749	666f2f54024e9ac3e9be06d8ec6e8989	1107	SMART	SM00248	ankyrin repeats	695	725	0.055	T	23-03-2014
Contig9749	666f2f54024e9ac3e9be06d8ec6e8989	1107	SMART	SM00248	ankyrin repeats	1068	1097	7.9	T	23-03-2014
Contig9749	666f2f54024e9ac3e9be06d8ec6e8989	1107	ProSiteProfiles	PS50088	Ankyrin repeat profile.	895	927	13.437	T	23-03-2014
Contig9749	666f2f54024e9ac3e9be06d8ec6e8989	1107	Pfam	PF13637	Ankyrin repeats (many copies)	562	607	6e-09	T	23-03-2014
Contig9749	666f2f54024e9ac3e9be06d8ec6e8989	1107	ProSiteProfiles	PS50088	Ankyrin repeat profile.	660	693	8.736	T	23-03-2014
Contig9749	666f2f54024e9ac3e9be06d8ec6e8989	1107	Pfam	PF12796	Ankyrin repeats (3 copies)	471	555	1.5e-14	T	23-03-2014
Contig9749	666f2f54024e9ac3e9be06d8ec6e8989	1107	Pfam	PF12796	Ankyrin repeats (3 copies)	632	723	8e-13	T	23-03-2014
Contig9749	666f2f54024e9ac3e9be06d8ec6e8989	1107	Pfam	PF12796	Ankyrin repeats (3 copies)	793	856	2.7e-13	T	23-03-2014
Contig9749	666f2f54024e9ac3e9be06d8ec6e8989	1107	Pfam	PF12796	Ankyrin repeats (3 copies)	935	1022	5.2e-07	T	23-03-2014
Contig9749	666f2f54024e9ac3e9be06d8ec6e8989	1107	Pfam	PF12796	Ankyrin repeats (3 copies)	727	792	5e-11	T	23-03-2014
Contig9749	666f2f54024e9ac3e9be06d8ec6e8989	1107	Pfam	PF12796	Ankyrin repeats (3 copies)	861	923	1.7e-13	T	23-03-2014
Contig9749	666f2f54024e9ac3e9be06d8ec6e8989	1107	Pfam	PF12796	Ankyrin repeats (3 copies)	1040	1107	2.9e-13	T	23-03-2014
Contig9749	666f2f54024e9ac3e9be06d8ec6e8989	1107	PRINTS	PR01415	Ankyrin repeat signature	796	811	1.75e-06	T	23-03-2014
Contig9749	666f2f54024e9ac3e9be06d8ec6e8989	1107	PRINTS	PR01415	Ankyrin repeat signature	878	892	1.75e-06	T	23-03-2014
Contig9749	666f2f54024e9ac3e9be06d8ec6e8989	1107	ProSiteProfiles	PS50088	Ankyrin repeat profile.	762	794	12.529	T	23-03-2014
Contig9749	666f2f54024e9ac3e9be06d8ec6e8989	1107	Gene3D	G3DSA:1.25.40.20		1013	1107	3.7e-22	T	23-03-2014
Contig9749	666f2f54024e9ac3e9be06d8ec6e8989	1107	ProSiteProfiles	PS50088	Ankyrin repeat profile.	490	524	8.576	T	23-03-2014
Contig9749	666f2f54024e9ac3e9be06d8ec6e8989	1107	ProSiteProfiles	PS50088	Ankyrin repeat profile.	795	827	14.292	T	23-03-2014
Contig9749	666f2f54024e9ac3e9be06d8ec6e8989	1107	Gene3D	G3DSA:1.25.40.20		632	741	1.8e-22	T	23-03-2014
Contig9749	666f2f54024e9ac3e9be06d8ec6e8989	1107	SUPERFAMILY	SSF48403		928	1107	8.99e-28	T	23-03-2014
Contig9749	666f2f54024e9ac3e9be06d8ec6e8989	1107	Gene3D	G3DSA:1.25.40.20		471	631	1.1e-39	T	23-03-2014
Contig9749	666f2f54024e9ac3e9be06d8ec6e8989	1107	ProSiteProfiles	PS50088	Ankyrin repeat profile.	525	557	13.758	T	23-03-2014
Contig9749	666f2f54024e9ac3e9be06d8ec6e8989	1107	Gene3D	G3DSA:1.25.40.20		869	1012	2.2e-30	T	23-03-2014
Contig9749	666f2f54024e9ac3e9be06d8ec6e8989	1107	SUPERFAMILY	SSF48403		649	951	1.99e-67	T	23-03-2014
Contig9749	666f2f54024e9ac3e9be06d8ec6e8989	1107	PANTHER	PTHR24123		494	929	1.9e-29	T	23-03-2014
Contig9749	666f2f54024e9ac3e9be06d8ec6e8989	1107	ProSiteProfiles	PS50297	Ankyrin repeat region circular profile.	474	1107	131.746	T	23-03-2014
Contig7574	2708881203c05d04a2e243d3735c018	322	ProSiteProfiles	PS51450	Leucine-rich repeat profile.	196	217	4.57	T	23-03-2014
Contig7574	2708881203c05d04a2e243d3735c018	322	SMART	SM00369	Leucine-rich repeats, typical (most populated) subfamily	243	266	6.1	T	23-03-2014
Contig7574	2708881203c05d04a2e243d3735c018	322	SMART	SM00369	Leucine-rich repeats, typical (most populated) subfamily	145	168	0.004	T	23-03-2014
Contig7574	2708881203c05d04a2e243d3735c018	322	SMART	SM00369	Leucine-rich repeats, typical (most populated) subfamily	194	217	100	T	23-03-2014
Contig7574	2708881203c05d04a2e243d3735c018	322	SMART	SM00369	Leucine-rich repeats, typical (most populated) subfamily	171	193	12	T	23-03-2014
Contig7574	2708881203c05d04a2e243d3735c018	322	SMART	SM00369	Leucine-rich repeats, typical (most populated) subfamily	220	242	0.65	T	23-03-2014
Contig7574	2708881203c05d04a2e243d3735c018	322	ProSiteProfiles	PS51450	Leucine-rich repeat profile.	172	193	6.68	T	23-03-2014
Contig7574	2708881203c05d04a2e243d3735c018	322	ProSiteProfiles	PS51450	Leucine-rich repeat profile.	93	114	4.971	T	23-03-2014
Contig7574	2708881203c05d04a2e243d3735c018	322	Phobius	NON_CYTOPLASMIC_DOMAIN	Region of a membrane-bound protein predicted to be outside the membrane, in the extracellular region.	24	322	-	T	23-03-2014
Contig7574	2708881203c05d04a2e243d3735c018	322	ProSiteProfiles	PS51257	Prokaryotic membrane lipoprotein lipid attachment site profile.	1	25	5	T	23-03-2014
Contig7574	2708881203c05d04a2e243d3735c018	322	ProSiteProfiles	PS51450	Leucine-rich repeat profile.	221	242	6.996	T	23-03-2014
Contig7574	2708881203c05d04a2e243d3735c018	322	ProSiteProfiles	PS51450	Leucine-rich repeat profile.	147	168	7.543	T	23-03-2014
Contig7574	2708881203c05d04a2e243d3735c018	322	TMHMM	TMhelix	Region of a membrane-bound protein predicted to be embedded in the membrane.	7	24	-	T	23-03-2014
Contig7574	2708881203c05d04a2e243d3735c018	322	SUPERFAMILY	SSF52058		49	110	1.41e-32	T	23-03-2014
Contig7574	2708881203c05d04a2e243d3735c018	322	SUPERFAMILY	SSF52058		142	292	1.41e-32	T	23-03-2014
Contig7574	2708881203c05d04a2e243d3735c018	322	Pfam	PF13855	Leucine rich repeat	147	207	5.7e-13	T	23-03-2014
Contig7574	2708881203c05d04a2e243d3735c018	322	Pfam	PF13855	Leucine rich repeat	221	280	1.1e-07	T	23-03-2014
Contig7574	2708881203c05d04a2e243d3735c018	322	ProSiteProfiles	PS51450	Leucine-rich repeat profile.	245	266	5.571	T	23-03-2014
Contig7574	2708881203c05d04a2e243d3735c018	322	Gene3D	G3DSA:3.80.10.10		49	211	3.7e-17	T	23-03-2014
Contig7574	2708881203c05d04a2e243d3735c018	322	Phobius	SIGNAL_PEPTIDE_N_REGION	N-terminal region of a signal peptide.	1	6	-	T	23-03-2014
Contig7574	2708881203c05d04a2e243d3735c018	322	Phobius	SIGNAL_PEPTIDE_C_REGION	C-terminal region of a signal peptide.	19	23	-	T	23-03-2014
Contig7574	2708881203c05d04a2e243d3735c018	322	Coils	Coil		115	136	-	T	23-03-2014
Contig7574	2708881203c05d04a2e243d3735c018	322	Phobius	SIGNAL_PEPTIDE	Signal peptide region	1	23	-	T	23-03-2014
Contig7574	2708881203c05d04a2e243d3735c018	322	Pfam	PF13516	Leucine Rich repeat	93	116	0.41	T	23-03-2014
Contig7574	2708881203c05d04a2e243d3735c018	322	PANTHER	PTHR24365		3	282	1.5e-26	T	23-03-2014
Contig7574	2708881203c05d04a2e243d3735c018	322	Gene3D	G3DSA:3.80.10.10		220	311	4.8e-17	T	23-03-2014
Contig7574	2708881203c05d04a2e243d3735c018	322	Phobius	SIGNAL_PEPTIDE_H_REGION	Hydrophobic region of a signal peptide.	7	18	-	T	23-03-2014
venom_Contig10389	6bd15f3ef66269ef54294479b69d3df4	448	Phobius	TRANSMEMBRANE	Region of a membrane-bound protein predicted to be embedded in the membrane.	221	238	-	T	23-03-2014
venom_Contig10389	6bd15f3ef66269ef54294479b69d3df4	448	Phobius	CYTOPLASMIC_DOMAIN	Region of a membrane-bound protein predicted to be outside the membrane, in the cytoplasm.	68	78	-	T	23-03-2014
venom_Contig10389	6bd15f3ef66269ef54294479b69d3df4	448	Phobius	NON_CYTOPLASMIC_DOMAIN	Region of a membrane-bound protein predicted to be outside the membrane, in the extracellular region.	171	189	-	T	23-03-2014
venom_Contig10389	6bd15f3ef66269ef54294479b69d3df4	448	Phobius	TRANSMEMBRANE	Region of a membrane-bound protein predicted to be embedded in the membrane.	190	209	-	T	23-03-2014
venom_Contig10389	6bd15f3ef66269ef54294479b69d3df4	448	TMHMM	TMhelix	Region of a membrane-bound protein predicted to be embedded in the membrane.	191	210	-	T	23-03-2014
venom_Contig10389	6bd15f3ef66269ef54294479b69d3df4	448	Phobius	TRANSMEMBRANE	Region of a membrane-bound protein predicted to be embedded in the membrane.	111	134	-	T	23-03-2014
venom_Contig10389	6bd15f3ef66269ef54294479b69d3df4	448	Phobius	TRANSMEMBRANE	Region of a membrane-bound protein predicted to be embedded in the membrane.	311	340	-	T	23-03-2014
venom_Contig10389	6bd15f3ef66269ef54294479b69d3df4	448	TMHMM	TMhelix	Region of a membrane-bound protein predicted to be embedded in the membrane.	7	26	-	T	23-03-2014
venom_Contig10389	6bd15f3ef66269ef54294479b69d3df4	448	Phobius	TRANSMEMBRANE	Region of a membrane-bound protein predicted to be embedded in the membrane.	79	99	-	T	23-03-2014
venom_Contig10389	6bd15f3ef66269ef54294479b69d3df4	448	PANTHER	PTHR11730		1	414	3.2e-176	T	23-03-2014
venom_Contig10389	6bd15f3ef66269ef54294479b69d3df4	448	Pfam	PF00909	Ammonium Transporter Family	1	363	1.5e-96	T	23-03-2014
venom_Contig10389	6bd15f3ef66269ef54294479b69d3df4	448	Phobius	CYTOPLASMIC_DOMAIN	Region of a membrane-bound protein predicted to be outside the membrane, in the cytoplasm.	210	220	-	T	23-03-2014
venom_Contig10389	6bd15f3ef66269ef54294479b69d3df4	448	Phobius	TRANSMEMBRANE	Region of a membrane-bound protein predicted to be embedded in the membrane.	244	261	-	T	23-03-2014
venom_Contig10389	6bd15f3ef66269ef54294479b69d3df4	448	TMHMM	TMhelix	Region of a membrane-bound protein predicted to be embedded in the membrane.	315	337	-	T	23-03-2014
venom_Contig10389	6bd15f3ef66269ef54294479b69d3df4	448	Phobius	CYTOPLASMIC_DOMAIN	Region of a membrane-bound protein predicted to be outside the membrane, in the cytoplasm.	341	448	-	T	23-03-2014
venom_Contig10389	6bd15f3ef66269ef54294479b69d3df4	448	TMHMM	TMhelix	Region of a membrane-bound protein predicted to be embedded in the membrane.	269	291	-	T	23-03-2014
venom_Contig10389	6bd15f3ef66269ef54294479b69d3df4	448	TMHMM	TMhelix	Region of a membrane-bound protein predicted to be embedded in the membrane.	48	70	-	T	23-03-2014
venom_Contig10389	6bd15f3ef66269ef54294479b69d3df4	448	Phobius	TRANSMEMBRANE	Region of a membrane-bound protein predicted to be embedded in the membrane.	273	291	-	T	23-03-2014
venom_Contig10389	6bd15f3ef66269ef54294479b69d3df4	448	Phobius	CYTOPLASMIC_DOMAIN	Region of a membrane-bound protein predicted to be outside the membrane, in the cytoplasm.	135	153	-	T	23-03-2014
venom_Contig10389	6bd15f3ef66269ef54294479b69d3df4	448	SUPERFAMILY	SSF111352		1	348	1.96e-78	T	23-03-2014
venom_Contig10389	6bd15f3ef66269ef54294479b69d3df4	448	Phobius	NON_CYTOPLASMIC_DOMAIN	Region of a membrane-bound protein predicted to be outside the membrane, in the extracellular region.	239	243	-	T	23-03-2014
venom_Contig10389	6bd15f3ef66269ef54294479b69d3df4	448	PANTHER	PTHR11730:SF5		1	414	3.2e-176	T	23-03-2014
venom_Contig10389	6bd15f3ef66269ef54294479b69d3df4	448	TMHMM	TMhelix	Region of a membrane-bound protein predicted to be embedded in the membrane.	156	178	-	T	23-03-2014
venom_Contig10389	6bd15f3ef66269ef54294479b69d3df4	448	Phobius	NON_CYTOPLASMIC_DOMAIN	Region of a membrane-bound protein predicted to be outside the membrane, in the extracellular region.	100	110	-	T	23-03-2014
venom_Contig10389	6bd15f3ef66269ef54294479b69d3df4	448	Phobius	NON_CYTOPLASMIC_DOMAIN	Region of a membrane-bound protein predicted to be outside the membrane, in the extracellular region.	292	310	-	T	23-03-2014
venom_Contig10389	6bd15f3ef66269ef54294479b69d3df4	448	TMHMM	TMhelix	Region of a membrane-bound protein predicted to be embedded in the membrane.	220	238	-	T	23-03-2014
venom_Contig10389	6bd15f3ef66269ef54294479b69d3df4	448	Phobius	TRANSMEMBRANE	Region of a membrane-bound protein predicted to be embedded in the membrane.	154	170	-	T	23-03-2014
venom_Contig10389	6bd15f3ef66269ef54294479b69d3df4	448	Phobius	CYTOPLASMIC_DOMAIN	Region of a membrane-bound protein predicted to be outside the membrane, in the cytoplasm.	262	272	-	T	23-03-2014
venom_Contig10389	6bd15f3ef66269ef54294479b69d3df4	448	Gene3D	G3DSA:1.10.3430.10		1	348	2.7e-90	T	23-03-2014
venom_Contig10389	6bd15f3ef66269ef54294479b69d3df4	448	Phobius	NON_CYTOPLASMIC_DOMAIN	Region of a membrane-bound protein predicted to be outside the membrane, in the extracellular region.	1	46	-	T	23-03-2014
venom_Contig10389	6bd15f3ef66269ef54294479b69d3df4	448	Phobius	TRANSMEMBRANE	Region of a membrane-bound protein predicted to be embedded in the membrane.	47	67	-	T	23-03-2014
venom_Contig10389	6bd15f3ef66269ef54294479b69d3df4	448	TMHMM	TMhelix	Region of a membrane-bound protein predicted to be embedded in the membrane.	77	99	-	T	23-03-2014
Contig8565	db2079da940644cdcda4112175c7da9b	1656	TMHMM	TMhelix	Region of a membrane-bound protein predicted to be embedded in the membrane.	997	1019	-	T	23-03-2014
Contig8565	db2079da940644cdcda4112175c7da9b	1656	Phobius	CYTOPLASMIC_DOMAIN	Region of a membrane-bound protein predicted to be outside the membrane, in the cytoplasm.	1636	1656	-	T	23-03-2014
Contig8565	db2079da940644cdcda4112175c7da9b	1656	Phobius	NON_CYTOPLASMIC_DOMAIN	Region of a membrane-bound protein predicted to be outside the membrane, in the extracellular region.	79	89	-	T	23-03-2014
Contig8565	db2079da940644cdcda4112175c7da9b	1656	Phobius	CYTOPLASMIC_DOMAIN	Region of a membrane-bound protein predicted to be outside the membrane, in the cytoplasm.	393	449	-	T	23-03-2014
Contig8565	db2079da940644cdcda4112175c7da9b	1656	TMHMM	TMhelix	Region of a membrane-bound protein predicted to be embedded in the membrane.	128	150	-	T	23-03-2014
Contig8565	db2079da940644cdcda4112175c7da9b	1656	TMHMM	TMhelix	Region of a membrane-bound protein predicted to be embedded in the membrane.	1031	1050	-	T	23-03-2014
Contig8565	db2079da940644cdcda4112175c7da9b	1656	TMHMM	TMhelix	Region of a membrane-bound protein predicted to be embedded in the membrane.	20	42	-	T	23-03-2014
Contig8565	db2079da940644cdcda4112175c7da9b	1656	Coils	Coil		397	418	-	T	23-03-2014
Contig8565	db2079da940644cdcda4112175c7da9b	1656	Phobius	CYTOPLASMIC_DOMAIN	Region of a membrane-bound protein predicted to be outside the membrane, in the cytoplasm.	1020	1030	-	T	23-03-2014
Contig8565	db2079da940644cdcda4112175c7da9b	1656	Phobius	NON_CYTOPLASMIC_DOMAIN	Region of a membrane-bound protein predicted to be outside the membrane, in the extracellular region.	1	19	-	T	23-03-2014
Contig8565	db2079da940644cdcda4112175c7da9b	1656	Phobius	TRANSMEMBRANE	Region of a membrane-bound protein predicted to be embedded in the membrane.	996	1019	-	T	23-03-2014
Contig8565	db2079da940644cdcda4112175c7da9b	1656	Phobius	TRANSMEMBRANE	Region of a membrane-bound protein predicted to be embedded in the membrane.	376	392	-	T	23-03-2014
Contig8565	db2079da940644cdcda4112175c7da9b	1656	Phobius	TRANSMEMBRANE	Region of a membrane-bound protein predicted to be embedded in the membrane.	937	955	-	T	23-03-2014
Contig8565	db2079da940644cdcda4112175c7da9b	1656	Phobius	TRANSMEMBRANE	Region of a membrane-bound protein predicted to be embedded in the membrane.	907	930	-	T	23-03-2014
Contig8565	db2079da940644cdcda4112175c7da9b	1656	TMHMM	TMhelix	Region of a membrane-bound protein predicted to be embedded in the membrane.	373	392	-	T	23-03-2014
Contig8565	db2079da940644cdcda4112175c7da9b	1656	TMHMM	TMhelix	Region of a membrane-bound protein predicted to be embedded in the membrane.	195	217	-	T	23-03-2014
Contig8565	db2079da940644cdcda4112175c7da9b	1656	Phobius	TRANSMEMBRANE	Region of a membrane-bound protein predicted to be embedded in the membrane.	1611	1635	-	T	23-03-2014
Contig8565	db2079da940644cdcda4112175c7da9b	1656	TMHMM	TMhelix	Region of a membrane-bound protein predicted to be embedded in the membrane.	350	369	-	T	23-03-2014
Contig8565	db2079da940644cdcda4112175c7da9b	1656	Phobius	TRANSMEMBRANE	Region of a membrane-bound protein predicted to be embedded in the membrane.	1031	1049	-	T	23-03-2014
Contig8565	db2079da940644cdcda4112175c7da9b	1656	Phobius	TRANSMEMBRANE	Region of a membrane-bound protein predicted to be embedded in the membrane.	60	78	-	T	23-03-2014
Contig8565	db2079da940644cdcda4112175c7da9b	1656	Phobius	TRANSMEMBRANE	Region of a membrane-bound protein predicted to be embedded in the membrane.	125	147	-	T	23-03-2014
Contig8565	db2079da940644cdcda4112175c7da9b	1656	TMHMM	TMhelix	Region of a membrane-bound protein predicted to be embedded in the membrane.	87	109	-	T	23-03-2014
Contig8565	db2079da940644cdcda4112175c7da9b	1656	Phobius	TRANSMEMBRANE	Region of a membrane-bound protein predicted to be embedded in the membrane.	195	218	-	T	23-03-2014
Contig8565	db2079da940644cdcda4112175c7da9b	1656	Phobius	NON_CYTOPLASMIC_DOMAIN	Region of a membrane-bound protein predicted to be outside the membrane, in the extracellular region.	1050	1610	-	T	23-03-2014
Contig8565	db2079da940644cdcda4112175c7da9b	1656	Phobius	CYTOPLASMIC_DOMAIN	Region of a membrane-bound protein predicted to be outside the membrane, in the cytoplasm.	114	124	-	T	23-03-2014
Contig8565	db2079da940644cdcda4112175c7da9b	1656	Phobius	TRANSMEMBRANE	Region of a membrane-bound protein predicted to be embedded in the membrane.	90	113	-	T	23-03-2014
Contig8565	db2079da940644cdcda4112175c7da9b	1656	TMHMM	TMhelix	Region of a membrane-bound protein predicted to be embedded in the membrane.	1614	1636	-	T	23-03-2014
Contig8565	db2079da940644cdcda4112175c7da9b	1656	Phobius	CYTOPLASMIC_DOMAIN	Region of a membrane-bound protein predicted to be outside the membrane, in the cytoplasm.	219	349	-	T	23-03-2014
Contig8565	db2079da940644cdcda4112175c7da9b	1656	Phobius	NON_CYTOPLASMIC_DOMAIN	Region of a membrane-bound protein predicted to be outside the membrane, in the extracellular region.	956	995	-	T	23-03-2014
Contig8565	db2079da940644cdcda4112175c7da9b	1656	Phobius	TRANSMEMBRANE	Region of a membrane-bound protein predicted to be embedded in the membrane.	350	370	-	T	23-03-2014
Contig8565	db2079da940644cdcda4112175c7da9b	1656	Phobius	TRANSMEMBRANE	Region of a membrane-bound protein predicted to be embedded in the membrane.	20	48	-	T	23-03-2014
Contig8565	db2079da940644cdcda4112175c7da9b	1656	Phobius	CYTOPLASMIC_DOMAIN	Region of a membrane-bound protein predicted to be outside the membrane, in the cytoplasm.	931	936	-	T	23-03-2014
Contig8565	db2079da940644cdcda4112175c7da9b	1656	TMHMM	TMhelix	Region of a membrane-bound protein predicted to be embedded in the membrane.	902	924	-	T	23-03-2014
Contig8565	db2079da940644cdcda4112175c7da9b	1656	Phobius	CYTOPLASMIC_DOMAIN	Region of a membrane-bound protein predicted to be outside the membrane, in the cytoplasm.	49	59	-	T	23-03-2014
Contig8565	db2079da940644cdcda4112175c7da9b	1656	Phobius	NON_CYTOPLASMIC_DOMAIN	Region of a membrane-bound protein predicted to be outside the membrane, in the extracellular region.	371	375	-	T	23-03-2014
Contig8565	db2079da940644cdcda4112175c7da9b	1656	Phobius	NON_CYTOPLASMIC_DOMAIN	Region of a membrane-bound protein predicted to be outside the membrane, in the extracellular region.	469	906	-	T	23-03-2014
Contig8565	db2079da940644cdcda4112175c7da9b	1656	Phobius	TRANSMEMBRANE	Region of a membrane-bound protein predicted to be embedded in the membrane.	450	468	-	T	23-03-2014
Contig8565	db2079da940644cdcda4112175c7da9b	1656	Phobius	NON_CYTOPLASMIC_DOMAIN	Region of a membrane-bound protein predicted to be outside the membrane, in the extracellular region.	148	194	-	T	23-03-2014
Contig8565	db2079da940644cdcda4112175c7da9b	1656	TMHMM	TMhelix	Region of a membrane-bound protein predicted to be embedded in the membrane.	926	948	-	T	23-03-2014
Contig8565	db2079da940644cdcda4112175c7da9b	1656	TMHMM	TMhelix	Region of a membrane-bound protein predicted to be embedded in the membrane.	450	472	-	T	23-03-2014
Contig7338	a9d3b1a4dd1a4cf258f5aade667df717	341	Pfam	PF13855	Leucine rich repeat	206	266	5.3e-14	T	23-03-2014
Contig7338	a9d3b1a4dd1a4cf258f5aade667df717	341	SUPERFAMILY	SSF52058		183	319	2.72e-24	T	23-03-2014
Contig7338	a9d3b1a4dd1a4cf258f5aade667df717	341	Phobius	SIGNAL_PEPTIDE_H_REGION	Hydrophobic region of a signal peptide.	4	15	-	T	23-03-2014
Contig7338	a9d3b1a4dd1a4cf258f5aade667df717	341	ProSiteProfiles	PS51450	Leucine-rich repeat profile.	206	227	7.635	T	23-03-2014
Contig7338	a9d3b1a4dd1a4cf258f5aade667df717	341	Phobius	SIGNAL_PEPTIDE_N_REGION	N-terminal region of a signal peptide.	1	3	-	T	23-03-2014
Contig7338	a9d3b1a4dd1a4cf258f5aade667df717	341	Phobius	NON_CYTOPLASMIC_DOMAIN	Region of a membrane-bound protein predicted to be outside the membrane, in the extracellular region.	20	341	-	T	23-03-2014
Contig7338	a9d3b1a4dd1a4cf258f5aade667df717	341	ProSiteProfiles	PS51450	Leucine-rich repeat profile.	255	276	6.788	T	23-03-2014
Contig7338	a9d3b1a4dd1a4cf258f5aade667df717	341	Phobius	SIGNAL_PEPTIDE_C_REGION	C-terminal region of a signal peptide.	16	19	-	T	23-03-2014
Contig7338	a9d3b1a4dd1a4cf258f5aade667df717	341	Phobius	SIGNAL_PEPTIDE	Signal peptide region	1	19	-	T	23-03-2014
Contig7338	a9d3b1a4dd1a4cf258f5aade667df717	341	PANTHER	PTHR24367		193	295	5.4e-16	T	23-03-2014
Contig7338	a9d3b1a4dd1a4cf258f5aade667df717	341	Gene3D	G3DSA:3.80.10.10		190	330	2.5e-25	T	23-03-2014
Contig7338	a9d3b1a4dd1a4cf258f5aade667df717	341	ProSiteProfiles	PS51450	Leucine-rich repeat profile.	231	252	7.643	T	23-03-2014
Contig7338	a9d3b1a4dd1a4cf258f5aade667df717	341	SMART	SM00369	Leucine-rich repeats, typical (most populated) subfamily	253	276	0.069	T	23-03-2014
Contig7338	a9d3b1a4dd1a4cf258f5aade667df717	341	SMART	SM00369	Leucine-rich repeats, typical (most populated) subfamily	204	227	4.9	T	23-03-2014
Contig7338	a9d3b1a4dd1a4cf258f5aade667df717	341	SMART	SM00369	Leucine-rich repeats, typical (most populated) subfamily	230	252	3.9	T	23-03-2014
Contig7571	8f26229a7c9cd44ae482b883bc5ee0b9	507	SUPERFAMILY	SSF103473		16	58	2.35e-64	T	23-03-2014
Contig7571	8f26229a7c9cd44ae482b883bc5ee0b9	507	SUPERFAMILY	SSF103473		95	489	2.35e-64	T	23-03-2014
Contig7571	8f26229a7c9cd44ae482b883bc5ee0b9	507	ProSiteProfiles	PS50850	Major facilitator superfamily (MFS) profile.	30	482	15.716	T	23-03-2014
Contig7571	8f26229a7c9cd44ae482b883bc5ee0b9	507	Phobius	NON_CYTOPLASMIC_DOMAIN	Region of a membrane-bound protein predicted to be outside the membrane, in the extracellular region.	58	101	-	T	23-03-2014
Contig7571	8f26229a7c9cd44ae482b883bc5ee0b9	507	Phobius	TRANSMEMBRANE	Region of a membrane-bound protein predicted to be embedded in the membrane.	361	381	-	T	23-03-2014
Contig7571	8f26229a7c9cd44ae482b883bc5ee0b9	507	Phobius	CYTOPLASMIC_DOMAIN	Region of a membrane-bound protein predicted to be outside the membrane, in the cytoplasm.	121	131	-	T	23-03-2014
Contig7571	8f26229a7c9cd44ae482b883bc5ee0b9	507	Phobius	TRANSMEMBRANE	Region of a membrane-bound protein predicted to be embedded in the membrane.	458	479	-	T	23-03-2014
Contig7571	8f26229a7c9cd44ae482b883bc5ee0b9	507	PANTHER	PTHR11662		28	496	7.8e-154	T	23-03-2014
Contig7571	8f26229a7c9cd44ae482b883bc5ee0b9	507	Phobius	TRANSMEMBRANE	Region of a membrane-bound protein predicted to be embedded in the membrane.	29	57	-	T	23-03-2014
Contig7571	8f26229a7c9cd44ae482b883bc5ee0b9	507	Pfam	PF07690	Major Facilitator Superfamily	94	440	9.3e-43	T	23-03-2014
Contig7571	8f26229a7c9cd44ae482b883bc5ee0b9	507	Phobius	CYTOPLASMIC_DOMAIN	Region of a membrane-bound protein predicted to be outside the membrane, in the cytoplasm.	480	507	-	T	23-03-2014
Contig7571	8f26229a7c9cd44ae482b883bc5ee0b9	507	Phobius	TRANSMEMBRANE	Region of a membrane-bound protein predicted to be embedded in the membrane.	102	120	-	T	23-03-2014
Contig7571	8f26229a7c9cd44ae482b883bc5ee0b9	507	TMHMM	TMhelix	Region of a membrane-bound protein predicted to be embedded in the membrane.	458	480	-	T	23-03-2014
Contig7571	8f26229a7c9cd44ae482b883bc5ee0b9	507	Phobius	NON_CYTOPLASMIC_DOMAIN	Region of a membrane-bound protein predicted to be outside the membrane, in the extracellular region.	153	157	-	T	23-03-2014
Contig7571	8f26229a7c9cd44ae482b883bc5ee0b9	507	Gene3D	G3DSA:1.20.1250.20		27	58	5.3e-35	T	23-03-2014
Contig7571	8f26229a7c9cd44ae482b883bc5ee0b9	507	Gene3D	G3DSA:1.20.1250.20		95	261	5.3e-35	T	23-03-2014
Contig7571	8f26229a7c9cd44ae482b883bc5ee0b9	507	TMHMM	TMhelix	Region of a membrane-bound protein predicted to be embedded in the membrane.	132	152	-	T	23-03-2014
Contig7571	8f26229a7c9cd44ae482b883bc5ee0b9	507	TMHMM	TMhelix	Region of a membrane-bound protein predicted to be embedded in the membrane.	424	446	-	T	23-03-2014
Contig7571	8f26229a7c9cd44ae482b883bc5ee0b9	507	Phobius	CYTOPLASMIC_DOMAIN	Region of a membrane-bound protein predicted to be outside the membrane, in the cytoplasm.	247	360	-	T	23-03-2014
Contig7571	8f26229a7c9cd44ae482b883bc5ee0b9	507	Phobius	CYTOPLASMIC_DOMAIN	Region of a membrane-bound protein predicted to be outside the membrane, in the cytoplasm.	1	28	-	T	23-03-2014
Contig7571	8f26229a7c9cd44ae482b883bc5ee0b9	507	Phobius	TRANSMEMBRANE	Region of a membrane-bound protein predicted to be embedded in the membrane.	387	408	-	T	23-03-2014
Contig7571	8f26229a7c9cd44ae482b883bc5ee0b9	507	TMHMM	TMhelix	Region of a membrane-bound protein predicted to be embedded in the membrane.	27	49	-	T	23-03-2014
Contig7571	8f26229a7c9cd44ae482b883bc5ee0b9	507	TMHMM	TMhelix	Region of a membrane-bound protein predicted to be embedded in the membrane.	103	125	-	T	23-03-2014
Contig7571	8f26229a7c9cd44ae482b883bc5ee0b9	507	TMHMM	TMhelix	Region of a membrane-bound protein predicted to be embedded in the membrane.	157	179	-	T	23-03-2014
Contig7571	8f26229a7c9cd44ae482b883bc5ee0b9	507	PANTHER	PTHR11662:SF30		28	496	7.8e-154	T	23-03-2014
Contig7571	8f26229a7c9cd44ae482b883bc5ee0b9	507	Phobius	TRANSMEMBRANE	Region of a membrane-bound protein predicted to be embedded in the membrane.	420	446	-	T	23-03-2014
Contig7571	8f26229a7c9cd44ae482b883bc5ee0b9	507	Phobius	NON_CYTOPLASMIC_DOMAIN	Region of a membrane-bound protein predicted to be outside the membrane, in the extracellular region.	447	457	-	T	23-03-2014
Contig7571	8f26229a7c9cd44ae482b883bc5ee0b9	507	Phobius	CYTOPLASMIC_DOMAIN	Region of a membrane-bound protein predicted to be outside the membrane, in the cytoplasm.	409	419	-	T	23-03-2014
Contig7571	8f26229a7c9cd44ae482b883bc5ee0b9	507	Gene3D	G3DSA:1.20.1250.20		279	492	2.8e-19	T	23-03-2014
Contig7571	8f26229a7c9cd44ae482b883bc5ee0b9	507	Phobius	TRANSMEMBRANE	Region of a membrane-bound protein predicted to be embedded in the membrane.	192	215	-	T	23-03-2014
Contig7571	8f26229a7c9cd44ae482b883bc5ee0b9	507	Phobius	TRANSMEMBRANE	Region of a membrane-bound protein predicted to be embedded in the membrane.	227	246	-	T	23-03-2014
Contig7571	8f26229a7c9cd44ae482b883bc5ee0b9	507	Phobius	CYTOPLASMIC_DOMAIN	Region of a membrane-bound protein predicted to be outside the membrane, in the cytoplasm.	181	191	-	T	23-03-2014
Contig7571	8f26229a7c9cd44ae482b883bc5ee0b9	507	TMHMM	TMhelix	Region of a membrane-bound protein predicted to be embedded in the membrane.	371	404	-	T	23-03-2014
Contig7571	8f26229a7c9cd44ae482b883bc5ee0b9	507	TMHMM	TMhelix	Region of a membrane-bound protein predicted to be embedded in the membrane.	192	214	-	T	23-03-2014
Contig7571	8f26229a7c9cd44ae482b883bc5ee0b9	507	Phobius	NON_CYTOPLASMIC_DOMAIN	Region of a membrane-bound protein predicted to be outside the membrane, in the extracellular region.	382	386	-	T	23-03-2014
Contig7571	8f26229a7c9cd44ae482b883bc5ee0b9	507	Phobius	TRANSMEMBRANE	Region of a membrane-bound protein predicted to be embedded in the membrane.	132	152	-	T	23-03-2014
Contig7571	8f26229a7c9cd44ae482b883bc5ee0b9	507	Phobius	NON_CYTOPLASMIC_DOMAIN	Region of a membrane-bound protein predicted to be outside the membrane, in the extracellular region.	216	226	-	T	23-03-2014
Contig7571	8f26229a7c9cd44ae482b883bc5ee0b9	507	Phobius	TRANSMEMBRANE	Region of a membrane-bound protein predicted to be embedded in the membrane.	158	180	-	T	23-03-2014
Contig7571	8f26229a7c9cd44ae482b883bc5ee0b9	507	TMHMM	TMhelix	Region of a membrane-bound protein predicted to be embedded in the membrane.	224	246	-	T	23-03-2014
Contig8590	ac24eb233b843e2ff326b336be70783d	833	Phobius	TRANSMEMBRANE	Region of a membrane-bound protein predicted to be embedded in the membrane.	376	393	-	T	23-03-2014
Contig8590	ac24eb233b843e2ff326b336be70783d	833	Phobius	TRANSMEMBRANE	Region of a membrane-bound protein predicted to be embedded in the membrane.	284	306	-	T	23-03-2014
Contig8590	ac24eb233b843e2ff326b336be70783d	833	TMHMM	TMhelix	Region of a membrane-bound protein predicted to be embedded in the membrane.	526	545	-	T	23-03-2014
Contig8590	ac24eb233b843e2ff326b336be70783d	833	ProSiteProfiles	PS51371	CBS domain profile.	774	833	10.962	T	23-03-2014
Contig8590	ac24eb233b843e2ff326b336be70783d	833	Phobius	TRANSMEMBRANE	Region of a membrane-bound protein predicted to be embedded in the membrane.	455	474	-	T	23-03-2014
Contig8590	ac24eb233b843e2ff326b336be70783d	833	Phobius	NON_CYTOPLASMIC_DOMAIN	Region of a membrane-bound protein predicted to be outside the membrane, in the extracellular region.	624	833	-	T	23-03-2014
Contig8590	ac24eb233b843e2ff326b336be70783d	833	SUPERFAMILY	SSF54631		673	827	3.28e-21	T	23-03-2014
Contig8590	ac24eb233b843e2ff326b336be70783d	833	Phobius	TRANSMEMBRANE	Region of a membrane-bound protein predicted to be embedded in the membrane.	551	570	-	T	23-03-2014
Contig8590	ac24eb233b843e2ff326b336be70783d	833	Phobius	TRANSMEMBRANE	Region of a membrane-bound protein predicted to be embedded in the membrane.	525	545	-	T	23-03-2014
Contig8590	ac24eb233b843e2ff326b336be70783d	833	Phobius	TRANSMEMBRANE	Region of a membrane-bound protein predicted to be embedded in the membrane.	154	174	-	T	23-03-2014
Contig8590	ac24eb233b843e2ff326b336be70783d	833	Phobius	CYTOPLASMIC_DOMAIN	Region of a membrane-bound protein predicted to be outside the membrane, in the cytoplasm.	329	339	-	T	23-03-2014
Contig8590	ac24eb233b843e2ff326b336be70783d	833	PANTHER	PTHR11689:SF20		108	833	0	T	23-03-2014
Contig8590	ac24eb233b843e2ff326b336be70783d	833	Phobius	NON_CYTOPLASMIC_DOMAIN	Region of a membrane-bound protein predicted to be outside the membrane, in the extracellular region.	175	237	-	T	23-03-2014
Contig8590	ac24eb233b843e2ff326b336be70783d	833	TMHMM	TMhelix	Region of a membrane-bound protein predicted to be embedded in the membrane.	240	262	-	T	23-03-2014
Contig8590	ac24eb233b843e2ff326b336be70783d	833	TMHMM	TMhelix	Region of a membrane-bound protein predicted to be embedded in the membrane.	154	176	-	T	23-03-2014
Contig8590	ac24eb233b843e2ff326b336be70783d	833	Phobius	TRANSMEMBRANE	Region of a membrane-bound protein predicted to be embedded in the membrane.	413	435	-	T	23-03-2014
Contig8590	ac24eb233b843e2ff326b336be70783d	833	PRINTS	PR00762	Chloride channel signature	346	365	2.2e-69	T	23-03-2014
Contig8590	ac24eb233b843e2ff326b336be70783d	833	PRINTS	PR00762	Chloride channel signature	547	567	2.2e-69	T	23-03-2014
Contig8590	ac24eb233b843e2ff326b336be70783d	833	PRINTS	PR00762	Chloride channel signature	615	634	2.2e-69	T	23-03-2014
Contig8590	ac24eb233b843e2ff326b336be70783d	833	PRINTS	PR00762	Chloride channel signature	597	613	2.2e-69	T	23-03-2014
Contig8590	ac24eb233b843e2ff326b336be70783d	833	PRINTS	PR00762	Chloride channel signature	261	278	2.2e-69	T	23-03-2014
Contig8590	ac24eb233b843e2ff326b336be70783d	833	PRINTS	PR00762	Chloride channel signature	292	311	2.2e-69	T	23-03-2014
Contig8590	ac24eb233b843e2ff326b336be70783d	833	PRINTS	PR00762	Chloride channel signature	654	668	2.2e-69	T	23-03-2014
Contig8590	ac24eb233b843e2ff326b336be70783d	833	SMART	SM00116	Domain in cystathionine beta-synthase and other proteins.	781	828	2.3e-05	T	23-03-2014
Contig8590	ac24eb233b843e2ff326b336be70783d	833	SMART	SM00116	Domain in cystathionine beta-synthase and other proteins.	691	742	64	T	23-03-2014
Contig8590	ac24eb233b843e2ff326b336be70783d	833	Phobius	TRANSMEMBRANE	Region of a membrane-bound protein predicted to be embedded in the membrane.	238	263	-	T	23-03-2014
Contig8590	ac24eb233b843e2ff326b336be70783d	833	Pfam	PF00654	Voltage gated chloride channel	248	647	1.7e-95	T	23-03-2014
Contig8590	ac24eb233b843e2ff326b336be70783d	833	SUPERFAMILY	SSF81340		145	189	8.76e-116	T	23-03-2014
Contig8590	ac24eb233b843e2ff326b336be70783d	833	SUPERFAMILY	SSF81340		525	670	8.76e-116	T	23-03-2014
Contig8590	ac24eb233b843e2ff326b336be70783d	833	SUPERFAMILY	SSF81340		228	492	8.76e-116	T	23-03-2014
Contig8590	ac24eb233b843e2ff326b336be70783d	833	PANTHER	PTHR11689		108	833	0	T	23-03-2014
Contig8590	ac24eb233b843e2ff326b336be70783d	833	Phobius	NON_CYTOPLASMIC_DOMAIN	Region of a membrane-bound protein predicted to be outside the membrane, in the extracellular region.	546	550	-	T	23-03-2014
Contig8590	ac24eb233b843e2ff326b336be70783d	833	Phobius	TRANSMEMBRANE	Region of a membrane-bound protein predicted to be embedded in the membrane.	598	623	-	T	23-03-2014
Contig8590	ac24eb233b843e2ff326b336be70783d	833	Phobius	NON_CYTOPLASMIC_DOMAIN	Region of a membrane-bound protein predicted to be outside the membrane, in the extracellular region.	365	375	-	T	23-03-2014
Contig8590	ac24eb233b843e2ff326b336be70783d	833	Phobius	CYTOPLASMIC_DOMAIN	Region of a membrane-bound protein predicted to be outside the membrane, in the cytoplasm.	264	283	-	T	23-03-2014
Contig8590	ac24eb233b843e2ff326b336be70783d	833	Gene3D	G3DSA:1.10.3080.10		525	671	2.9e-167	T	23-03-2014
Contig8590	ac24eb233b843e2ff326b336be70783d	833	Gene3D	G3DSA:1.10.3080.10		228	492	2.9e-167	T	23-03-2014
Contig8590	ac24eb233b843e2ff326b336be70783d	833	Gene3D	G3DSA:1.10.3080.10		157	189	2.9e-167	T	23-03-2014
Contig8590	ac24eb233b843e2ff326b336be70783d	833	Phobius	NON_CYTOPLASMIC_DOMAIN	Region of a membrane-bound protein predicted to be outside the membrane, in the extracellular region.	307	311	-	T	23-03-2014
Contig8590	ac24eb233b843e2ff326b336be70783d	833	Pfam	PF00571	CBS domain	782	827	5.4e-07	T	23-03-2014
Contig8590	ac24eb233b843e2ff326b336be70783d	833	Gene3D	G3DSA:3.10.580.10		697	831	3.5e-14	T	23-03-2014
Contig8590	ac24eb233b843e2ff326b336be70783d	833	TMHMM	TMhelix	Region of a membrane-bound protein predicted to be embedded in the membrane.	283	305	-	T	23-03-2014
Contig8590	ac24eb233b843e2ff326b336be70783d	833	Phobius	NON_CYTOPLASMIC_DOMAIN	Region of a membrane-bound protein predicted to be outside the membrane, in the extracellular region.	436	454	-	T	23-03-2014
Contig8590	ac24eb233b843e2ff326b336be70783d	833	Phobius	CYTOPLASMIC_DOMAIN	Region of a membrane-bound protein predicted to be outside the membrane, in the cytoplasm.	1	153	-	T	23-03-2014
Contig8590	ac24eb233b843e2ff326b336be70783d	833	Phobius	CYTOPLASMIC_DOMAIN	Region of a membrane-bound protein predicted to be outside the membrane, in the cytoplasm.	394	412	-	T	23-03-2014
Contig8590	ac24eb233b843e2ff326b336be70783d	833	Phobius	TRANSMEMBRANE	Region of a membrane-bound protein predicted to be embedded in the membrane.	340	364	-	T	23-03-2014
Contig8590	ac24eb233b843e2ff326b336be70783d	833	TMHMM	TMhelix	Region of a membrane-bound protein predicted to be embedded in the membrane.	375	393	-	T	23-03-2014
Contig8590	ac24eb233b843e2ff326b336be70783d	833	Phobius	TRANSMEMBRANE	Region of a membrane-bound protein predicted to be embedded in the membrane.	312	328	-	T	23-03-2014
Contig8590	ac24eb233b843e2ff326b336be70783d	833	TMHMM	TMhelix	Region of a membrane-bound protein predicted to be embedded in the membrane.	310	327	-	T	23-03-2014
Contig8590	ac24eb233b843e2ff326b336be70783d	833	TMHMM	TMhelix	Region of a membrane-bound protein predicted to be embedded in the membrane.	594	616	-	T	23-03-2014
Contig8590	ac24eb233b843e2ff326b336be70783d	833	TMHMM	TMhelix	Region of a membrane-bound protein predicted to be embedded in the membrane.	413	435	-	T	23-03-2014
Contig8590	ac24eb233b843e2ff326b336be70783d	833	ProSiteProfiles	PS51371	CBS domain profile.	686	748	7.199	T	23-03-2014
Contig8590	ac24eb233b843e2ff326b336be70783d	833	TMHMM	TMhelix	Region of a membrane-bound protein predicted to be embedded in the membrane.	340	362	-	T	23-03-2014
Contig8590	ac24eb233b843e2ff326b336be70783d	833	Phobius	CYTOPLASMIC_DOMAIN	Region of a membrane-bound protein predicted to be outside the membrane, in the cytoplasm.	571	597	-	T	23-03-2014
Contig8590	ac24eb233b843e2ff326b336be70783d	833	TMHMM	TMhelix	Region of a membrane-bound protein predicted to be embedded in the membrane.	549	568	-	T	23-03-2014
Contig8590	ac24eb233b843e2ff326b336be70783d	833	Phobius	CYTOPLASMIC_DOMAIN	Region of a membrane-bound protein predicted to be outside the membrane, in the cytoplasm.	475	524	-	T	23-03-2014
Contig8590	ac24eb233b843e2ff326b336be70783d	833	TMHMM	TMhelix	Region of a membrane-bound protein predicted to be embedded in the membrane.	450	472	-	T	23-03-2014
venom_Contig11118	174d3938751a2a94a47fb5d9876bd440	93	Phobius	TRANSMEMBRANE	Region of a membrane-bound protein predicted to be embedded in the membrane.	59	75	-	T	23-03-2014
venom_Contig11118	174d3938751a2a94a47fb5d9876bd440	93	Phobius	CYTOPLASMIC_DOMAIN	Region of a membrane-bound protein predicted to be outside the membrane, in the cytoplasm.	27	58	-	T	23-03-2014
venom_Contig11118	174d3938751a2a94a47fb5d9876bd440	93	Phobius	NON_CYTOPLASMIC_DOMAIN	Region of a membrane-bound protein predicted to be outside the membrane, in the extracellular region.	76	93	-	T	23-03-2014
venom_Contig11118	174d3938751a2a94a47fb5d9876bd440	93	Phobius	TRANSMEMBRANE	Region of a membrane-bound protein predicted to be embedded in the membrane.	6	26	-	T	23-03-2014
venom_Contig11118	174d3938751a2a94a47fb5d9876bd440	93	TMHMM	TMhelix	Region of a membrane-bound protein predicted to be embedded in the membrane.	54	76	-	T	23-03-2014
venom_Contig11118	174d3938751a2a94a47fb5d9876bd440	93	Phobius	NON_CYTOPLASMIC_DOMAIN	Region of a membrane-bound protein predicted to be outside the membrane, in the extracellular region.	1	5	-	T	23-03-2014
venom_Contig11118	174d3938751a2a94a47fb5d9876bd440	93	TMHMM	TMhelix	Region of a membrane-bound protein predicted to be embedded in the membrane.	4	26	-	T	23-03-2014
venom_Contig10464	c61ac2fb3df3440a3e9f84b21f3bd937	386	Pfam	PF07679	Immunoglobulin I-set domain	128	218	1.2e-15	T	23-03-2014
venom_Contig10464	c61ac2fb3df3440a3e9f84b21f3bd937	386	Pfam	PF07679	Immunoglobulin I-set domain	225	316	5.6e-13	T	23-03-2014
venom_Contig10464	c61ac2fb3df3440a3e9f84b21f3bd937	386	SMART	SM00409	Immunoglobulin	38	126	3.3	T	23-03-2014
venom_Contig10464	c61ac2fb3df3440a3e9f84b21f3bd937	386	SMART	SM00409	Immunoglobulin	133	220	4.6e-10	T	23-03-2014
venom_Contig10464	c61ac2fb3df3440a3e9f84b21f3bd937	386	SMART	SM00409	Immunoglobulin	229	317	0.16	T	23-03-2014
venom_Contig10464	c61ac2fb3df3440a3e9f84b21f3bd937	386	TMHMM	TMhelix	Region of a membrane-bound protein predicted to be embedded in the membrane.	12	34	-	T	23-03-2014
venom_Contig10464	c61ac2fb3df3440a3e9f84b21f3bd937	386	Pfam	PF13895	Immunoglobulin domain	31	113	6.1e-09	T	23-03-2014
venom_Contig10464	c61ac2fb3df3440a3e9f84b21f3bd937	386	SMART	SM00408	Immunoglobulin C-2 Type	139	208	2.7e-12	T	23-03-2014
venom_Contig10464	c61ac2fb3df3440a3e9f84b21f3bd937	386	SMART	SM00408	Immunoglobulin C-2 Type	235	306	0.19	T	23-03-2014
venom_Contig10464	c61ac2fb3df3440a3e9f84b21f3bd937	386	SMART	SM00408	Immunoglobulin C-2 Type	44	113	0.021	T	23-03-2014
venom_Contig10464	c61ac2fb3df3440a3e9f84b21f3bd937	386	ProSiteProfiles	PS50835	Ig-like domain profile.	32	126	11.479	T	23-03-2014
venom_Contig10464	c61ac2fb3df3440a3e9f84b21f3bd937	386	Gene3D	G3DSA:2.60.40.10		221	321	9.6e-20	T	23-03-2014
venom_Contig10464	c61ac2fb3df3440a3e9f84b21f3bd937	386	Gene3D	G3DSA:2.60.40.10		30	130	2.1e-13	T	23-03-2014
venom_Contig10464	c61ac2fb3df3440a3e9f84b21f3bd937	386	SUPERFAMILY	SSF48726		31	119	2.94e-13	T	23-03-2014
venom_Contig10464	c61ac2fb3df3440a3e9f84b21f3bd937	386	ProSiteProfiles	PS50835	Ig-like domain profile.	223	315	11.388	T	23-03-2014
venom_Contig10464	c61ac2fb3df3440a3e9f84b21f3bd937	386	ProSiteProfiles	PS50835	Ig-like domain profile.	127	218	13.294	T	23-03-2014
venom_Contig10464	c61ac2fb3df3440a3e9f84b21f3bd937	386	SUPERFAMILY	SSF48726		126	225	7.22e-22	T	23-03-2014
venom_Contig10464	c61ac2fb3df3440a3e9f84b21f3bd937	386	SUPERFAMILY	SSF49265		306	362	6e-11	T	23-03-2014
venom_Contig10464	c61ac2fb3df3440a3e9f84b21f3bd937	386	Phobius	NON_CYTOPLASMIC_DOMAIN	Region of a membrane-bound protein predicted to be outside the membrane, in the extracellular region.	30	386	-	T	23-03-2014
venom_Contig10464	c61ac2fb3df3440a3e9f84b21f3bd937	386	Gene3D	G3DSA:2.60.40.10		131	220	1.4e-24	T	23-03-2014
venom_Contig10464	c61ac2fb3df3440a3e9f84b21f3bd937	386	PANTHER	PTHR10489		51	357	4e-64	T	23-03-2014
venom_Contig10464	c61ac2fb3df3440a3e9f84b21f3bd937	386	Phobius	CYTOPLASMIC_DOMAIN	Region of a membrane-bound protein predicted to be outside the membrane, in the cytoplasm.	1	11	-	T	23-03-2014
venom_Contig10464	c61ac2fb3df3440a3e9f84b21f3bd937	386	Pfam	PF00041	Fibronectin type III domain	323	360	1.1e-05	T	23-03-2014
venom_Contig10464	c61ac2fb3df3440a3e9f84b21f3bd937	386	SUPERFAMILY	SSF48726		218	323	4.95e-18	T	23-03-2014
venom_Contig10464	c61ac2fb3df3440a3e9f84b21f3bd937	386	Gene3D	G3DSA:2.60.40.10		322	360	1.2e-09	T	23-03-2014
venom_Contig10464	c61ac2fb3df3440a3e9f84b21f3bd937	386	Phobius	TRANSMEMBRANE	Region of a membrane-bound protein predicted to be embedded in the membrane.	12	29	-	T	23-03-2014
Contig9447	e618861ee0166af1b4b105090f585fe	590	ProSiteProfiles	PS50105	SAM domain profile.	16	79	10.79	T	23-03-2014
Contig9447	e618861ee0166af1b4b105090f585fe	590	Gene3D	G3DSA:3.30.505.10		469	573	3.9e-16	T	23-03-2014
Contig9447	e618861ee0166af1b4b105090f585fe	590	ProSiteProfiles	PS50001	Src homology 2 (SH2) domain profile.	482	588	13.281	T	23-03-2014
Contig9447	e618861ee0166af1b4b105090f585fe	590	SMART	SM00252	Src homology 2 domains	481	570	2.5e-16	T	23-03-2014
Contig9447	e618861ee0166af1b4b105090f585fe	590	Pfam	PF00536	SAM domain (Sterile alpha motif)	15	75	1.3e-07	T	23-03-2014
Contig9447	e618861ee0166af1b4b105090f585fe	590	Gene3D	G3DSA:1.10.150.50		9	80	2.5e-12	T	23-03-2014
Contig9447	e618861ee0166af1b4b105090f585fe	590	PANTHER	PTHR14098		3	571	1.7e-22	T	23-03-2014
Contig9447	e618861ee0166af1b4b105090f585fe	590	Pfam	PF00017	SH2 domain	483	564	7.4e-10	T	23-03-2014
Contig9447	e618861ee0166af1b4b105090f585fe	590	SUPERFAMILY	SSF55550		467	576	7.75e-18	T	23-03-2014
Contig9447	e618861ee0166af1b4b105090f585fe	590	SMART	SM00454	Sterile alpha motif.	13	79	0.001	T	23-03-2014
Contig9447	e618861ee0166af1b4b105090f585fe	590	SUPERFAMILY	SSF47769		13	81	2.57e-11	T	23-03-2014
Contig7836	dc95285289ca137690497dfdedc8b153	422	Phobius	SIGNAL_PEPTIDE_C_REGION	C-terminal region of a signal peptide.	14	19	-	T	23-03-2014
Contig7836	dc95285289ca137690497dfdedc8b153	422	Phobius	SIGNAL_PEPTIDE_N_REGION	N-terminal region of a signal peptide.	1	2	-	T	23-03-2014
Contig7836	dc95285289ca137690497dfdedc8b153	422	ProSitePatterns	PS01010	CRISP family signature 2.	211	222	-	T	23-03-2014
Contig7836	dc95285289ca137690497dfdedc8b153	422	Gene3D	G3DSA:3.40.33.10		45	247	5.7e-45	T	23-03-2014
Contig7836	dc95285289ca137690497dfdedc8b153	422	SMART	SM00198	SCP / Tpx-1 / Ag5 / PR-1 / Sc7 family of extracellular domains.	55	224	5.1e-30	T	23-03-2014
Contig7836	dc95285289ca137690497dfdedc8b153	422	PRINTS	PR00837	Allergen V5/Tpx-1 family signature	177	193	2.54e-10	T	23-03-2014
Contig7836	dc95285289ca137690497dfdedc8b153	422	PRINTS	PR00837	Allergen V5/Tpx-1 family signature	211	224	2.54e-10	T	23-03-2014
Contig7836	dc95285289ca137690497dfdedc8b153	422	PRINTS	PR00837	Allergen V5/Tpx-1 family signature	91	109	2.54e-10	T	23-03-2014
Contig7836	dc95285289ca137690497dfdedc8b153	422	PANTHER	PTHR10334		1	246	4.3e-46	T	23-03-2014
Contig7836	dc95285289ca137690497dfdedc8b153	422	Phobius	SIGNAL_PEPTIDE	Signal peptide region	1	19	-	T	23-03-2014
Contig7836	dc95285289ca137690497dfdedc8b153	422	SUPERFAMILY	SSF55797		32	231	3.92e-44	T	23-03-2014
Contig7836	dc95285289ca137690497dfdedc8b153	422	Phobius	NON_CYTOPLASMIC_DOMAIN	Region of a membrane-bound protein predicted to be outside the membrane, in the extracellular region.	20	422	-	T	23-03-2014
Contig7836	dc95285289ca137690497dfdedc8b153	422	PRINTS	PR00838	Venom allergen 5 signature	51	67	4.21e-10	T	23-03-2014
Contig7836	dc95285289ca137690497dfdedc8b153	422	PRINTS	PR00838	Venom allergen 5 signature	176	195	4.21e-10	T	23-03-2014
Contig7836	dc95285289ca137690497dfdedc8b153	422	PRINTS	PR00838	Venom allergen 5 signature	67	87	4.21e-10	T	23-03-2014
Contig7836	dc95285289ca137690497dfdedc8b153	422	PRINTS	PR00838	Venom allergen 5 signature	114	130	4.21e-10	T	23-03-2014
Contig7836	dc95285289ca137690497dfdedc8b153	422	Pfam	PF00188	Cysteine-rich secretory protein family	62	199	8.7e-16	T	23-03-2014
Contig7836	dc95285289ca137690497dfdedc8b153	422	Phobius	SIGNAL_PEPTIDE_H_REGION	Hydrophobic region of a signal peptide.	3	13	-	T	23-03-2014
Contig7465	9eef995c4fc7d445809c99cd75fab796	113	Phobius	SIGNAL_PEPTIDE_N_REGION	N-terminal region of a signal peptide.	1	3	-	T	23-03-2014
Contig7465	9eef995c4fc7d445809c99cd75fab796	113	Phobius	SIGNAL_PEPTIDE_C_REGION	C-terminal region of a signal peptide.	16	20	-	T	23-03-2014
Contig7465	9eef995c4fc7d445809c99cd75fab796	113	ProSitePatterns	PS60029	Spider toxin CSTX family signature.	47	73	-	T	23-03-2014
Contig7465	9eef995c4fc7d445809c99cd75fab796	113	Phobius	NON_CYTOPLASMIC_DOMAIN	Region of a membrane-bound protein predicted to be outside the membrane, in the extracellular region.	21	113	-	T	23-03-2014
Contig7465	9eef995c4fc7d445809c99cd75fab796	113	Phobius	SIGNAL_PEPTIDE	Signal peptide region	1	20	-	T	23-03-2014
Contig7465	9eef995c4fc7d445809c99cd75fab796	113	Phobius	SIGNAL_PEPTIDE_H_REGION	Hydrophobic region of a signal peptide.	4	15	-	T	23-03-2014
venom_Contig10874	8884da46044e307dfac11b30540342ff	497	PANTHER	PTHR18966		1	489	3.8e-129	T	23-03-2014
venom_Contig10874	8884da46044e307dfac11b30540342ff	497	SMART	SM00918	Ligated ion channel L-glutamate- and glycine-binding site	425	489	1.3e-28	T	23-03-2014
venom_Contig10874	8884da46044e307dfac11b30540342ff	497	SUPERFAMILY	SSF53850		413	490	1.41e-12	T	23-03-2014
venom_Contig10874	8884da46044e307dfac11b30540342ff	497	Gene3D	G3DSA:3.40.190.10		412	490	2.4e-20	T	23-03-2014
venom_Contig10874	8884da46044e307dfac11b30540342ff	497	Gene3D	G3DSA:3.40.50.2300		138	276	7.7e-33	T	23-03-2014
venom_Contig10874	8884da46044e307dfac11b30540342ff	497	Phobius	SIGNAL_PEPTIDE_H_REGION	Hydrophobic region of a signal peptide.	4	15	-	T	23-03-2014
venom_Contig10874	8884da46044e307dfac11b30540342ff	497	SUPERFAMILY	SSF53822		19	388	2.93e-47	T	23-03-2014
venom_Contig10874	8884da46044e307dfac11b30540342ff	497	Gene3D	G3DSA:3.40.50.2300		277	369	1.1e-46	T	23-03-2014
venom_Contig10874	8884da46044e307dfac11b30540342ff	497	Gene3D	G3DSA:3.40.50.2300		20	134	1.1e-46	T	23-03-2014
venom_Contig10874	8884da46044e307dfac11b30540342ff	497	Phobius	SIGNAL_PEPTIDE_N_REGION	N-terminal region of a signal peptide.	1	3	-	T	23-03-2014
venom_Contig10874	8884da46044e307dfac11b30540342ff	497	Phobius	NON_CYTOPLASMIC_DOMAIN	Region of a membrane-bound protein predicted to be outside the membrane, in the extracellular region.	20	497	-	T	23-03-2014
venom_Contig10874	8884da46044e307dfac11b30540342ff	497	Phobius	SIGNAL_PEPTIDE_C_REGION	C-terminal region of a signal peptide.	16	19	-	T	23-03-2014
venom_Contig10874	8884da46044e307dfac11b30540342ff	497	Pfam	PF01094	Receptor family ligand binding region	38	377	2.2e-44	T	23-03-2014
venom_Contig10874	8884da46044e307dfac11b30540342ff	497	Phobius	SIGNAL_PEPTIDE	Signal peptide region	1	19	-	T	23-03-2014
venom_Contig10874	8884da46044e307dfac11b30540342ff	497	PANTHER	PTHR18966:SF30		1	489	3.8e-129	T	23-03-2014
venom_Contig10874	8884da46044e307dfac11b30540342ff	497	Pfam	PF10613	Ligated ion channel L-glutamate- and glycine-binding site	425	489	1.3e-22	T	23-03-2014
ceph_Contig10484	1bd10be7aa507d98d2f617653d7415f2	1011	SUPERFAMILY	SSF49899		51	243	7.58e-34	T	23-03-2014
ceph_Contig10484	1bd10be7aa507d98d2f617653d7415f2	1011	Pfam	PF01391	Collagen triple helix repeat (20 copies)	476	534	1.6e-10	T	23-03-2014
ceph_Contig10484	1bd10be7aa507d98d2f617653d7415f2	1011	Pfam	PF01391	Collagen triple helix repeat (20 copies)	267	325	2.8e-08	T	23-03-2014
ceph_Contig10484	1bd10be7aa507d98d2f617653d7415f2	1011	Pfam	PF01391	Collagen triple helix repeat (20 copies)	932	981	6e-06	T	23-03-2014
ceph_Contig10484	1bd10be7aa507d98d2f617653d7415f2	1011	Pfam	PF01391	Collagen triple helix repeat (20 copies)	372	433	1.2e-05	T	23-03-2014
ceph_Contig10484	1bd10be7aa507d98d2f617653d7415f2	1011	Pfam	PF01391	Collagen triple helix repeat (20 copies)	412	467	2.6e-10	T	23-03-2014
ceph_Contig10484	1bd10be7aa507d98d2f617653d7415f2	1011	Pfam	PF01391	Collagen triple helix repeat (20 copies)	324	382	2.1e-09	T	23-03-2014
ceph_Contig10484	1bd10be7aa507d98d2f617653d7415f2	1011	Pfam	PF01391	Collagen triple helix repeat (20 copies)	772	829	1.3e-07	T	23-03-2014
ceph_Contig10484	1bd10be7aa507d98d2f617653d7415f2	1011	Gene3D	G3DSA:2.60.120.200		152	221	1.5e-06	T	23-03-2014
ceph_Contig10484	1bd10be7aa507d98d2f617653d7415f2	1011	SMART	SM00210	Thrombospondin N-terminal -like domains.	46	238	9.2e-37	T	23-03-2014
ceph_Contig10484	1bd10be7aa507d98d2f617653d7415f2	1011	Pfam	PF02210	Laminin G domain	153	223	4.1e-05	T	23-03-2014
ceph_Contig10484	1bd10be7aa507d98d2f617653d7415f2	1011	PANTHER	PTHR24023		38	1006	1.6e-214	T	23-03-2014
ceph_comp92172_c0_seq4	2242489fb6caf36ef588ddeeca4cae37	803	PRINTS	PR00683	Spectrin pleckstrin homology domain signature	727	744	3e-07	T	23-03-2014
ceph_comp92172_c0_seq4	2242489fb6caf36ef588ddeeca4cae37	803	PRINTS	PR00683	Spectrin pleckstrin homology domain signature	662	681	3e-07	T	23-03-2014
ceph_comp92172_c0_seq4	2242489fb6caf36ef588ddeeca4cae37	803	PRINTS	PR00683	Spectrin pleckstrin homology domain signature	747	765	3e-07	T	23-03-2014
ceph_comp92172_c0_seq4	2242489fb6caf36ef588ddeeca4cae37	803	SMART	SM00233	Pleckstrin homology domain.	660	774	1.2e-10	T	23-03-2014
ceph_comp92172_c0_seq4	2242489fb6caf36ef588ddeeca4cae37	803	Gene3D	G3DSA:2.30.42.10		3	98	8.1e-23	T	23-03-2014
ceph_comp92172_c0_seq4	2242489fb6caf36ef588ddeeca4cae37	803	ProSiteProfiles	PS50003	PH domain profile.	659	772	12.189	T	23-03-2014
ceph_comp92172_c0_seq4	2242489fb6caf36ef588ddeeca4cae37	803	ProSiteProfiles	PS50190	SEC7 domain profile.	423	615	24.273	T	23-03-2014
ceph_comp92172_c0_seq4	2242489fb6caf36ef588ddeeca4cae37	803	PANTHER	PTHR10663		259	802	1.6e-148	T	23-03-2014
ceph_comp92172_c0_seq4	2242489fb6caf36ef588ddeeca4cae37	803	PANTHER	PTHR10663:SF64		259	802	1.6e-148	T	23-03-2014
ceph_comp92172_c0_seq4	2242489fb6caf36ef588ddeeca4cae37	803	SMART	SM00222	Sec7 domain	427	617	2.4e-56	T	23-03-2014
ceph_comp92172_c0_seq4	2242489fb6caf36ef588ddeeca4cae37	803	Gene3D	G3DSA:1.10.1000.11		508	625	8.9e-39	T	23-03-2014
ceph_comp92172_c0_seq4	2242489fb6caf36ef588ddeeca4cae37	803	Pfam	PF01369	Sec7 domain	459	614	3.8e-47	T	23-03-2014
ceph_comp92172_c0_seq4	2242489fb6caf36ef588ddeeca4cae37	803	SUPERFAMILY	SSF50156		4	89	3.42e-21	T	23-03-2014
ceph_comp92172_c0_seq4	2242489fb6caf36ef588ddeeca4cae37	803	SMART	SM00228	Domain present in PSD-95, Dlg, and ZO-1/2.	15	89	3.1e-12	T	23-03-2014
ceph_comp92172_c0_seq4	2242489fb6caf36ef588ddeeca4cae37	803	SUPERFAMILY	SSF48425		455	621	4.06e-56	T	23-03-2014
ceph_comp92172_c0_seq4	2242489fb6caf36ef588ddeeca4cae37	803	ProSiteProfiles	PS50106	PDZ domain profile.	6	89	18.315	T	23-03-2014
ceph_comp92172_c0_seq4	2242489fb6caf36ef588ddeeca4cae37	803	Gene3D	G3DSA:2.30.29.30		660	772	1.8e-22	T	23-03-2014
ceph_comp92172_c0_seq4	2242489fb6caf36ef588ddeeca4cae37	803	Pfam	PF00169	PH domain	662	770	7.5e-10	T	23-03-2014
ceph_comp92172_c0_seq4	2242489fb6caf36ef588ddeeca4cae37	803	SUPERFAMILY	SSF50729		654	773	5.25e-30	T	23-03-2014
ceph_comp92172_c0_seq4	2242489fb6caf36ef588ddeeca4cae37	803	Pfam	PF00595	PDZ domain (Also known as DHR or GLGF)	7	86	3.1e-11	T	23-03-2014
venom_Contig10214	b752fd66d17fd33b7a4aef5b982a074b	237	ProSiteProfiles	PS50297	Ankyrin repeat region circular profile.	29	157	25.674	T	23-03-2014
venom_Contig10214	b752fd66d17fd33b7a4aef5b982a074b	237	PANTHER	PTHR24198		32	159	1.1e-17	T	23-03-2014
venom_Contig10214	b752fd66d17fd33b7a4aef5b982a074b	237	ProSiteProfiles	PS50088	Ankyrin repeat profile.	116	148	14.399	T	23-03-2014
venom_Contig10214	b752fd66d17fd33b7a4aef5b982a074b	237	SMART	SM00248	ankyrin repeats	116	145	9.2e-08	T	23-03-2014
venom_Contig10214	b752fd66d17fd33b7a4aef5b982a074b	237	SMART	SM00248	ankyrin repeats	4	45	40	T	23-03-2014
venom_Contig10214	b752fd66d17fd33b7a4aef5b982a074b	237	SMART	SM00248	ankyrin repeats	82	112	0.43	T	23-03-2014
venom_Contig10214	b752fd66d17fd33b7a4aef5b982a074b	237	SMART	SM00248	ankyrin repeats	50	79	0.027	T	23-03-2014
venom_Contig10214	b752fd66d17fd33b7a4aef5b982a074b	237	Pfam	PF12796	Ankyrin repeats (3 copies)	67	146	2.1e-18	T	23-03-2014
venom_Contig10214	b752fd66d17fd33b7a4aef5b982a074b	237	PRINTS	PR01415	Ankyrin repeat signature	83	98	6.2e-06	T	23-03-2014
venom_Contig10214	b752fd66d17fd33b7a4aef5b982a074b	237	PRINTS	PR01415	Ankyrin repeat signature	132	146	6.2e-06	T	23-03-2014
venom_Contig10214	b752fd66d17fd33b7a4aef5b982a074b	237	Gene3D	G3DSA:1.25.40.20		3	161	2.3e-31	T	23-03-2014
venom_Contig10214	b752fd66d17fd33b7a4aef5b982a074b	237	ProSiteProfiles	PS50088	Ankyrin repeat profile.	50	82	8.763	T	23-03-2014
venom_Contig10214	b752fd66d17fd33b7a4aef5b982a074b	237	ProSiteProfiles	PS50088	Ankyrin repeat profile.	82	115	8.576	T	23-03-2014
venom_Contig10214	b752fd66d17fd33b7a4aef5b982a074b	237	SUPERFAMILY	SSF48403		29	156	4.97e-32	T	23-03-2014
ceph_Contig3333	601f8f0b6d8c42bd2d1f013e7cfcdc8e	932	Gene3D	G3DSA:2.60.40.10		618	711	1.3e-09	T	23-03-2014
ceph_Contig3333	601f8f0b6d8c42bd2d1f013e7cfcdc8e	932	Pfam	PF07679	Immunoglobulin I-set domain	217	304	1.7e-15	T	23-03-2014
ceph_Contig3333	601f8f0b6d8c42bd2d1f013e7cfcdc8e	932	Pfam	PF07679	Immunoglobulin I-set domain	313	403	1e-08	T	23-03-2014
ceph_Contig3333	601f8f0b6d8c42bd2d1f013e7cfcdc8e	932	Pfam	PF07679	Immunoglobulin I-set domain	411	500	4.2e-07	T	23-03-2014
ceph_Contig3333	601f8f0b6d8c42bd2d1f013e7cfcdc8e	932	SMART	SM00060	Fibronectin type 3 domain	605	699	2.2e-05	T	23-03-2014
ceph_Contig3333	601f8f0b6d8c42bd2d1f013e7cfcdc8e	932	SMART	SM00060	Fibronectin type 3 domain	506	589	1.3e-06	T	23-03-2014
ceph_Contig3333	601f8f0b6d8c42bd2d1f013e7cfcdc8e	932	Phobius	SIGNAL_PEPTIDE_H_REGION	Hydrophobic region of a signal peptide.	7	17	-	T	23-03-2014
ceph_Contig3333	601f8f0b6d8c42bd2d1f013e7cfcdc8e	932	Gene3D	G3DSA:2.60.40.10		310	407	8.8e-12	T	23-03-2014
ceph_Contig3333	601f8f0b6d8c42bd2d1f013e7cfcdc8e	932	ProSiteProfiles	PS50853	Fibronectin type-III domain profile.	605	708	14.949	T	23-03-2014
ceph_Contig3333	601f8f0b6d8c42bd2d1f013e7cfcdc8e	932	ProSiteProfiles	PS50835	Ig-like domain profile.	308	402	9.119	T	23-03-2014
ceph_Contig3333	601f8f0b6d8c42bd2d1f013e7cfcdc8e	932	SMART	SM00409	Immunoglobulin	414	503	36	T	23-03-2014
ceph_Contig3333	601f8f0b6d8c42bd2d1f013e7cfcdc8e	932	SMART	SM00409	Immunoglobulin	313	404	0.00065	T	23-03-2014
ceph_Contig3333	601f8f0b6d8c42bd2d1f013e7cfcdc8e	932	SMART	SM00409	Immunoglobulin	15	124	4.5	T	23-03-2014
ceph_Contig3333	601f8f0b6d8c42bd2d1f013e7cfcdc8e	932	SMART	SM00409	Immunoglobulin	133	213	0.14	T	23-03-2014
ceph_Contig3333	601f8f0b6d8c42bd2d1f013e7cfcdc8e	932	SMART	SM00409	Immunoglobulin	222	305	6.2e-10	T	23-03-2014
ceph_Contig3333	601f8f0b6d8c42bd2d1f013e7cfcdc8e	932	SUPERFAMILY	SSF49265		506	708	3.61e-25	T	23-03-2014
ceph_Contig3333	601f8f0b6d8c42bd2d1f013e7cfcdc8e	932	Phobius	SIGNAL_PEPTIDE_C_REGION	C-terminal region of a signal peptide.	18	25	-	T	23-03-2014
ceph_Contig3333	601f8f0b6d8c42bd2d1f013e7cfcdc8e	932	TMHMM	TMhelix	Region of a membrane-bound protein predicted to be embedded in the membrane.	742	764	-	T	23-03-2014
ceph_Contig3333	601f8f0b6d8c42bd2d1f013e7cfcdc8e	932	ProSiteProfiles	PS50853	Fibronectin type-III domain profile.	506	599	15.753	T	23-03-2014
ceph_Contig3333	601f8f0b6d8c42bd2d1f013e7cfcdc8e	932	TMHMM	TMhelix	Region of a membrane-bound protein predicted to be embedded in the membrane.	7	26	-	T	23-03-2014
ceph_Contig3333	601f8f0b6d8c42bd2d1f013e7cfcdc8e	932	Phobius	CYTOPLASMIC_DOMAIN	Region of a membrane-bound protein predicted to be outside the membrane, in the cytoplasm.	773	932	-	T	23-03-2014
ceph_Contig3333	601f8f0b6d8c42bd2d1f013e7cfcdc8e	932	SUPERFAMILY	SSF48726		134	219	1.88e-10	T	23-03-2014
ceph_Contig3333	601f8f0b6d8c42bd2d1f013e7cfcdc8e	932	PRINTS	PR01838	Neural cell adhesion molecule signature	195	223	4.9e-10	T	23-03-2014
ceph_Contig3333	601f8f0b6d8c42bd2d1f013e7cfcdc8e	932	PRINTS	PR01838	Neural cell adhesion molecule signature	122	149	4.9e-10	T	23-03-2014
ceph_Contig3333	601f8f0b6d8c42bd2d1f013e7cfcdc8e	932	PRINTS	PR01838	Neural cell adhesion molecule signature	285	314	4.9e-10	T	23-03-2014
ceph_Contig3333	601f8f0b6d8c42bd2d1f013e7cfcdc8e	932	Pfam	PF13895	Immunoglobulin domain	138	212	2.2e-06	T	23-03-2014
ceph_Contig3333	601f8f0b6d8c42bd2d1f013e7cfcdc8e	932	Pfam	PF13895	Immunoglobulin domain	28	122	0.0025	T	23-03-2014
ceph_Contig3333	601f8f0b6d8c42bd2d1f013e7cfcdc8e	932	SMART	SM00408	Immunoglobulin C-2 Type	420	492	0.081	T	23-03-2014
ceph_Contig3333	601f8f0b6d8c42bd2d1f013e7cfcdc8e	932	SMART	SM00408	Immunoglobulin C-2 Type	319	393	1.1e-05	T	23-03-2014
ceph_Contig3333	601f8f0b6d8c42bd2d1f013e7cfcdc8e	932	SMART	SM00408	Immunoglobulin C-2 Type	139	200	0.28	T	23-03-2014
ceph_Contig3333	601f8f0b6d8c42bd2d1f013e7cfcdc8e	932	SMART	SM00408	Immunoglobulin C-2 Type	228	294	1.1e-11	T	23-03-2014
ceph_Contig3333	601f8f0b6d8c42bd2d1f013e7cfcdc8e	932	ProSiteProfiles	PS50835	Ig-like domain profile.	32	122	7.195	T	23-03-2014
ceph_Contig3333	601f8f0b6d8c42bd2d1f013e7cfcdc8e	932	Phobius	NON_CYTOPLASMIC_DOMAIN	Region of a membrane-bound protein predicted to be outside the membrane, in the extracellular region.	26	747	-	T	23-03-2014
ceph_Contig3333	601f8f0b6d8c42bd2d1f013e7cfcdc8e	932	SUPERFAMILY	SSF48726		404	506	1.54e-12	T	23-03-2014
ceph_Contig3333	601f8f0b6d8c42bd2d1f013e7cfcdc8e	932	Gene3D	G3DSA:2.60.40.10		503	607	1.7e-14	T	23-03-2014
ceph_Contig3333	601f8f0b6d8c42bd2d1f013e7cfcdc8e	932	PANTHER	PTHR10489		47	702	2.6e-111	T	23-03-2014
ceph_Contig3333	601f8f0b6d8c42bd2d1f013e7cfcdc8e	932	PANTHER	PTHR10489:SF305		47	702	2.6e-111	T	23-03-2014
ceph_Contig3333	601f8f0b6d8c42bd2d1f013e7cfcdc8e	932	ProSiteProfiles	PS50835	Ig-like domain profile.	407	489	10.281	T	23-03-2014
ceph_Contig3333	601f8f0b6d8c42bd2d1f013e7cfcdc8e	932	Gene3D	G3DSA:2.60.40.10		408	496	4.2e-13	T	23-03-2014
ceph_Contig3333	601f8f0b6d8c42bd2d1f013e7cfcdc8e	932	Gene3D	G3DSA:2.60.40.10		213	309	2.6e-23	T	23-03-2014
ceph_Contig3333	601f8f0b6d8c42bd2d1f013e7cfcdc8e	932	SUPERFAMILY	SSF48726		304	408	6.69e-13	T	23-03-2014
ceph_Contig3333	601f8f0b6d8c42bd2d1f013e7cfcdc8e	932	Phobius	SIGNAL_PEPTIDE	Signal peptide region	1	25	-	T	23-03-2014
ceph_Contig3333	601f8f0b6d8c42bd2d1f013e7cfcdc8e	932	SUPERFAMILY	SSF48726		211	310	2.65e-19	T	23-03-2014
ceph_Contig3333	601f8f0b6d8c42bd2d1f013e7cfcdc8e	932	Phobius	TRANSMEMBRANE	Region of a membrane-bound protein predicted to be embedded in the membrane.	748	772	-	T	23-03-2014
ceph_Contig3333	601f8f0b6d8c42bd2d1f013e7cfcdc8e	932	Pfam	PF00041	Fibronectin type III domain	516	592	1.4e-10	T	23-03-2014
ceph_Contig3333	601f8f0b6d8c42bd2d1f013e7cfcdc8e	932	Pfam	PF00041	Fibronectin type III domain	619	699	1.7e-07	T	23-03-2014
ceph_Contig3333	601f8f0b6d8c42bd2d1f013e7cfcdc8e	932	Phobius	SIGNAL_PEPTIDE_N_REGION	N-terminal region of a signal peptide.	1	6	-	T	23-03-2014
ceph_Contig3333	601f8f0b6d8c42bd2d1f013e7cfcdc8e	932	ProSiteProfiles	PS50835	Ig-like domain profile.	216	303	13.874	T	23-03-2014
ceph_Contig3333	601f8f0b6d8c42bd2d1f013e7cfcdc8e	932	Gene3D	G3DSA:2.60.40.10		132	212	4.1e-11	T	23-03-2014
Contig7785	8caa51f47bf861e8adbb67f6ea9f2d8b	402	PRINTS	PR00786	Neprilysin metalloprotease (M13) family signature	137	149	1.32e-15	T	23-03-2014
Contig7785	8caa51f47bf861e8adbb67f6ea9f2d8b	402	PRINTS	PR00786	Neprilysin metalloprotease (M13) family signature	226	242	1.32e-15	T	23-03-2014
Contig7785	8caa51f47bf861e8adbb67f6ea9f2d8b	402	PRINTS	PR00786	Neprilysin metalloprotease (M13) family signature	298	309	1.32e-15	T	23-03-2014
Contig7785	8caa51f47bf861e8adbb67f6ea9f2d8b	402	PRINTS	PR00786	Neprilysin metalloprotease (M13) family signature	205	217	1.32e-15	T	23-03-2014
Contig7785	8caa51f47bf861e8adbb67f6ea9f2d8b	402	Gene3D	G3DSA:3.40.390.10		186	401	3.2e-106	T	23-03-2014
Contig7785	8caa51f47bf861e8adbb67f6ea9f2d8b	402	Gene3D	G3DSA:3.40.390.10		23	138	3.2e-106	T	23-03-2014
Contig7785	8caa51f47bf861e8adbb67f6ea9f2d8b	402	Pfam	PF01431	Peptidase family M13	195	399	3.1e-60	T	23-03-2014
Contig7785	8caa51f47bf861e8adbb67f6ea9f2d8b	402	PANTHER	PTHR11733		1	402	7.3e-137	T	23-03-2014
Contig7785	8caa51f47bf861e8adbb67f6ea9f2d8b	402	SUPERFAMILY	SSF55486		11	401	2.44e-119	T	23-03-2014
Contig7785	8caa51f47bf861e8adbb67f6ea9f2d8b	402	Pfam	PF05649	Peptidase family M13	11	134	6.6e-19	T	23-03-2014
Contig8954	8a1c0e73406a4e7767a8c8ae96a526b9	698	ProSitePatterns	PS00138	Serine proteases, subtilase family, serine active site.	388	398	-	T	23-03-2014
Contig8954	8a1c0e73406a4e7767a8c8ae96a526b9	698	SUPERFAMILY	SSF49785		459	602	9.78e-34	T	23-03-2014
Contig8954	8a1c0e73406a4e7767a8c8ae96a526b9	698	ProSitePatterns	PS00136	Serine proteases, subtilase family, aspartic acid active site.	171	182	-	T	23-03-2014
Contig8954	8a1c0e73406a4e7767a8c8ae96a526b9	698	Phobius	SIGNAL_PEPTIDE_C_REGION	C-terminal region of a signal peptide.	20	23	-	T	23-03-2014
Contig8954	8a1c0e73406a4e7767a8c8ae96a526b9	698	Gene3D	G3DSA:3.30.70.850		27	109	9.3e-26	T	23-03-2014
Contig8954	8a1c0e73406a4e7767a8c8ae96a526b9	698	ProSitePatterns	PS00137	Serine proteases, subtilase family, histidine active site.	216	226	-	T	23-03-2014
Contig8954	8a1c0e73406a4e7767a8c8ae96a526b9	698	Pfam	PF01483	Proprotein convertase P-domain	508	594	4.4e-27	T	23-03-2014
Contig8954	8a1c0e73406a4e7767a8c8ae96a526b9	698	Phobius	NON_CYTOPLASMIC_DOMAIN	Region of a membrane-bound protein predicted to be outside the membrane, in the extracellular region.	24	698	-	T	23-03-2014
Contig8954	8a1c0e73406a4e7767a8c8ae96a526b9	698	Phobius	SIGNAL_PEPTIDE_H_REGION	Hydrophobic region of a signal peptide.	8	19	-	T	23-03-2014
Contig8954	8a1c0e73406a4e7767a8c8ae96a526b9	698	SUPERFAMILY	SSF54897		30	102	3.57e-18	T	23-03-2014
Contig8954	8a1c0e73406a4e7767a8c8ae96a526b9	698	Pfam	PF00082	Subtilase family	170	458	1.5e-58	T	23-03-2014
Contig8954	8a1c0e73406a4e7767a8c8ae96a526b9	698	SUPERFAMILY	SSF52743		128	464	7.72e-91	T	23-03-2014
Contig8954	8a1c0e73406a4e7767a8c8ae96a526b9	698	PANTHER	PTHR10795		30	604	3.2e-275	T	23-03-2014
Contig8954	8a1c0e73406a4e7767a8c8ae96a526b9	698	PANTHER	PTHR10795:SF12		30	604	3.2e-275	T	23-03-2014
Contig8954	8a1c0e73406a4e7767a8c8ae96a526b9	698	PRINTS	PR00723	Subtilisin serine protease family (S8) signature	212	225	7.9e-21	T	23-03-2014
Contig8954	8a1c0e73406a4e7767a8c8ae96a526b9	698	PRINTS	PR00723	Subtilisin serine protease family (S8) signature	166	185	7.9e-21	T	23-03-2014
Contig8954	8a1c0e73406a4e7767a8c8ae96a526b9	698	PRINTS	PR00723	Subtilisin serine protease family (S8) signature	387	403	7.9e-21	T	23-03-2014
Contig8954	8a1c0e73406a4e7767a8c8ae96a526b9	698	Gene3D	G3DSA:2.60.120.260		463	602	5.8e-40	T	23-03-2014
Contig8954	8a1c0e73406a4e7767a8c8ae96a526b9	698	Phobius	SIGNAL_PEPTIDE	Signal peptide region	1	23	-	T	23-03-2014
Contig8954	8a1c0e73406a4e7767a8c8ae96a526b9	698	Phobius	SIGNAL_PEPTIDE_N_REGION	N-terminal region of a signal peptide.	1	7	-	T	23-03-2014
Contig8954	8a1c0e73406a4e7767a8c8ae96a526b9	698	Gene3D	G3DSA:3.40.50.200		123	462	5.4e-112	T	23-03-2014
Contig8794	e85c1a1ab8799efd4f3ea812eab723ec	404	Gene3D	G3DSA:3.10.50.10		286	352	5.1e-32	T	23-03-2014
Contig8794	e85c1a1ab8799efd4f3ea812eab723ec	404	Phobius	SIGNAL_PEPTIDE_N_REGION	N-terminal region of a signal peptide.	1	8	-	T	23-03-2014
Contig8794	e85c1a1ab8799efd4f3ea812eab723ec	404	Phobius	SIGNAL_PEPTIDE	Signal peptide region	1	24	-	T	23-03-2014
Contig8794	e85c1a1ab8799efd4f3ea812eab723ec	404	SUPERFAMILY	SSF54556		283	352	7.2e-27	T	23-03-2014
Contig8794	e85c1a1ab8799efd4f3ea812eab723ec	404	Pfam	PF00704	Glycosyl hydrolases family 18	37	381	5e-106	T	23-03-2014
Contig8794	e85c1a1ab8799efd4f3ea812eab723ec	404	Phobius	SIGNAL_PEPTIDE_C_REGION	C-terminal region of a signal peptide.	21	24	-	T	23-03-2014
Contig8794	e85c1a1ab8799efd4f3ea812eab723ec	404	SMART	SM00636		37	381	2e-147	T	23-03-2014
Contig8794	e85c1a1ab8799efd4f3ea812eab723ec	404	Phobius	SIGNAL_PEPTIDE_H_REGION	Hydrophobic region of a signal peptide.	9	20	-	T	23-03-2014
Contig8794	e85c1a1ab8799efd4f3ea812eab723ec	404	Phobius	NON_CYTOPLASMIC_DOMAIN	Region of a membrane-bound protein predicted to be outside the membrane, in the extracellular region.	25	404	-	T	23-03-2014
Contig8794	e85c1a1ab8799efd4f3ea812eab723ec	404	PANTHER	PTHR11177		9	404	4.1e-139	T	23-03-2014
Contig8794	e85c1a1ab8799efd4f3ea812eab723ec	404	SUPERFAMILY	SSF51445		353	391	1.73e-95	T	23-03-2014
Contig8794	e85c1a1ab8799efd4f3ea812eab723ec	404	SUPERFAMILY	SSF51445		37	283	1.73e-95	T	23-03-2014
Contig8794	e85c1a1ab8799efd4f3ea812eab723ec	404	ProSitePatterns	PS01095	Chitinases family 18 active site.	155	163	-	T	23-03-2014
Contig8794	e85c1a1ab8799efd4f3ea812eab723ec	404	Gene3D	G3DSA:3.20.20.80		361	402	1.6e-108	T	23-03-2014
Contig8794	e85c1a1ab8799efd4f3ea812eab723ec	404	Gene3D	G3DSA:3.20.20.80		37	285	1.6e-108	T	23-03-2014
venom_Contig10081	21d5c807aebdac7c4a557151319bb3a8	1182	ProSiteProfiles	PS50088	Ankyrin repeat profile.	651	683	9.831	T	23-03-2014
venom_Contig10081	21d5c807aebdac7c4a557151319bb3a8	1182	Gene3D	G3DSA:1.25.40.20		469	532	2.3e-20	T	23-03-2014
venom_Contig10081	21d5c807aebdac7c4a557151319bb3a8	1182	SMART	SM00248	ankyrin repeats	517	546	1.4e-06	T	23-03-2014
venom_Contig10081	21d5c807aebdac7c4a557151319bb3a8	1182	SMART	SM00248	ankyrin repeats	721	750	1e-06	T	23-03-2014
venom_Contig10081	21d5c807aebdac7c4a557151319bb3a8	1182	SMART	SM00248	ankyrin repeats	820	849	0.091	T	23-03-2014
venom_Contig10081	21d5c807aebdac7c4a557151319bb3a8	1182	SMART	SM00248	ankyrin repeats	787	816	0.45	T	23-03-2014
venom_Contig10081	21d5c807aebdac7c4a557151319bb3a8	1182	SMART	SM00248	ankyrin repeats	651	680	0.00029	T	23-03-2014
venom_Contig10081	21d5c807aebdac7c4a557151319bb3a8	1182	SMART	SM00248	ankyrin repeats	585	614	4.1	T	23-03-2014
venom_Contig10081	21d5c807aebdac7c4a557151319bb3a8	1182	SMART	SM00248	ankyrin repeats	484	513	0.00012	T	23-03-2014
venom_Contig10081	21d5c807aebdac7c4a557151319bb3a8	1182	SMART	SM00248	ankyrin repeats	754	783	0.00069	T	23-03-2014
venom_Contig10081	21d5c807aebdac7c4a557151319bb3a8	1182	SMART	SM00248	ankyrin repeats	618	647	0.00089	T	23-03-2014
venom_Contig10081	21d5c807aebdac7c4a557151319bb3a8	1182	SMART	SM00248	ankyrin repeats	551	581	0.95	T	23-03-2014
venom_Contig10081	21d5c807aebdac7c4a557151319bb3a8	1182	SMART	SM00248	ankyrin repeats	687	717	130	T	23-03-2014
venom_Contig10081	21d5c807aebdac7c4a557151319bb3a8	1182	ProSiteProfiles	PS50088	Ankyrin repeat profile.	618	650	12.663	T	23-03-2014
venom_Contig10081	21d5c807aebdac7c4a557151319bb3a8	1182	Phobius	TRANSMEMBRANE	Region of a membrane-bound protein predicted to be embedded in the membrane.	230	249	-	T	23-03-2014
venom_Contig10081	21d5c807aebdac7c4a557151319bb3a8	1182	ProSiteProfiles	PS50297	Ankyrin repeat region circular profile.	471	852	101.951	T	23-03-2014
venom_Contig10081	21d5c807aebdac7c4a557151319bb3a8	1182	Gene3D	G3DSA:1.25.40.20		597	770	2.6e-49	T	23-03-2014
venom_Contig10081	21d5c807aebdac7c4a557151319bb3a8	1182	Gene3D	G3DSA:1.25.40.20		771	853	7.8e-18	T	23-03-2014
venom_Contig10081	21d5c807aebdac7c4a557151319bb3a8	1182	PRINTS	PR01415	Ankyrin repeat signature	737	751	1.4e-06	T	23-03-2014
venom_Contig10081	21d5c807aebdac7c4a557151319bb3a8	1182	PRINTS	PR01415	Ankyrin repeat signature	518	533	1.4e-06	T	23-03-2014
venom_Contig10081	21d5c807aebdac7c4a557151319bb3a8	1182	Phobius	NON_CYTOPLASMIC_DOMAIN	Region of a membrane-bound protein predicted to be outside the membrane, in the extracellular region.	250	1182	-	T	23-03-2014
venom_Contig10081	21d5c807aebdac7c4a557151319bb3a8	1182	ProSiteProfiles	PS50088	Ankyrin repeat profile.	484	516	12.289	T	23-03-2014
venom_Contig10081	21d5c807aebdac7c4a557151319bb3a8	1182	ProSiteProfiles	PS50088	Ankyrin repeat profile.	787	819	10.339	T	23-03-2014
venom_Contig10081	21d5c807aebdac7c4a557151319bb3a8	1182	SUPERFAMILY	SSF48403		470	858	3.38e-80	T	23-03-2014
venom_Contig10081	21d5c807aebdac7c4a557151319bb3a8	1182	ProSiteProfiles	PS50088	Ankyrin repeat profile.	754	786	10.633	T	23-03-2014
venom_Contig10081	21d5c807aebdac7c4a557151319bb3a8	1182	Coils	Coil		94	115	-	T	23-03-2014
venom_Contig10081	21d5c807aebdac7c4a557151319bb3a8	1182	ProSiteProfiles	PS50088	Ankyrin repeat profile.	820	852	8.603	T	23-03-2014
venom_Contig10081	21d5c807aebdac7c4a557151319bb3a8	1182	Phobius	CYTOPLASMIC_DOMAIN	Region of a membrane-bound protein predicted to be outside the membrane, in the cytoplasm.	1	229	-	T	23-03-2014
venom_Contig10081	21d5c807aebdac7c4a557151319bb3a8	1182	ProSiteProfiles	PS50088	Ankyrin repeat profile.	517	549	14.96	T	23-03-2014
venom_Contig10081	21d5c807aebdac7c4a557151319bb3a8	1182	PANTHER	PTHR24198		478	853	3.5e-58	T	23-03-2014
venom_Contig10081	21d5c807aebdac7c4a557151319bb3a8	1182	ProSiteProfiles	PS50088	Ankyrin repeat profile.	721	753	15.654	T	23-03-2014
venom_Contig10081	21d5c807aebdac7c4a557151319bb3a8	1182	Pfam	PF12796	Ankyrin repeats (3 copies)	597	680	5.4e-15	T	23-03-2014
venom_Contig10081	21d5c807aebdac7c4a557151319bb3a8	1182	Pfam	PF12796	Ankyrin repeats (3 copies)	692	784	2.6e-17	T	23-03-2014
venom_Contig10081	21d5c807aebdac7c4a557151319bb3a8	1182	Pfam	PF12796	Ankyrin repeats (3 copies)	469	547	4.1e-18	T	23-03-2014
venom_Contig10081	21d5c807aebdac7c4a557151319bb3a8	1182	Pfam	PF15658	Latrotoxin C-terminal domain	1032	1145	7.4e-23	T	23-03-2014
venom_Contig10081	21d5c807aebdac7c4a557151319bb3a8	1182	Gene3D	G3DSA:1.25.40.20		533	596	7.9e-18	T	23-03-2014
Contig9724	a86f44f44f58377482e5f96dfdc93445	1136	SMART	SM00248	ankyrin repeats	810	839	7e-06	T	23-03-2014
Contig9724	a86f44f44f58377482e5f96dfdc93445	1136	SMART	SM00248	ankyrin repeats	711	740	0.071	T	23-03-2014
Contig9724	a86f44f44f58377482e5f96dfdc93445	1136	SMART	SM00248	ankyrin repeats	677	707	3.7	T	23-03-2014
Contig9724	a86f44f44f58377482e5f96dfdc93445	1136	SMART	SM00248	ankyrin repeats	843	872	9.8e-06	T	23-03-2014
Contig9724	a86f44f44f58377482e5f96dfdc93445	1136	SMART	SM00248	ankyrin repeats	982	1011	0.024	T	23-03-2014
Contig9724	a86f44f44f58377482e5f96dfdc93445	1136	SMART	SM00248	ankyrin repeats	946	976	0.11	T	23-03-2014
Contig9724	a86f44f44f58377482e5f96dfdc93445	1136	SMART	SM00248	ankyrin repeats	777	806	1.9e-05	T	23-03-2014
Contig9724	a86f44f44f58377482e5f96dfdc93445	1136	SMART	SM00248	ankyrin repeats	1044	1073	510	T	23-03-2014
Contig9724	a86f44f44f58377482e5f96dfdc93445	1136	SMART	SM00248	ankyrin repeats	744	773	19	T	23-03-2014
Contig9724	a86f44f44f58377482e5f96dfdc93445	1136	SMART	SM00248	ankyrin repeats	533	563	0.0024	T	23-03-2014
Contig9724	a86f44f44f58377482e5f96dfdc93445	1136	SMART	SM00248	ankyrin repeats	876	906	0.047	T	23-03-2014
Contig9724	a86f44f44f58377482e5f96dfdc93445	1136	SMART	SM00248	ankyrin repeats	1012	1040	1600	T	23-03-2014
Contig9724	a86f44f44f58377482e5f96dfdc93445	1136	SMART	SM00248	ankyrin repeats	500	529	0.15	T	23-03-2014
Contig9724	a86f44f44f58377482e5f96dfdc93445	1136	SMART	SM00248	ankyrin repeats	1077	1106	0.058	T	23-03-2014
Contig9724	a86f44f44f58377482e5f96dfdc93445	1136	SMART	SM00248	ankyrin repeats	567	599	1.7	T	23-03-2014
Contig9724	a86f44f44f58377482e5f96dfdc93445	1136	SMART	SM00248	ankyrin repeats	641	672	230	T	23-03-2014
Contig9724	a86f44f44f58377482e5f96dfdc93445	1136	Gene3D	G3DSA:1.25.40.20		934	1124	5.7e-35	T	23-03-2014
Contig9724	a86f44f44f58377482e5f96dfdc93445	1136	SUPERFAMILY	SSF48403		444	618	4.29e-33	T	23-03-2014
Contig9724	a86f44f44f58377482e5f96dfdc93445	1136	Gene3D	G3DSA:1.25.40.20		759	823	2.3e-23	T	23-03-2014
Contig9724	a86f44f44f58377482e5f96dfdc93445	1136	PANTHER	PTHR24198		501	904	7.7e-65	T	23-03-2014
Contig9724	a86f44f44f58377482e5f96dfdc93445	1136	ProSiteProfiles	PS50088	Ankyrin repeat profile.	533	566	10.232	T	23-03-2014
Contig9724	a86f44f44f58377482e5f96dfdc93445	1136	ProSiteProfiles	PS50088	Ankyrin repeat profile.	1077	1109	9.858	T	23-03-2014
Contig9724	a86f44f44f58377482e5f96dfdc93445	1136	PRINTS	PR01415	Ankyrin repeat signature	998	1012	1.7e-07	T	23-03-2014
Contig9724	a86f44f44f58377482e5f96dfdc93445	1136	PRINTS	PR01415	Ankyrin repeat signature	844	859	1.7e-07	T	23-03-2014
Contig9724	a86f44f44f58377482e5f96dfdc93445	1136	Pfam	PF12796	Ankyrin repeats (3 copies)	782	874	5.4e-24	T	23-03-2014
Contig9724	a86f44f44f58377482e5f96dfdc93445	1136	Pfam	PF12796	Ankyrin repeats (3 copies)	445	565	4.2e-14	T	23-03-2014
Contig9724	a86f44f44f58377482e5f96dfdc93445	1136	Pfam	PF12796	Ankyrin repeats (3 copies)	883	1011	7.5e-12	T	23-03-2014
Contig9724	a86f44f44f58377482e5f96dfdc93445	1136	Pfam	PF12796	Ankyrin repeats (3 copies)	712	774	4.1e-08	T	23-03-2014
Contig9724	a86f44f44f58377482e5f96dfdc93445	1136	Pfam	PF12796	Ankyrin repeats (3 copies)	630	700	2.7e-06	T	23-03-2014
Contig9724	a86f44f44f58377482e5f96dfdc93445	1136	Pfam	PF12796	Ankyrin repeats (3 copies)	1018	1108	7.4e-13	T	23-03-2014
Contig9724	a86f44f44f58377482e5f96dfdc93445	1136	Gene3D	G3DSA:1.25.40.20		446	639	1.6e-37	T	23-03-2014
Contig9724	a86f44f44f58377482e5f96dfdc93445	1136	SUPERFAMILY	SSF48403		560	899	8.3e-70	T	23-03-2014
Contig9724	a86f44f44f58377482e5f96dfdc93445	1136	Gene3D	G3DSA:1.25.40.20		640	758	5.9e-27	T	23-03-2014
Contig9724	a86f44f44f58377482e5f96dfdc93445	1136	ProSiteProfiles	PS50297	Ankyrin repeat region circular profile.	445	1118	112.697	T	23-03-2014
Contig9724	a86f44f44f58377482e5f96dfdc93445	1136	Coils	Coil		91	112	-	T	23-03-2014
Contig9724	a86f44f44f58377482e5f96dfdc93445	1136	Gene3D	G3DSA:1.25.40.20		824	933	1.3e-27	T	23-03-2014
Contig9724	a86f44f44f58377482e5f96dfdc93445	1136	ProSiteProfiles	PS50088	Ankyrin repeat profile.	500	532	10.553	T	23-03-2014
Contig9724	a86f44f44f58377482e5f96dfdc93445	1136	SUPERFAMILY	SSF48403		912	1125	4.15e-35	T	23-03-2014
Contig9724	a86f44f44f58377482e5f96dfdc93445	1136	ProSiteProfiles	PS50088	Ankyrin repeat profile.	982	1014	9.805	T	23-03-2014
Contig9724	a86f44f44f58377482e5f96dfdc93445	1136	ProSiteProfiles	PS50088	Ankyrin repeat profile.	777	809	13.651	T	23-03-2014
Contig9724	a86f44f44f58377482e5f96dfdc93445	1136	ProSiteProfiles	PS50088	Ankyrin repeat profile.	810	842	13.704	T	23-03-2014
Contig9724	a86f44f44f58377482e5f96dfdc93445	1136	ProSiteProfiles	PS50088	Ankyrin repeat profile.	843	875	14.319	T	23-03-2014
Contig9724	a86f44f44f58377482e5f96dfdc93445	1136	ProSiteProfiles	PS50088	Ankyrin repeat profile.	711	743	11.568	T	23-03-2014
Contig9724	a86f44f44f58377482e5f96dfdc93445	1136	ProSiteProfiles	PS50088	Ankyrin repeat profile.	744	776	9.351	T	23-03-2014
ceph_Contig3666	1e550650168fa0a339465265cd98eb69	114	Gene3D	G3DSA:2.170.140.10		32	95	3.5e-13	T	23-03-2014
ceph_Contig3666	1e550650168fa0a339465265cd98eb69	114	SUPERFAMILY	SSF57625		31	95	3.92e-14	T	23-03-2014
ceph_Contig3666	1e550650168fa0a339465265cd98eb69	114	Phobius	NON_CYTOPLASMIC_DOMAIN	Region of a membrane-bound protein predicted to be outside the membrane, in the extracellular region.	23	114	-	T	23-03-2014
ceph_Contig3666	1e550650168fa0a339465265cd98eb69	114	ProSiteProfiles	PS50940	Chitin-binding type-2 domain profile.	35	95	11.706	T	23-03-2014
ceph_Contig3666	1e550650168fa0a339465265cd98eb69	114	Phobius	SIGNAL_PEPTIDE	Signal peptide region	1	22	-	T	23-03-2014
ceph_Contig3666	1e550650168fa0a339465265cd98eb69	114	Phobius	SIGNAL_PEPTIDE_N_REGION	N-terminal region of a signal peptide.	1	5	-	T	23-03-2014
ceph_Contig3666	1e550650168fa0a339465265cd98eb69	114	SMART	SM00494	Chitin-binding domain type 2	36	95	1.5e-08	T	23-03-2014
ceph_Contig3666	1e550650168fa0a339465265cd98eb69	114	Phobius	SIGNAL_PEPTIDE_C_REGION	C-terminal region of a signal peptide.	18	22	-	T	23-03-2014
ceph_Contig3666	1e550650168fa0a339465265cd98eb69	114	PANTHER	PTHR22933		26	104	5.2e-31	T	23-03-2014
ceph_Contig3666	1e550650168fa0a339465265cd98eb69	114	Phobius	SIGNAL_PEPTIDE_H_REGION	Hydrophobic region of a signal peptide.	6	17	-	T	23-03-2014
ceph_Contig3666	1e550650168fa0a339465265cd98eb69	114	Pfam	PF01607	Chitin binding Peritrophin-A domain	38	93	7.1e-12	T	23-03-2014
ceph_Contig3666	1e550650168fa0a339465265cd98eb69	114	TMHMM	TMhelix	Region of a membrane-bound protein predicted to be embedded in the membrane.	7	25	-	T	23-03-2014
Contig8696	c3061decfb45d7055c94b7a725d76a0	578	Coils	Coil		409	430	-	T	23-03-2014
Contig8696	c3061decfb45d7055c94b7a725d76a0	578	Coils	Coil		329	389	-	T	23-03-2014
Contig8696	c3061decfb45d7055c94b7a725d76a0	578	Coils	Coil		471	506	-	T	23-03-2014
Contig8696	c3061decfb45d7055c94b7a725d76a0	578	Coils	Coil		257	278	-	T	23-03-2014
Contig8696	c3061decfb45d7055c94b7a725d76a0	578	Coils	Coil		210	235	-	T	23-03-2014
Contig8696	c3061decfb45d7055c94b7a725d76a0	578	Coils	Coil		89	110	-	T	23-03-2014
venom_Contig10971	4d48ca97c8ab795f3ff973392f69721a	87	Phobius	TRANSMEMBRANE	Region of a membrane-bound protein predicted to be embedded in the membrane.	64	83	-	T	23-03-2014
venom_Contig10971	4d48ca97c8ab795f3ff973392f69721a	87	Phobius	CYTOPLASMIC_DOMAIN	Region of a membrane-bound protein predicted to be outside the membrane, in the cytoplasm.	30	40	-	T	23-03-2014
venom_Contig10971	4d48ca97c8ab795f3ff973392f69721a	87	TMHMM	TMhelix	Region of a membrane-bound protein predicted to be embedded in the membrane.	64	83	-	T	23-03-2014
venom_Contig10971	4d48ca97c8ab795f3ff973392f69721a	87	Phobius	TRANSMEMBRANE	Region of a membrane-bound protein predicted to be embedded in the membrane.	12	29	-	T	23-03-2014
venom_Contig10971	4d48ca97c8ab795f3ff973392f69721a	87	Phobius	NON_CYTOPLASMIC_DOMAIN	Region of a membrane-bound protein predicted to be outside the membrane, in the extracellular region.	59	63	-	T	23-03-2014
venom_Contig10971	4d48ca97c8ab795f3ff973392f69721a	87	Phobius	TRANSMEMBRANE	Region of a membrane-bound protein predicted to be embedded in the membrane.	41	58	-	T	23-03-2014
venom_Contig10971	4d48ca97c8ab795f3ff973392f69721a	87	TMHMM	TMhelix	Region of a membrane-bound protein predicted to be embedded in the membrane.	42	59	-	T	23-03-2014
venom_Contig10971	4d48ca97c8ab795f3ff973392f69721a	87	TMHMM	TMhelix	Region of a membrane-bound protein predicted to be embedded in the membrane.	10	29	-	T	23-03-2014
venom_Contig10971	4d48ca97c8ab795f3ff973392f69721a	87	Phobius	NON_CYTOPLASMIC_DOMAIN	Region of a membrane-bound protein predicted to be outside the membrane, in the extracellular region.	1	11	-	T	23-03-2014
venom_Contig10971	4d48ca97c8ab795f3ff973392f69721a	87	Phobius	CYTOPLASMIC_DOMAIN	Region of a membrane-bound protein predicted to be outside the membrane, in the cytoplasm.	84	87	-	T	23-03-2014
Contig9748	b590c08dc77b27b8b148cf4eb2ecfc9c	252	Coils	Coil		70	91	-	T	23-03-2014
Contig9748	b590c08dc77b27b8b148cf4eb2ecfc9c	252	Pfam	PF15658	Latrotoxin C-terminal domain	101	215	9e-21	T	23-03-2014
Contig9748	b590c08dc77b27b8b148cf4eb2ecfc9c	252	ProSiteProfiles	PS50297	Ankyrin repeat region circular profile.	1	34	9.834	T	23-03-2014
Contig9748	b590c08dc77b27b8b148cf4eb2ecfc9c	252	Gene3D	G3DSA:1.25.40.20		1	40	3e-06	T	23-03-2014
Contig9748	b590c08dc77b27b8b148cf4eb2ecfc9c	252	SUPERFAMILY	SSF48403		1	39	6.06e-06	T	23-03-2014
Contig9321	40cd474873c34e9a8eae747253ae8b7	223	Phobius	SIGNAL_PEPTIDE_H_REGION	Hydrophobic region of a signal peptide.	9	17	-	T	23-03-2014
Contig9321	40cd474873c34e9a8eae747253ae8b7	223	Phobius	SIGNAL_PEPTIDE_N_REGION	N-terminal region of a signal peptide.	1	8	-	T	23-03-2014
Contig9321	40cd474873c34e9a8eae747253ae8b7	223	Phobius	SIGNAL_PEPTIDE	Signal peptide region	1	25	-	T	23-03-2014
Contig9321	40cd474873c34e9a8eae747253ae8b7	223	Phobius	SIGNAL_PEPTIDE_C_REGION	C-terminal region of a signal peptide.	18	25	-	T	23-03-2014
Contig9321	40cd474873c34e9a8eae747253ae8b7	223	Phobius	NON_CYTOPLASMIC_DOMAIN	Region of a membrane-bound protein predicted to be outside the membrane, in the extracellular region.	26	223	-	T	23-03-2014
Contig9321	40cd474873c34e9a8eae747253ae8b7	223	TMHMM	TMhelix	Region of a membrane-bound protein predicted to be embedded in the membrane.	7	29	-	T	23-03-2014
Contig8330	27aa4a2dbfbae7e77a4395f15fddfd9d	610	Phobius	SIGNAL_PEPTIDE_H_REGION	Hydrophobic region of a signal peptide.	5	16	-	T	23-03-2014
Contig8330	27aa4a2dbfbae7e77a4395f15fddfd9d	610	Phobius	SIGNAL_PEPTIDE_N_REGION	N-terminal region of a signal peptide.	1	4	-	T	23-03-2014
Contig8330	27aa4a2dbfbae7e77a4395f15fddfd9d	610	Phobius	SIGNAL_PEPTIDE_C_REGION	C-terminal region of a signal peptide.	17	20	-	T	23-03-2014
Contig8330	27aa4a2dbfbae7e77a4395f15fddfd9d	610	Pfam	PF05960	Bacterial protein of unknown function (DUF885)	66	599	4.6e-126	T	23-03-2014
Contig8330	27aa4a2dbfbae7e77a4395f15fddfd9d	610	Phobius	SIGNAL_PEPTIDE	Signal peptide region	1	20	-	T	23-03-2014
Contig8330	27aa4a2dbfbae7e77a4395f15fddfd9d	610	Phobius	NON_CYTOPLASMIC_DOMAIN	Region of a membrane-bound protein predicted to be outside the membrane, in the extracellular region.	21	610	-	T	23-03-2014
Contig8885	50d3a1ab87e39d78039a426f1b6e0705	215	Pfam	PF00379	Insect cuticle protein	116	166	5.6e-12	T	23-03-2014
Contig8885	50d3a1ab87e39d78039a426f1b6e0705	215	Phobius	SIGNAL_PEPTIDE	Signal peptide region	1	38	-	T	23-03-2014
Contig8885	50d3a1ab87e39d78039a426f1b6e0705	215	Phobius	SIGNAL_PEPTIDE_C_REGION	C-terminal region of a signal peptide.	21	38	-	T	23-03-2014
Contig8885	50d3a1ab87e39d78039a426f1b6e0705	215	Phobius	SIGNAL_PEPTIDE_N_REGION	N-terminal region of a signal peptide.	1	9	-	T	23-03-2014
Contig8885	50d3a1ab87e39d78039a426f1b6e0705	215	PANTHER	PTHR10380:SF4		21	193	1.7e-13	T	23-03-2014
Contig8885	50d3a1ab87e39d78039a426f1b6e0705	215	TMHMM	TMhelix	Region of a membrane-bound protein predicted to be embedded in the membrane.	10	32	-	T	23-03-2014
Contig8885	50d3a1ab87e39d78039a426f1b6e0705	215	ProSiteProfiles	PS51155	Chitin-binding type R&R domain profile.	113	180	15.533	T	23-03-2014
Contig8885	50d3a1ab87e39d78039a426f1b6e0705	215	Phobius	NON_CYTOPLASMIC_DOMAIN	Region of a membrane-bound protein predicted to be outside the membrane, in the extracellular region.	39	215	-	T	23-03-2014
Contig8885	50d3a1ab87e39d78039a426f1b6e0705	215	PANTHER	PTHR10380		21	193	1.7e-13	T	23-03-2014
Contig8885	50d3a1ab87e39d78039a426f1b6e0705	215	PRINTS	PR00947	Insect cuticle protein signature	141	152	3.2e-05	T	23-03-2014
Contig8885	50d3a1ab87e39d78039a426f1b6e0705	215	PRINTS	PR00947	Insect cuticle protein signature	114	125	3.2e-05	T	23-03-2014
Contig8885	50d3a1ab87e39d78039a426f1b6e0705	215	PRINTS	PR00947	Insect cuticle protein signature	152	163	3.2e-05	T	23-03-2014
Contig8885	50d3a1ab87e39d78039a426f1b6e0705	215	Phobius	SIGNAL_PEPTIDE_H_REGION	Hydrophobic region of a signal peptide.	10	20	-	T	23-03-2014
Contig8869	637d4c32b3b89726aae8bb6371913ceb	532	Phobius	NON_CYTOPLASMIC_DOMAIN	Region of a membrane-bound protein predicted to be outside the membrane, in the extracellular region.	25	532	-	T	23-03-2014
Contig8869	637d4c32b3b89726aae8bb6371913ceb	532	PANTHER	PTHR11596		8	532	5.6e-216	T	23-03-2014
Contig8869	637d4c32b3b89726aae8bb6371913ceb	532	Phobius	SIGNAL_PEPTIDE_C_REGION	C-terminal region of a signal peptide.	20	24	-	T	23-03-2014
Contig8869	637d4c32b3b89726aae8bb6371913ceb	532	SMART	SM00098	Alkaline phosphatase homologues	51	493	4.6e-179	T	23-03-2014
Contig8869	637d4c32b3b89726aae8bb6371913ceb	532	PRINTS	PR00113	Alkaline phosphatase signature	153	173	5.7e-47	T	23-03-2014
Contig8869	637d4c32b3b89726aae8bb6371913ceb	532	PRINTS	PR00113	Alkaline phosphatase signature	106	121	5.7e-47	T	23-03-2014
Contig8869	637d4c32b3b89726aae8bb6371913ceb	532	PRINTS	PR00113	Alkaline phosphatase signature	311	340	5.7e-47	T	23-03-2014
Contig8869	637d4c32b3b89726aae8bb6371913ceb	532	PRINTS	PR00113	Alkaline phosphatase signature	50	70	5.7e-47	T	23-03-2014
Contig8869	637d4c32b3b89726aae8bb6371913ceb	532	PRINTS	PR00113	Alkaline phosphatase signature	215	225	5.7e-47	T	23-03-2014
Contig8869	637d4c32b3b89726aae8bb6371913ceb	532	ProSitePatterns	PS00123	Alkaline phosphatase active site.	106	114	-	T	23-03-2014
Contig8869	637d4c32b3b89726aae8bb6371913ceb	532	Phobius	SIGNAL_PEPTIDE	Signal peptide region	1	24	-	T	23-03-2014
Contig8869	637d4c32b3b89726aae8bb6371913ceb	532	SUPERFAMILY	SSF53649		29	499	5.41e-147	T	23-03-2014
Contig8869	637d4c32b3b89726aae8bb6371913ceb	532	Gene3D	G3DSA:3.40.720.10		26	500	7.5e-158	T	23-03-2014
Contig8869	637d4c32b3b89726aae8bb6371913ceb	532	Phobius	SIGNAL_PEPTIDE_N_REGION	N-terminal region of a signal peptide.	1	7	-	T	23-03-2014
Contig8869	637d4c32b3b89726aae8bb6371913ceb	532	Pfam	PF00245	Alkaline phosphatase	50	492	1.6e-129	T	23-03-2014
Contig8869	637d4c32b3b89726aae8bb6371913ceb	532	Phobius	SIGNAL_PEPTIDE_H_REGION	Hydrophobic region of a signal peptide.	8	19	-	T	23-03-2014
Contig8721	1a33c8a73d9958d803d98ba96831f900	131	SUPERFAMILY	SSF103473		22	122	4.19e-13	T	23-03-2014
Contig8721	1a33c8a73d9958d803d98ba96831f900	131	TMHMM	TMhelix	Region of a membrane-bound protein predicted to be embedded in the membrane.	104	126	-	T	23-03-2014
Contig8721	1a33c8a73d9958d803d98ba96831f900	131	PANTHER	PTHR16172		13	126	5.9e-19	T	23-03-2014
Contig8721	1a33c8a73d9958d803d98ba96831f900	131	Pfam	PF12832	MFS_1 like family	38	110	2.9e-09	T	23-03-2014
Contig8721	1a33c8a73d9958d803d98ba96831f900	131	Phobius	CYTOPLASMIC_DOMAIN	Region of a membrane-bound protein predicted to be outside the membrane, in the cytoplasm.	93	103	-	T	23-03-2014
Contig8721	1a33c8a73d9958d803d98ba96831f900	131	Phobius	NON_CYTOPLASMIC_DOMAIN	Region of a membrane-bound protein predicted to be outside the membrane, in the extracellular region.	64	68	-	T	23-03-2014
Contig8721	1a33c8a73d9958d803d98ba96831f900	131	Phobius	TRANSMEMBRANE	Region of a membrane-bound protein predicted to be embedded in the membrane.	69	92	-	T	23-03-2014
Contig8721	1a33c8a73d9958d803d98ba96831f900	131	Phobius	TRANSMEMBRANE	Region of a membrane-bound protein predicted to be embedded in the membrane.	45	63	-	T	23-03-2014
Contig8721	1a33c8a73d9958d803d98ba96831f900	131	Gene3D	G3DSA:1.20.1250.20		25	123	1.7e-14	T	23-03-2014
Contig8721	1a33c8a73d9958d803d98ba96831f900	131	Phobius	TRANSMEMBRANE	Region of a membrane-bound protein predicted to be embedded in the membrane.	104	126	-	T	23-03-2014
Contig8721	1a33c8a73d9958d803d98ba96831f900	131	Phobius	CYTOPLASMIC_DOMAIN	Region of a membrane-bound protein predicted to be outside the membrane, in the cytoplasm.	1	44	-	T	23-03-2014
Contig8721	1a33c8a73d9958d803d98ba96831f900	131	TMHMM	TMhelix	Region of a membrane-bound protein predicted to be embedded in the membrane.	43	62	-	T	23-03-2014
Contig8721	1a33c8a73d9958d803d98ba96831f900	131	PANTHER	PTHR16172:SF2		13	126	5.9e-19	T	23-03-2014
Contig8721	1a33c8a73d9958d803d98ba96831f900	131	Phobius	NON_CYTOPLASMIC_DOMAIN	Region of a membrane-bound protein predicted to be outside the membrane, in the extracellular region.	127	131	-	T	23-03-2014
Contig8721	1a33c8a73d9958d803d98ba96831f900	131	TMHMM	TMhelix	Region of a membrane-bound protein predicted to be embedded in the membrane.	77	99	-	T	23-03-2014
Contig9660	48a140f7b839c947732719f8d5bcf003	132	Phobius	NON_CYTOPLASMIC_DOMAIN	Region of a membrane-bound protein predicted to be outside the membrane, in the extracellular region.	88	106	-	T	23-03-2014
Contig9660	48a140f7b839c947732719f8d5bcf003	132	Phobius	TRANSMEMBRANE	Region of a membrane-bound protein predicted to be embedded in the membrane.	107	127	-	T	23-03-2014
Contig9660	48a140f7b839c947732719f8d5bcf003	132	TMHMM	TMhelix	Region of a membrane-bound protein predicted to be embedded in the membrane.	34	56	-	T	23-03-2014
Contig9660	48a140f7b839c947732719f8d5bcf003	132	Phobius	NON_CYTOPLASMIC_DOMAIN	Region of a membrane-bound protein predicted to be outside the membrane, in the extracellular region.	1	38	-	T	23-03-2014
Contig9660	48a140f7b839c947732719f8d5bcf003	132	TMHMM	TMhelix	Region of a membrane-bound protein predicted to be embedded in the membrane.	68	87	-	T	23-03-2014
Contig9660	48a140f7b839c947732719f8d5bcf003	132	Phobius	CYTOPLASMIC_DOMAIN	Region of a membrane-bound protein predicted to be outside the membrane, in the cytoplasm.	128	132	-	T	23-03-2014
Contig9660	48a140f7b839c947732719f8d5bcf003	132	TMHMM	TMhelix	Region of a membrane-bound protein predicted to be embedded in the membrane.	107	129	-	T	23-03-2014
Contig9660	48a140f7b839c947732719f8d5bcf003	132	Phobius	TRANSMEMBRANE	Region of a membrane-bound protein predicted to be embedded in the membrane.	39	56	-	T	23-03-2014
Contig9660	48a140f7b839c947732719f8d5bcf003	132	Phobius	TRANSMEMBRANE	Region of a membrane-bound protein predicted to be embedded in the membrane.	68	87	-	T	23-03-2014
Contig9660	48a140f7b839c947732719f8d5bcf003	132	Phobius	CYTOPLASMIC_DOMAIN	Region of a membrane-bound protein predicted to be outside the membrane, in the cytoplasm.	57	67	-	T	23-03-2014
Contig8599	5ab9edacb6165035c47f43e87dd77a4e	1019	ProSiteProfiles	PS50042	cAMP/cGMP binding motif profile.	544	648	23.678	T	23-03-2014
Contig8599	5ab9edacb6165035c47f43e87dd77a4e	1019	Phobius	CYTOPLASMIC_DOMAIN	Region of a membrane-bound protein predicted to be outside the membrane, in the cytoplasm.	1	240	-	T	23-03-2014
Contig8599	5ab9edacb6165035c47f43e87dd77a4e	1019	Gene3D	G3DSA:1.10.287.630		467	532	3.2e-16	T	23-03-2014
Contig8599	5ab9edacb6165035c47f43e87dd77a4e	1019	Pfam	PF00520	Ion transport protein	276	461	9.5e-12	T	23-03-2014
Contig8599	5ab9edacb6165035c47f43e87dd77a4e	1019	Phobius	NON_CYTOPLASMIC_DOMAIN	Region of a membrane-bound protein predicted to be outside the membrane, in the extracellular region.	344	368	-	T	23-03-2014
Contig8599	5ab9edacb6165035c47f43e87dd77a4e	1019	SUPERFAMILY	SSF51206		470	660	4.06e-48	T	23-03-2014
Contig8599	5ab9edacb6165035c47f43e87dd77a4e	1019	TMHMM	TMhelix	Region of a membrane-bound protein predicted to be embedded in the membrane.	324	346	-	T	23-03-2014
Contig8599	5ab9edacb6165035c47f43e87dd77a4e	1019	TMHMM	TMhelix	Region of a membrane-bound protein predicted to be embedded in the membrane.	237	259	-	T	23-03-2014
Contig8599	5ab9edacb6165035c47f43e87dd77a4e	1019	Gene3D	G3DSA:1.10.287.70		241	465	8.1e-23	T	23-03-2014
Contig8599	5ab9edacb6165035c47f43e87dd77a4e	1019	PANTHER	PTHR10217		134	687	5.9e-252	T	23-03-2014
Contig8599	5ab9edacb6165035c47f43e87dd77a4e	1019	Phobius	NON_CYTOPLASMIC_DOMAIN	Region of a membrane-bound protein predicted to be outside the membrane, in the extracellular region.	460	1019	-	T	23-03-2014
Contig8599	5ab9edacb6165035c47f43e87dd77a4e	1019	Pfam	PF00027	Cyclic nucleotide-binding domain	565	653	5e-16	T	23-03-2014
Contig8599	5ab9edacb6165035c47f43e87dd77a4e	1019	PANTHER	PTHR10217:SF22		134	687	5.9e-252	T	23-03-2014
Contig8599	5ab9edacb6165035c47f43e87dd77a4e	1019	Phobius	TRANSMEMBRANE	Region of a membrane-bound protein predicted to be embedded in the membrane.	369	394	-	T	23-03-2014
Contig8599	5ab9edacb6165035c47f43e87dd77a4e	1019	TMHMM	TMhelix	Region of a membrane-bound protein predicted to be embedded in the membrane.	269	291	-	T	23-03-2014
Contig8599	5ab9edacb6165035c47f43e87dd77a4e	1019	Phobius	NON_CYTOPLASMIC_DOMAIN	Region of a membrane-bound protein predicted to be outside the membrane, in the extracellular region.	265	269	-	T	23-03-2014
Contig8599	5ab9edacb6165035c47f43e87dd77a4e	1019	Phobius	CYTOPLASMIC_DOMAIN	Region of a membrane-bound protein predicted to be outside the membrane, in the cytoplasm.	395	439	-	T	23-03-2014
Contig8599	5ab9edacb6165035c47f43e87dd77a4e	1019	SUPERFAMILY	SSF81324		232	465	1.13e-23	T	23-03-2014
Contig8599	5ab9edacb6165035c47f43e87dd77a4e	1019	TMHMM	TMhelix	Region of a membrane-bound protein predicted to be embedded in the membrane.	373	395	-	T	23-03-2014
Contig8599	5ab9edacb6165035c47f43e87dd77a4e	1019	Gene3D	G3DSA:2.60.120.10		538	670	1.6e-30	T	23-03-2014
Contig8599	5ab9edacb6165035c47f43e87dd77a4e	1019	Phobius	TRANSMEMBRANE	Region of a membrane-bound protein predicted to be embedded in the membrane.	241	264	-	T	23-03-2014
Contig8599	5ab9edacb6165035c47f43e87dd77a4e	1019	Phobius	TRANSMEMBRANE	Region of a membrane-bound protein predicted to be embedded in the membrane.	440	459	-	T	23-03-2014
Contig8599	5ab9edacb6165035c47f43e87dd77a4e	1019	TMHMM	TMhelix	Region of a membrane-bound protein predicted to be embedded in the membrane.	438	460	-	T	23-03-2014
Contig8599	5ab9edacb6165035c47f43e87dd77a4e	1019	Phobius	CYTOPLASMIC_DOMAIN	Region of a membrane-bound protein predicted to be outside the membrane, in the cytoplasm.	292	323	-	T	23-03-2014
Contig8599	5ab9edacb6165035c47f43e87dd77a4e	1019	Phobius	TRANSMEMBRANE	Region of a membrane-bound protein predicted to be embedded in the membrane.	270	291	-	T	23-03-2014
Contig8599	5ab9edacb6165035c47f43e87dd77a4e	1019	ProSitePatterns	PS00889	Cyclic nucleotide-binding domain signature 2.	610	630	-	T	23-03-2014
Contig8599	5ab9edacb6165035c47f43e87dd77a4e	1019	ProSitePatterns	PS00888	Cyclic nucleotide-binding domain signature 1.	571	587	-	T	23-03-2014
Contig8599	5ab9edacb6165035c47f43e87dd77a4e	1019	SMART	SM00100	Cyclic nucleotide-monophosphate binding domain	544	663	7.4e-26	T	23-03-2014
Contig8599	5ab9edacb6165035c47f43e87dd77a4e	1019	Phobius	TRANSMEMBRANE	Region of a membrane-bound protein predicted to be embedded in the membrane.	324	343	-	T	23-03-2014
venom_Contig10306	529162dc4ec75fababdd9836667a03e0	79	Phobius	CYTOPLASMIC_DOMAIN	Region of a membrane-bound protein predicted to be outside the membrane, in the cytoplasm.	31	79	-	T	23-03-2014
venom_Contig10306	529162dc4ec75fababdd9836667a03e0	79	Phobius	TRANSMEMBRANE	Region of a membrane-bound protein predicted to be embedded in the membrane.	12	30	-	T	23-03-2014
venom_Contig10306	529162dc4ec75fababdd9836667a03e0	79	TMHMM	TMhelix	Region of a membrane-bound protein predicted to be embedded in the membrane.	12	34	-	T	23-03-2014
venom_Contig10306	529162dc4ec75fababdd9836667a03e0	79	Phobius	NON_CYTOPLASMIC_DOMAIN	Region of a membrane-bound protein predicted to be outside the membrane, in the extracellular region.	1	11	-	T	23-03-2014
Contig9437	2e9ef2c60128ddae177375aee7d2660e	1018	Phobius	NON_CYTOPLASMIC_DOMAIN	Region of a membrane-bound protein predicted to be outside the membrane, in the extracellular region.	23	903	-	T	23-03-2014
Contig9437	2e9ef2c60128ddae177375aee7d2660e	1018	Phobius	TRANSMEMBRANE	Region of a membrane-bound protein predicted to be embedded in the membrane.	904	927	-	T	23-03-2014
Contig9437	2e9ef2c60128ddae177375aee7d2660e	1018	Phobius	SIGNAL_PEPTIDE_C_REGION	C-terminal region of a signal peptide.	19	22	-	T	23-03-2014
Contig9437	2e9ef2c60128ddae177375aee7d2660e	1018	SUPERFAMILY	SSF57184		578	662	2.24e-09	T	23-03-2014
Contig9437	2e9ef2c60128ddae177375aee7d2660e	1018	TMHMM	TMhelix	Region of a membrane-bound protein predicted to be embedded in the membrane.	905	927	-	T	23-03-2014
Contig9437	2e9ef2c60128ddae177375aee7d2660e	1018	Phobius	CYTOPLASMIC_DOMAIN	Region of a membrane-bound protein predicted to be outside the membrane, in the cytoplasm.	928	1018	-	T	23-03-2014
Contig9437	2e9ef2c60128ddae177375aee7d2660e	1018	Phobius	SIGNAL_PEPTIDE	Signal peptide region	1	22	-	T	23-03-2014
Contig9437	2e9ef2c60128ddae177375aee7d2660e	1018	Phobius	SIGNAL_PEPTIDE_N_REGION	N-terminal region of a signal peptide.	1	6	-	T	23-03-2014
Contig9437	2e9ef2c60128ddae177375aee7d2660e	1018	PANTHER	PTHR22727		28	1002	3.6e-273	T	23-03-2014
[truncated: 2,511 more rows]
