# Supplementary material for: Dramatic expansion of the black widow toxin arsenal uncovered by multi-tissue transcriptomics and venom proteomics
Source: BMC Genomics. 2014 Jun 11;15(1):366. doi: 10.1186/1471-2164-15-366 (PMC4058007; doi:10.1186/1471-2164-15-366)
Supplement: Supplementary file 6 — Additional file 6: A supplemental table that contains detailed results of cluster membership at each level of stringency indicated in Figure 7 . (XLSX 50 KB) [file 12864_2013_6108_MOESM6_ESM.xlsx]

## Sheet: Lhven_5pDE_695.clust30_30.parse
Table S4. Transcript membership in multiple member clusters based on protein sequence similarity and overlap at multiple stringency levels.
	30% overlap /30% similarity
Cluster 1	34 members
Contig2826	LITA_LATTR Alpha-latroinsectotoxin-Lt1a (Fragment) OS=Latrodectus tredecimguttatus PE=1 SV=1
venom_comp110241_c0_seq1	LATA_LATHA Alpha-latrotoxin-Lh1a (Fragment) OS=Latrodectus hasseltii PE=1 SV=2
venom_Contig11531	LCTA_LATTR Alpha-latrocrustotoxin-Lt1a (Fragment) OS=Latrodectus tredecimguttatus PE=2 SV=2
venom_comp110278_c1_seq1	LATA_LATTR Alpha-latrotoxin-Lt1a OS=Latrodectus tredecimguttatus PE=1 SV=2
venom_comp106397_c0_seq1	LITD_LATTR Delta-latroinsectotoxin-Lt1a OS=Latrodectus tredecimguttatus PE=1 SV=1
venom_Contig10080	LITD_LATTR Delta-latroinsectotoxin-Lt1a OS=Latrodectus tredecimguttatus PE=1 SV=1
venom_Contig10081	LITD_LATTR Delta-latroinsectotoxin-Lt1a OS=Latrodectus tredecimguttatus PE=1 SV=1
venom_Contig10082	LITD_LATTR Delta-latroinsectotoxin-Lt1a OS=Latrodectus tredecimguttatus PE=1 SV=1
venom_comp109575_c0_seq10	LITD_LATTR Delta-latroinsectotoxin-Lt1a OS=Latrodectus tredecimguttatus PE=1 SV=1
Contig9724	LATA_LATTR Alpha-latrotoxin-Lt1a OS=Latrodectus tredecimguttatus PE=1 SV=2
venom_Contig11260	LITD_LATTR Delta-latroinsectotoxin-Lt1a OS=Latrodectus tredecimguttatus PE=1 SV=1
venom_comp110271_c1_seq1	LATA_LATTR Alpha-latrotoxin-Lt1a OS=Latrodectus tredecimguttatus PE=1 SV=2
Contig9749	LATA_LATHA Alpha-latrotoxin-Lh1a (Fragment) OS=Latrodectus hasseltii PE=1 SV=2
venom_comp110315_c1_seq1	LATA_LATTR Alpha-latrotoxin-Lt1a OS=Latrodectus tredecimguttatus PE=1 SV=2
venom_comp110343_c2_seq1	LITD_LATTR Delta-latroinsectotoxin-Lt1a OS=Latrodectus tredecimguttatus PE=1 SV=1
venom_Contig10158	LITD_LATTR Delta-latroinsectotoxin-Lt1a OS=Latrodectus tredecimguttatus PE=1 SV=1
venom_comp110343_c1_seq1	H3HL92_STRPU Uncharacterized protein OS=Strongylocentrotus purpuratus GN=SPU_002415gn PE=4 SV=1
Contig2336	LATA_LATHA Alpha-latrotoxin-Lh1a (Fragment) OS=Latrodectus hasseltii PE=1 SV=2
venom_comp108894_c1_seq1	LITD_LATTR Delta-latroinsectotoxin-Lt1a OS=Latrodectus tredecimguttatus PE=1 SV=1
venom_comp104824_c1_seq1	B3EU24_AMOA5 Putative uncharacterized protein OS=Amoebophilus asiaticus (strain 5a2) GN=Aasi_1435 PE=4 SV=1
venom_comp107842_c0_seq1	LITD_LATTR Delta-latroinsectotoxin-Lt1a OS=Latrodectus tredecimguttatus PE=1 SV=1
venom_comp109970_c1_seq1	LATA_LATTR Alpha-latrotoxin-Lt1a OS=Latrodectus tredecimguttatus PE=1 SV=2
venom_comp110315_c0_seq1	LATA_LATTR Alpha-latrotoxin-Lt1a OS=Latrodectus tredecimguttatus PE=1 SV=2
venom_comp107741_c1_seq1	LATA_LATTR Alpha-latrotoxin-Lt1a OS=Latrodectus tredecimguttatus PE=1 SV=2
venom_comp109612_c1_seq1	LITD_LATTR Delta-latroinsectotoxin-Lt1a OS=Latrodectus tredecimguttatus PE=1 SV=1
venom_comp110271_c0_seq3	LATA_LATTR Alpha-latrotoxin-Lt1a OS=Latrodectus tredecimguttatus PE=1 SV=2
venom_comp109787_c1_seq7	E2AV01_CAMFO Ankyrin repeat and death domain-containing protein 1A OS=Camponotus floridanus GN=EAG_01416 PE=4 SV=1
Contig9748	LATA_LATTR Alpha-latrotoxin-Lt1a OS=Latrodectus tredecimguttatus PE=1 SV=2
venom_Contig10214	LCTA_LATTR Alpha-latrocrustotoxin-Lt1a (Fragment) OS=Latrodectus tredecimguttatus PE=2 SV=2
venom_comp109970_c0_seq1	LATA_LATHA Alpha-latrotoxin-Lh1a (Fragment) OS=Latrodectus hasseltii PE=1 SV=2
venom_comp110343_c0_seq1	LITD_LATTR Delta-latroinsectotoxin-Lt1a OS=Latrodectus tredecimguttatus PE=1 SV=1
venom_comp102237_c1_seq1	LCTA_LATTR Alpha-latrocrustotoxin-Lt1a (Fragment) OS=Latrodectus tredecimguttatus PE=2 SV=2
venom_Contig10215	LCTA_LATTR Alpha-latrocrustotoxin-Lt1a (Fragment) OS=Latrodectus tredecimguttatus PE=2 SV=2
venom_comp107331_c0_seq1	LITD_LATTR Delta-latroinsectotoxin-Lt1a OS=Latrodectus tredecimguttatus PE=1 SV=1
Cluster 2	18 members
venom_Contig5966	B7P0M5_IXOSC Putative uncharacterized protein OS=Ixodes scapularis GN=IscW_ISCW015979 PE=4 SV=1
venom_Contig9676	B7PVI7_IXOSC RNA-binding protein musashi, putative OS=Ixodes scapularis GN=IscW_ISCW007146 PE=4 SV=1
venom_comp101579_c0_seq2	B7PBS2_IXOSC Structural constituent of cuticle, putative OS=Ixodes scapularis GN=IscW_ISCW016958 PE=4 SV=1
Contig1012	No_Hits
venom_Contig2217	No_Hits
Contig10010	B7P0M6_IXOSC Putative uncharacterized protein OS=Ixodes scapularis GN=IscW_ISCW015981 PE=4 SV=1
Contig8885	B7P0M5_IXOSC Putative uncharacterized protein OS=Ixodes scapularis GN=IscW_ISCW015979 PE=4 SV=1
Contig1013	No_Hits
venom_comp105351_c0_seq1	CU57_ARADI Adult-specific rigid cuticular protein 15.7 OS=Araneus diadematus PE=1 SV=1
venom_comp101921_c0_seq11	No_Hits
Contig5921	CU57_ARADI Adult-specific rigid cuticular protein 15.7 OS=Araneus diadematus PE=1 SV=1
venom_Contig1106	B7PIS2_IXOSC Cuticular protein, putative (Fragment) OS=Ixodes scapularis GN=IscW_ISCW004509 PE=4 SV=1
venom_Contig5694	B7P5P4_IXOSC Putative uncharacterized protein OS=Ixodes scapularis GN=IscW_ISCW016298 PE=4 SV=1
Contig1878	B7PDK3_IXOSC Cuticular protein, putative (Fragment) OS=Ixodes scapularis GN=IscW_ISCW002955 PE=4 SV=1
Contig4936	CU26_ARADI Adult-specific rigid cuticular protein 12.6 OS=Araneus diadematus PE=1 SV=1
Contig6154	CU19_ARADI Adult-specific rigid cuticular protein 11.9 OS=Araneus diadematus PE=1 SV=1
Contig3561	CU26_ARADI Adult-specific rigid cuticular protein 12.6 OS=Araneus diadematus PE=1 SV=1
venom_Contig5696	B7PIS2_IXOSC Cuticular protein, putative (Fragment) OS=Ixodes scapularis GN=IscW_ISCW004509 PE=4 SV=1
Cluster 3	11 members
venom_comp107495_c0_seq1	E0W1I2_PEDHC Endothelin-converting enzyme, putative OS=Pediculus humanus subsp. corporis GN=Phum_PHUM577400 PE=4 SV=1
Contig2251	H9KHU2_APIME Uncharacterized protein OS=Apis mellifera GN=Nep2 PE=4 SV=1
Contig24147	E0W1I2_PEDHC Endothelin-converting enzyme, putative OS=Pediculus humanus subsp. corporis GN=Phum_PHUM577400 PE=4 SV=1
Contig7785	Q8IS64_LOCMI Endothelin-converting enzyme OS=Locusta migratoria PE=2 SV=1
Contig11384	E0W1I2_PEDHC Endothelin-converting enzyme, putative OS=Pediculus humanus subsp. corporis GN=Phum_PHUM577400 PE=4 SV=1
venom_comp105574_c1_seq1	H9KHU2_APIME Uncharacterized protein OS=Apis mellifera GN=Nep2 PE=4 SV=1
venom_comp104010_c3_seq1	E0W1I2_PEDHC Endothelin-converting enzyme, putative OS=Pediculus humanus subsp. corporis GN=Phum_PHUM577400 PE=4 SV=1
Contig9076	G6D3K0_DANPL Zinc metalloprotease OS=Danaus plexippus GN=KGM_01294 PE=4 SV=1
venom_comp104010_c2_seq1	H9KHU2_APIME Uncharacterized protein OS=Apis mellifera GN=Nep2 PE=4 SV=1
venom_comp108657_c2_seq2	E2C244_HARSA Membrane metallo-endopeptidase-like 1 OS=Harpegnathos saltator GN=EAI_13929 PE=4 SV=1
venom_comp104010_c1_seq1	E0W1I2_PEDHC Endothelin-converting enzyme, putative OS=Pediculus humanus subsp. corporis GN=Phum_PHUM577400 PE=4 SV=1
Cluster 4	7 members
Contig2789	B7QEK2_IXOSC Leucine-rich repeat (LRR) protein (Fragment) OS=Ixodes scapularis GN=IscW_ISCW012038 PE=4 SV=1
Contig7338	E7D1R0_LATHE Putative uncharacterized protein (Fragment) OS=Latrodectus hesperus PE=2 SV=1
Contig7574	A9QQ71_LYCSI Leucine rich repeat transmembrane neuronal 4 (Fragment) OS=Lycosa singoriensis PE=2 SV=1
venom_Contig6428	A9QQ71_LYCSI Leucine rich repeat transmembrane neuronal 4 (Fragment) OS=Lycosa singoriensis PE=2 SV=1
venom_comp107146_c1_seq2	A9QQ71_LYCSI Leucine rich repeat transmembrane neuronal 4 (Fragment) OS=Lycosa singoriensis PE=2 SV=1
venom_comp104884_c0_seq1	A9QQ71_LYCSI Leucine rich repeat transmembrane neuronal 4 (Fragment) OS=Lycosa singoriensis PE=2 SV=1
venom_comp108927_c2_seq2	A9QQ71_LYCSI Leucine rich repeat transmembrane neuronal 4 (Fragment) OS=Lycosa singoriensis PE=2 SV=1
Cluster 5	6 members
Contig5817	Q9BK47_9ECHI Sea star regeneration-associated protease SRAP OS=Luidia foliolata PE=2 SV=1
venom_comp105935_c0_seq2	A9QQB1_LYCSI Serine protease (Fragment) OS=Lycosa singoriensis PE=2 SV=1
venom_comp77086_c0_seq1	O96899_SCOSU Plasminogen activator sPA OS=Scolopendra subspinipes PE=2 SV=1
Contig7920	A9QQB1_LYCSI Serine protease (Fragment) OS=Lycosa singoriensis PE=2 SV=1
venom_comp109450_c1_seq1	C3KIL5_ANOFI Chymotrypsin-like protease CTRL-1 OS=Anoplopoma fimbria GN=CTRL PE=2 SV=1
venom_comp109450_c2_seq1	G3T748_LOXAF Uncharacterized protein (Fragment) OS=Loxodonta africana GN=TMPRSS12 PE=3 SV=1
Cluster 6	5 members
venom_comp109957_c3_seq2	No_Hits
venom_comp109957_c3_seq4	No_Hits
venom_comp109957_c3_seq5	No_Hits
venom_comp109957_c3_seq3	No_Hits
venom_comp109957_c3_seq1	No_Hits
Cluster 7	4 members
venom_comp106224_c2_seq2	LCTA_LATTR Alpha-latrocrustotoxin-Lt1a (Fragment) OS=Latrodectus tredecimguttatus PE=2 SV=2
venom_comp107842_c2_seq1	LITD_LATTR Delta-latroinsectotoxin-Lt1a OS=Latrodectus tredecimguttatus PE=1 SV=1
venom_Contig5419	LCTA_LATTR Alpha-latrocrustotoxin-Lt1a (Fragment) OS=Latrodectus tredecimguttatus PE=2 SV=2
venom_Contig6059	LITD_LATTR Delta-latroinsectotoxin-Lt1a OS=Latrodectus tredecimguttatus PE=1 SV=1
Cluster 8	4 members
Contig7465	TX406_LYCSI U4-lycotoxin-Ls1a OS=Lycosa singoriensis PE=2 SV=1
venom_comp104578_c0_seq3	TX406_LYCSI U4-lycotoxin-Ls1a OS=Lycosa singoriensis PE=2 SV=1
venom_comp104578_c0_seq6	TX406_LYCSI U4-lycotoxin-Ls1a OS=Lycosa singoriensis PE=2 SV=1
venom_comp104578_c0_seq1	TX150_LYCSI U1-lycotoxin-Ls1hh OS=Lycosa singoriensis PE=2 SV=1
Cluster 9	3 members
Contig2432	E2BCL9_HARSA Voltage-dependent calcium channel subunit alpha-2/delta-3 OS=Harpegnathos saltator GN=EAI_04367 PE=4 SV=1
venom_comp109191_c2_seq2	E0VMD8_PEDHC Putative uncharacterized protein OS=Pediculus humanus subsp. corporis GN=Phum_PHUM308330 PE=4 SV=1
venom_comp109191_c2_seq3	E0VMD8_PEDHC Putative uncharacterized protein OS=Pediculus humanus subsp. corporis GN=Phum_PHUM308330 PE=4 SV=1
Cluster 10	3 members
venom_comp103035_c2_seq1	G6DHZ0_DANPL Non-LTR retrotransposon CATS OS=Danaus plexippus GN=KGM_21714 PE=4 SV=1
Contig1114	O44317_9ARAC Reverse transcriptase (Fragment) OS=Aphonopelma sp. WDB-1998 GN=R1 ORF PE=4 SV=1
venom_Contig8484	B9WPT8_PAPDA Putative uncharacterized protein ORF4 OS=Papilio dardanus GN=ORF4 PE=4 SV=1
Cluster 11	3 members
Contig7836	E7D181_LATHE Putative CRISP3: cysteine-rich secretory protein (Fragment) OS=Latrodectus hesperus PE=2 SV=1
Contig12556	B7Q6L1_IXOSC CRISP3: cysteine-rich secretory protein, putative OS=Ixodes scapularis GN=IscW_ISCW010338 PE=4 SV=1
venom_comp108135_c0_seq2	E9FYA0_DAPPU Putative uncharacterized protein OS=Daphnia pulex GN=DAPPUDRAFT_96576 PE=4 SV=1
Cluster 12	3 members
Contig6292	B4JIU2_DROGR GH11804 OS=Drosophila grimshawi GN=GH11804 PE=4 SV=1
venom_comp100712_c0_seq2	B4JIU2_DROGR GH11804 OS=Drosophila grimshawi GN=GH11804 PE=4 SV=1
venom_comp100712_c0_seq3	B4JIU2_DROGR GH11804 OS=Drosophila grimshawi GN=GH11804 PE=4 SV=1
Cluster 13	3 members
venom_Contig8695	F6TY73_MONDO Uncharacterized protein OS=Monodelphis domestica GN=AFTPH PE=4 SV=1
venom_Contig8697	F6TY73_MONDO Uncharacterized protein OS=Monodelphis domestica GN=AFTPH PE=4 SV=1
Contig2285	E2QYU3_CANFA Uncharacterized protein OS=Canis familiaris GN=AFTPH PE=4 SV=1
Cluster 14	3 members
Contig23496	No_Hits
Contig8165	No_Hits
Contig7285	No_Hits
Cluster 15	2 members
Contig23395	B7P1V6_IXOSC Putative uncharacterized protein OS=Ixodes scapularis GN=IscW_ISCW000022 PE=4 SV=1
Contig11063	B7P1V6_IXOSC Putative uncharacterized protein OS=Ixodes scapularis GN=IscW_ISCW000022 PE=4 SV=1
Cluster 16	2 members
ceph_Contig10484	E9H0J7_DAPPU Putative uncharacterized protein OS=Daphnia pulex GN=DAPPUDRAFT_324047 PE=4 SV=1
Contig8634	E9H0J7_DAPPU Putative uncharacterized protein OS=Daphnia pulex GN=DAPPUDRAFT_324047 PE=4 SV=1
Cluster 17	2 members
venom_Contig6145	C0L2S6_9VIRU RNA replicase OS=Cucumber green mottle mosaic virus PE=4 SV=1
venom_Contig7241	Q9WJD8_PEBV (PEBV) genomic RNA1 for 141K, 201K, 30K and 12K proteins OS=Pea early browning virus PE=4 SV=1
Cluster 18	2 members
ceph_Contig3333	FAS2_SCHAM Fasciclin-2 OS=Schistocerca americana GN=FAS2 PE=1 SV=2
ceph_comp88620_c0_seq20	FAS2_SCHAM Fasciclin-2 OS=Schistocerca americana GN=FAS2 PE=1 SV=2
Cluster 19	2 members
venom_Contig10831	F1BVN3_ASTMI Eyes absent (Fragment) OS=Asterina miniata PE=2 SV=1
venom_Contig10834	F1BVN3_ASTMI Eyes absent (Fragment) OS=Asterina miniata PE=2 SV=1
Cluster 20	2 members
venom_Contig11436	E2AN17_CAMFO Fatty-acid amide hydrolase 2 OS=Camponotus floridanus GN=EAG_05724 PE=4 SV=1
venom_comp107614_c0_seq1	E0VQD5_PEDHC Glutamyl-tRNA amidotransferase subunit A, putative OS=Pediculus humanus subsp. corporis GN=Phum_PHUM376180 PE=4 SV=1
Cluster 21	2 members
venom_comp109738_c4_seq1	C3YDC3_BRAFL Putative uncharacterized protein OS=Branchiostoma floridae GN=BRAFLDRAFT_121860 PE=4 SV=1
venom_comp109738_c4_seq3	C3YDC3_BRAFL Putative uncharacterized protein OS=Branchiostoma floridae GN=BRAFLDRAFT_121860 PE=4 SV=1
Cluster 22	2 members
Contig2624	B7QKQ6_IXOSC Ammonium transporter, putative OS=Ixodes scapularis GN=IscW_ISCW023492 PE=4 SV=1
venom_Contig10389	B7QKQ6_IXOSC Ammonium transporter, putative OS=Ixodes scapularis GN=IscW_ISCW023492 PE=4 SV=1
Cluster 23	2 members
venom_comp107402_c0_seq1	C3Z2P7_BRAFL Putative uncharacterized protein OS=Branchiostoma floridae GN=BRAFLDRAFT_118166 PE=4 SV=1
venom_comp107671_c0_seq2	H3IM16_STRPU Uncharacterized protein OS=Strongylocentrotus purpuratus GN=SPU_015178gn PE=4 SV=1
Cluster 24	2 members
Contig27975	B7PR06_IXOSC Sulfotransferase, putative OS=Ixodes scapularis GN=IscW_ISCW006639 PE=4 SV=1
Contig8144	B7Q9M5_IXOSC Sulfotransferase, putative OS=Ixodes scapularis GN=IscW_ISCW010913 PE=4 SV=1
Cluster 25	2 members
venom_comp108185_c3_seq1	No_Hits
venom_comp108185_c3_seq2	No_Hits
Cluster 26	2 members
Contig7814	B0X2P8_CULQU Putative uncharacterized protein (Fragment) OS=Culex quinquefasciatus GN=CpipJ_CPIJ013892 PE=4 SV=1
venom_comp105666_c0_seq2	B0X2P8_CULQU Putative uncharacterized protein (Fragment) OS=Culex quinquefasciatus GN=CpipJ_CPIJ013892 PE=4 SV=1
Cluster 27	2 members
Contig9321	No_Hits
venom_comp109216_c0_seq2	No_Hits
Cluster 28	2 members
venom_comp106804_c0_seq3	G1MSL0_MELGA Lipase (Fragment) OS=Meleagris gallopavo PE=3 SV=1
venom_comp106804_c0_seq4	G1T3E7_RABIT Lipase (Fragment) OS=Oryctolagus cuniculus GN=LIPF PE=3 SV=1
Cluster 29	2 members
venom_comp103816_c0_seq1	No_Hits
Contig7348	No_Hits
Cluster 30	2 members
venom_Contig8900	No_Hits
Contig9165	No_Hits
Cluster 31	2 members
Contig3061	No_Hits
Contig7277	No_Hits
Cluster 32	2 members
venom_comp109865_c1_seq1	No_Hits
venom_comp109865_c1_seq2	No_Hits
Cluster 33	2 members
venom_comp99893_c0_seq3	No_Hits
venom_comp99893_c0_seq1	No_Hits
Cluster 34	2 members
Contig8813	No_Hits
venom_comp108103_c0_seq2	No_Hits
Cluster 35	2 members
venom_comp108193_c1_seq1	No_Hits
venom_comp108193_c1_seq2	No_Hits
Cluster 36	2 members
Contig9740	No_Hits
venom_comp110218_c3_seq1	No_Hits
	35% overlap /35% similarity
Cluster 1	22 members
Contig2826	LITA_LATTR Alpha-latroinsectotoxin-Lt1a (Fragment) OS=Latrodectus tredecimguttatus PE=1 SV=1
venom_comp110241_c0_seq1	LATA_LATHA Alpha-latrotoxin-Lh1a (Fragment) OS=Latrodectus hasseltii PE=1 SV=2
venom_Contig11531	LCTA_LATTR Alpha-latrocrustotoxin-Lt1a (Fragment) OS=Latrodectus tredecimguttatus PE=2 SV=2
venom_comp110278_c1_seq1	LATA_LATTR Alpha-latrotoxin-Lt1a OS=Latrodectus tredecimguttatus PE=1 SV=2
venom_comp106397_c0_seq1	LITD_LATTR Delta-latroinsectotoxin-Lt1a OS=Latrodectus tredecimguttatus PE=1 SV=1
venom_Contig10080	LITD_LATTR Delta-latroinsectotoxin-Lt1a OS=Latrodectus tredecimguttatus PE=1 SV=1
venom_Contig10081	LITD_LATTR Delta-latroinsectotoxin-Lt1a OS=Latrodectus tredecimguttatus PE=1 SV=1
venom_Contig10082	LITD_LATTR Delta-latroinsectotoxin-Lt1a OS=Latrodectus tredecimguttatus PE=1 SV=1
venom_comp109575_c0_seq10	LITD_LATTR Delta-latroinsectotoxin-Lt1a OS=Latrodectus tredecimguttatus PE=1 SV=1
Contig9724	LATA_LATTR Alpha-latrotoxin-Lt1a OS=Latrodectus tredecimguttatus PE=1 SV=2
venom_Contig11260	LITD_LATTR Delta-latroinsectotoxin-Lt1a OS=Latrodectus tredecimguttatus PE=1 SV=1
venom_comp110271_c1_seq1	LATA_LATTR Alpha-latrotoxin-Lt1a OS=Latrodectus tredecimguttatus PE=1 SV=2
Contig9749	LATA_LATHA Alpha-latrotoxin-Lh1a (Fragment) OS=Latrodectus hasseltii PE=1 SV=2
venom_comp110315_c1_seq1	LATA_LATTR Alpha-latrotoxin-Lt1a OS=Latrodectus tredecimguttatus PE=1 SV=2
venom_comp110343_c2_seq1	LITD_LATTR Delta-latroinsectotoxin-Lt1a OS=Latrodectus tredecimguttatus PE=1 SV=1
venom_Contig10158	LITD_LATTR Delta-latroinsectotoxin-Lt1a OS=Latrodectus tredecimguttatus PE=1 SV=1
Contig2336	LATA_LATHA Alpha-latrotoxin-Lh1a (Fragment) OS=Latrodectus hasseltii PE=1 SV=2
venom_comp108894_c1_seq1	LITD_LATTR Delta-latroinsectotoxin-Lt1a OS=Latrodectus tredecimguttatus PE=1 SV=1
venom_comp107842_c0_seq1	LITD_LATTR Delta-latroinsectotoxin-Lt1a OS=Latrodectus tredecimguttatus PE=1 SV=1
venom_comp109970_c1_seq1	LATA_LATTR Alpha-latrotoxin-Lt1a OS=Latrodectus tredecimguttatus PE=1 SV=2
venom_comp110315_c0_seq1	LATA_LATTR Alpha-latrotoxin-Lt1a OS=Latrodectus tredecimguttatus PE=1 SV=2
venom_comp109612_c1_seq1	LITD_LATTR Delta-latroinsectotoxin-Lt1a OS=Latrodectus tredecimguttatus PE=1 SV=1
Cluster 2	13 members
venom_Contig5966	B7P0M5_IXOSC Putative uncharacterized protein OS=Ixodes scapularis GN=IscW_ISCW015979 PE=4 SV=1
venom_comp101579_c0_seq2	B7PBS2_IXOSC Structural constituent of cuticle, putative OS=Ixodes scapularis GN=IscW_ISCW016958 PE=4 SV=1
Contig10010	B7P0M6_IXOSC Putative uncharacterized protein OS=Ixodes scapularis GN=IscW_ISCW015981 PE=4 SV=1
Contig8885	B7P0M5_IXOSC Putative uncharacterized protein OS=Ixodes scapularis GN=IscW_ISCW015979 PE=4 SV=1
venom_comp105351_c0_seq1	CU57_ARADI Adult-specific rigid cuticular protein 15.7 OS=Araneus diadematus PE=1 SV=1
Contig5921	CU57_ARADI Adult-specific rigid cuticular protein 15.7 OS=Araneus diadematus PE=1 SV=1
venom_Contig1106	B7PIS2_IXOSC Cuticular protein, putative (Fragment) OS=Ixodes scapularis GN=IscW_ISCW004509 PE=4 SV=1
venom_Contig5694	B7P5P4_IXOSC Putative uncharacterized protein OS=Ixodes scapularis GN=IscW_ISCW016298 PE=4 SV=1
Contig1878	B7PDK3_IXOSC Cuticular protein, putative (Fragment) OS=Ixodes scapularis GN=IscW_ISCW002955 PE=4 SV=1
Contig4936	CU26_ARADI Adult-specific rigid cuticular protein 12.6 OS=Araneus diadematus PE=1 SV=1
Contig6154	CU19_ARADI Adult-specific rigid cuticular protein 11.9 OS=Araneus diadematus PE=1 SV=1
Contig3561	CU26_ARADI Adult-specific rigid cuticular protein 12.6 OS=Araneus diadematus PE=1 SV=1
venom_Contig5696	B7PIS2_IXOSC Cuticular protein, putative (Fragment) OS=Ixodes scapularis GN=IscW_ISCW004509 PE=4 SV=1
Cluster 3	10 members
venom_comp107495_c0_seq1	E0W1I2_PEDHC Endothelin-converting enzyme, putative OS=Pediculus humanus subsp. corporis GN=Phum_PHUM577400 PE=4 SV=1
Contig2251	H9KHU2_APIME Uncharacterized protein OS=Apis mellifera GN=Nep2 PE=4 SV=1
Contig24147	E0W1I2_PEDHC Endothelin-converting enzyme, putative OS=Pediculus humanus subsp. corporis GN=Phum_PHUM577400 PE=4 SV=1
Contig7785	Q8IS64_LOCMI Endothelin-converting enzyme OS=Locusta migratoria PE=2 SV=1
Contig11384	E0W1I2_PEDHC Endothelin-converting enzyme, putative OS=Pediculus humanus subsp. corporis GN=Phum_PHUM577400 PE=4 SV=1
venom_comp104010_c3_seq1	E0W1I2_PEDHC Endothelin-converting enzyme, putative OS=Pediculus humanus subsp. corporis GN=Phum_PHUM577400 PE=4 SV=1
Contig9076	G6D3K0_DANPL Zinc metalloprotease OS=Danaus plexippus GN=KGM_01294 PE=4 SV=1
venom_comp104010_c2_seq1	H9KHU2_APIME Uncharacterized protein OS=Apis mellifera GN=Nep2 PE=4 SV=1
venom_comp108657_c2_seq2	E2C244_HARSA Membrane metallo-endopeptidase-like 1 OS=Harpegnathos saltator GN=EAI_13929 PE=4 SV=1
venom_comp104010_c1_seq1	E0W1I2_PEDHC Endothelin-converting enzyme, putative OS=Pediculus humanus subsp. corporis GN=Phum_PHUM577400 PE=4 SV=1
Cluster 4	5 members
venom_comp104824_c1_seq1	B3EU24_AMOA5 Putative uncharacterized protein OS=Amoebophilus asiaticus (strain 5a2) GN=Aasi_1435 PE=4 SV=1
venom_comp107741_c1_seq1	LATA_LATTR Alpha-latrotoxin-Lt1a OS=Latrodectus tredecimguttatus PE=1 SV=2
venom_comp110271_c0_seq3	LATA_LATTR Alpha-latrotoxin-Lt1a OS=Latrodectus tredecimguttatus PE=1 SV=2
Contig9748	LATA_LATTR Alpha-latrotoxin-Lt1a OS=Latrodectus tredecimguttatus PE=1 SV=2
venom_Contig10214	LCTA_LATTR Alpha-latrocrustotoxin-Lt1a (Fragment) OS=Latrodectus tredecimguttatus PE=2 SV=2
Cluster 5	5 members
venom_Contig9676	B7PVI7_IXOSC RNA-binding protein musashi, putative OS=Ixodes scapularis GN=IscW_ISCW007146 PE=4 SV=1
Contig1012	No_Hits
venom_Contig2217	No_Hits
Contig1013	No_Hits
venom_comp101921_c0_seq11	No_Hits
Cluster 6	5 members
venom_comp109957_c3_seq2	No_Hits
venom_comp109957_c3_seq4	No_Hits
venom_comp109957_c3_seq5	No_Hits
venom_comp109957_c3_seq3	No_Hits
venom_comp109957_c3_seq1	No_Hits
Cluster 7	4 members
Contig5817	Q9BK47_9ECHI Sea star regeneration-associated protease SRAP OS=Luidia foliolata PE=2 SV=1
venom_comp77086_c0_seq1	O96899_SCOSU Plasminogen activator sPA OS=Scolopendra subspinipes PE=2 SV=1
venom_comp109450_c1_seq1	C3KIL5_ANOFI Chymotrypsin-like protease CTRL-1 OS=Anoplopoma fimbria GN=CTRL PE=2 SV=1
venom_comp109450_c2_seq1	G3T748_LOXAF Uncharacterized protein (Fragment) OS=Loxodonta africana GN=TMPRSS12 PE=3 SV=1
Cluster 8	4 members
venom_comp109970_c0_seq1	LATA_LATHA Alpha-latrotoxin-Lh1a (Fragment) OS=Latrodectus hasseltii PE=1 SV=2
venom_comp110343_c0_seq1	LITD_LATTR Delta-latroinsectotoxin-Lt1a OS=Latrodectus tredecimguttatus PE=1 SV=1
venom_Contig10215	LCTA_LATTR Alpha-latrocrustotoxin-Lt1a (Fragment) OS=Latrodectus tredecimguttatus PE=2 SV=2
venom_comp107331_c0_seq1	LITD_LATTR Delta-latroinsectotoxin-Lt1a OS=Latrodectus tredecimguttatus PE=1 SV=1
Cluster 9	4 members
venom_comp106224_c2_seq2	LCTA_LATTR Alpha-latrocrustotoxin-Lt1a (Fragment) OS=Latrodectus tredecimguttatus PE=2 SV=2
venom_comp107842_c2_seq1	LITD_LATTR Delta-latroinsectotoxin-Lt1a OS=Latrodectus tredecimguttatus PE=1 SV=1
venom_Contig5419	LCTA_LATTR Alpha-latrocrustotoxin-Lt1a (Fragment) OS=Latrodectus tredecimguttatus PE=2 SV=2
venom_Contig6059	LITD_LATTR Delta-latroinsectotoxin-Lt1a OS=Latrodectus tredecimguttatus PE=1 SV=1
Cluster 10	4 members
Contig7465	TX406_LYCSI U4-lycotoxin-Ls1a OS=Lycosa singoriensis PE=2 SV=1
venom_comp104578_c0_seq3	TX406_LYCSI U4-lycotoxin-Ls1a OS=Lycosa singoriensis PE=2 SV=1
venom_comp104578_c0_seq6	TX406_LYCSI U4-lycotoxin-Ls1a OS=Lycosa singoriensis PE=2 SV=1
venom_comp104578_c0_seq1	TX150_LYCSI U1-lycotoxin-Ls1hh OS=Lycosa singoriensis PE=2 SV=1
Cluster 11	3 members
Contig2432	E2BCL9_HARSA Voltage-dependent calcium channel subunit alpha-2/delta-3 OS=Harpegnathos saltator GN=EAI_04367 PE=4 SV=1
venom_comp109191_c2_seq2	E0VMD8_PEDHC Putative uncharacterized protein OS=Pediculus humanus subsp. corporis GN=Phum_PHUM308330 PE=4 SV=1
venom_comp109191_c2_seq3	E0VMD8_PEDHC Putative uncharacterized protein OS=Pediculus humanus subsp. corporis GN=Phum_PHUM308330 PE=4 SV=1
Cluster 12	3 members
Contig7836	E7D181_LATHE Putative CRISP3: cysteine-rich secretory protein (Fragment) OS=Latrodectus hesperus PE=2 SV=1
Contig12556	B7Q6L1_IXOSC CRISP3: cysteine-rich secretory protein, putative OS=Ixodes scapularis GN=IscW_ISCW010338 PE=4 SV=1
venom_comp108135_c0_seq2	E9FYA0_DAPPU Putative uncharacterized protein OS=Daphnia pulex GN=DAPPUDRAFT_96576 PE=4 SV=1
Cluster 13	3 members
Contig6292	B4JIU2_DROGR GH11804 OS=Drosophila grimshawi GN=GH11804 PE=4 SV=1
venom_comp100712_c0_seq2	B4JIU2_DROGR GH11804 OS=Drosophila grimshawi GN=GH11804 PE=4 SV=1
venom_comp100712_c0_seq3	B4JIU2_DROGR GH11804 OS=Drosophila grimshawi GN=GH11804 PE=4 SV=1
Cluster 14	3 members
venom_Contig6428	A9QQ71_LYCSI Leucine rich repeat transmembrane neuronal 4 (Fragment) OS=Lycosa singoriensis PE=2 SV=1
venom_comp107146_c1_seq2	A9QQ71_LYCSI Leucine rich repeat transmembrane neuronal 4 (Fragment) OS=Lycosa singoriensis PE=2 SV=1
venom_comp108927_c2_seq2	A9QQ71_LYCSI Leucine rich repeat transmembrane neuronal 4 (Fragment) OS=Lycosa singoriensis PE=2 SV=1
Cluster 15	3 members
venom_Contig8695	F6TY73_MONDO Uncharacterized protein OS=Monodelphis domestica GN=AFTPH PE=4 SV=1
venom_Contig8697	F6TY73_MONDO Uncharacterized protein OS=Monodelphis domestica GN=AFTPH PE=4 SV=1
Contig2285	E2QYU3_CANFA Uncharacterized protein OS=Canis familiaris GN=AFTPH PE=4 SV=1
Cluster 16	2 members
Contig23395	B7P1V6_IXOSC Putative uncharacterized protein OS=Ixodes scapularis GN=IscW_ISCW000022 PE=4 SV=1
Contig11063	B7P1V6_IXOSC Putative uncharacterized protein OS=Ixodes scapularis GN=IscW_ISCW000022 PE=4 SV=1
Cluster 17	2 members
ceph_Contig10484	E9H0J7_DAPPU Putative uncharacterized protein OS=Daphnia pulex GN=DAPPUDRAFT_324047 PE=4 SV=1
Contig8634	E9H0J7_DAPPU Putative uncharacterized protein OS=Daphnia pulex GN=DAPPUDRAFT_324047 PE=4 SV=1
Cluster 18	2 members
ceph_Contig3333	FAS2_SCHAM Fasciclin-2 OS=Schistocerca americana GN=FAS2 PE=1 SV=2
ceph_comp88620_c0_seq20	FAS2_SCHAM Fasciclin-2 OS=Schistocerca americana GN=FAS2 PE=1 SV=2
Cluster 19	2 members
venom_Contig10831	F1BVN3_ASTMI Eyes absent (Fragment) OS=Asterina miniata PE=2 SV=1
venom_Contig10834	F1BVN3_ASTMI Eyes absent (Fragment) OS=Asterina miniata PE=2 SV=1
Cluster 20	2 members
venom_Contig11436	E2AN17_CAMFO Fatty-acid amide hydrolase 2 OS=Camponotus floridanus GN=EAG_05724 PE=4 SV=1
venom_comp107614_c0_seq1	E0VQD5_PEDHC Glutamyl-tRNA amidotransferase subunit A, putative OS=Pediculus humanus subsp. corporis GN=Phum_PHUM376180 PE=4 SV=1
Cluster 21	2 members
venom_comp109738_c4_seq1	C3YDC3_BRAFL Putative uncharacterized protein OS=Branchiostoma floridae GN=BRAFLDRAFT_121860 PE=4 SV=1
venom_comp109738_c4_seq3	C3YDC3_BRAFL Putative uncharacterized protein OS=Branchiostoma floridae GN=BRAFLDRAFT_121860 PE=4 SV=1
Cluster 22	2 members
Contig2624	B7QKQ6_IXOSC Ammonium transporter, putative OS=Ixodes scapularis GN=IscW_ISCW023492 PE=4 SV=1
venom_Contig10389	B7QKQ6_IXOSC Ammonium transporter, putative OS=Ixodes scapularis GN=IscW_ISCW023492 PE=4 SV=1
Cluster 23	2 members
venom_comp107402_c0_seq1	C3Z2P7_BRAFL Putative uncharacterized protein OS=Branchiostoma floridae GN=BRAFLDRAFT_118166 PE=4 SV=1
venom_comp107671_c0_seq2	H3IM16_STRPU Uncharacterized protein OS=Strongylocentrotus purpuratus GN=SPU_015178gn PE=4 SV=1
Cluster 24	2 members
Contig27975	B7PR06_IXOSC Sulfotransferase, putative OS=Ixodes scapularis GN=IscW_ISCW006639 PE=4 SV=1
Contig8144	B7Q9M5_IXOSC Sulfotransferase, putative OS=Ixodes scapularis GN=IscW_ISCW010913 PE=4 SV=1
Cluster 25	2 members
venom_comp105935_c0_seq2	A9QQB1_LYCSI Serine protease (Fragment) OS=Lycosa singoriensis PE=2 SV=1
Contig7920	A9QQB1_LYCSI Serine protease (Fragment) OS=Lycosa singoriensis PE=2 SV=1
Cluster 26	2 members
venom_comp108185_c3_seq1	No_Hits
venom_comp108185_c3_seq2	No_Hits
Cluster 27	2 members
Contig7814	B0X2P8_CULQU Putative uncharacterized protein (Fragment) OS=Culex quinquefasciatus GN=CpipJ_CPIJ013892 PE=4 SV=1
venom_comp105666_c0_seq2	B0X2P8_CULQU Putative uncharacterized protein (Fragment) OS=Culex quinquefasciatus GN=CpipJ_CPIJ013892 PE=4 SV=1
Cluster 28	2 members
Contig9321	No_Hits
venom_comp109216_c0_seq2	No_Hits
Cluster 29	2 members
venom_comp106804_c0_seq3	G1MSL0_MELGA Lipase (Fragment) OS=Meleagris gallopavo PE=3 SV=1
venom_comp106804_c0_seq4	G1T3E7_RABIT Lipase (Fragment) OS=Oryctolagus cuniculus GN=LIPF PE=3 SV=1
Cluster 30	2 members
venom_comp103816_c0_seq1	No_Hits
Contig7348	No_Hits
Cluster 31	2 members
Contig23496	No_Hits
Contig8165	No_Hits
Cluster 32	2 members
venom_Contig8900	No_Hits
Contig9165	No_Hits
Cluster 33	2 members
Contig3061	No_Hits
Contig7277	No_Hits
Cluster 34	2 members
venom_comp109865_c1_seq1	No_Hits
venom_comp109865_c1_seq2	No_Hits
Cluster 35	2 members
venom_comp99893_c0_seq3	No_Hits
venom_comp99893_c0_seq1	No_Hits
Cluster 36	2 members
Contig8813	No_Hits
venom_comp108103_c0_seq2	No_Hits
Cluster 37	2 members
venom_comp108193_c1_seq1	No_Hits
venom_comp108193_c1_seq2	No_Hits
Cluster 38	2 members
Contig9740	No_Hits
venom_comp110218_c3_seq1	No_Hits
	40% overlap /40% similarity
Cluster 1	13 members
venom_comp110278_c1_seq1	LATA_LATTR Alpha-latrotoxin-Lt1a OS=Latrodectus tredecimguttatus PE=1 SV=2
venom_comp106397_c0_seq1	LITD_LATTR Delta-latroinsectotoxin-Lt1a OS=Latrodectus tredecimguttatus PE=1 SV=1
venom_Contig10080	LITD_LATTR Delta-latroinsectotoxin-Lt1a OS=Latrodectus tredecimguttatus PE=1 SV=1
venom_Contig10081	LITD_LATTR Delta-latroinsectotoxin-Lt1a OS=Latrodectus tredecimguttatus PE=1 SV=1
venom_Contig10082	LITD_LATTR Delta-latroinsectotoxin-Lt1a OS=Latrodectus tredecimguttatus PE=1 SV=1
venom_comp109575_c0_seq10	LITD_LATTR Delta-latroinsectotoxin-Lt1a OS=Latrodectus tredecimguttatus PE=1 SV=1
venom_Contig11260	LITD_LATTR Delta-latroinsectotoxin-Lt1a OS=Latrodectus tredecimguttatus PE=1 SV=1
venom_comp110271_c1_seq1	LATA_LATTR Alpha-latrotoxin-Lt1a OS=Latrodectus tredecimguttatus PE=1 SV=2
Contig9749	LATA_LATHA Alpha-latrotoxin-Lh1a (Fragment) OS=Latrodectus hasseltii PE=1 SV=2
venom_comp110315_c1_seq1	LATA_LATTR Alpha-latrotoxin-Lt1a OS=Latrodectus tredecimguttatus PE=1 SV=2
venom_Contig10158	LITD_LATTR Delta-latroinsectotoxin-Lt1a OS=Latrodectus tredecimguttatus PE=1 SV=1
venom_comp107842_c0_seq1	LITD_LATTR Delta-latroinsectotoxin-Lt1a OS=Latrodectus tredecimguttatus PE=1 SV=1
venom_comp109970_c1_seq1	LATA_LATTR Alpha-latrotoxin-Lt1a OS=Latrodectus tredecimguttatus PE=1 SV=2
Cluster 2	13 members
venom_Contig5966	B7P0M5_IXOSC Putative uncharacterized protein OS=Ixodes scapularis GN=IscW_ISCW015979 PE=4 SV=1
venom_comp101579_c0_seq2	B7PBS2_IXOSC Structural constituent of cuticle, putative OS=Ixodes scapularis GN=IscW_ISCW016958 PE=4 SV=1
Contig10010	B7P0M6_IXOSC Putative uncharacterized protein OS=Ixodes scapularis GN=IscW_ISCW015981 PE=4 SV=1
Contig8885	B7P0M5_IXOSC Putative uncharacterized protein OS=Ixodes scapularis GN=IscW_ISCW015979 PE=4 SV=1
venom_comp105351_c0_seq1	CU57_ARADI Adult-specific rigid cuticular protein 15.7 OS=Araneus diadematus PE=1 SV=1
Contig5921	CU57_ARADI Adult-specific rigid cuticular protein 15.7 OS=Araneus diadematus PE=1 SV=1
venom_Contig1106	B7PIS2_IXOSC Cuticular protein, putative (Fragment) OS=Ixodes scapularis GN=IscW_ISCW004509 PE=4 SV=1
venom_Contig5694	B7P5P4_IXOSC Putative uncharacterized protein OS=Ixodes scapularis GN=IscW_ISCW016298 PE=4 SV=1
Contig1878	B7PDK3_IXOSC Cuticular protein, putative (Fragment) OS=Ixodes scapularis GN=IscW_ISCW002955 PE=4 SV=1
Contig4936	CU26_ARADI Adult-specific rigid cuticular protein 12.6 OS=Araneus diadematus PE=1 SV=1
Contig6154	CU19_ARADI Adult-specific rigid cuticular protein 11.9 OS=Araneus diadematus PE=1 SV=1
Contig3561	CU26_ARADI Adult-specific rigid cuticular protein 12.6 OS=Araneus diadematus PE=1 SV=1
venom_Contig5696	B7PIS2_IXOSC Cuticular protein, putative (Fragment) OS=Ixodes scapularis GN=IscW_ISCW004509 PE=4 SV=1
Cluster 3	7 members
venom_comp107495_c0_seq1	E0W1I2_PEDHC Endothelin-converting enzyme, putative OS=Pediculus humanus subsp. corporis GN=Phum_PHUM577400 PE=4 SV=1
Contig2251	H9KHU2_APIME Uncharacterized protein OS=Apis mellifera GN=Nep2 PE=4 SV=1
Contig24147	E0W1I2_PEDHC Endothelin-converting enzyme, putative OS=Pediculus humanus subsp. corporis GN=Phum_PHUM577400 PE=4 SV=1
Contig11384	E0W1I2_PEDHC Endothelin-converting enzyme, putative OS=Pediculus humanus subsp. corporis GN=Phum_PHUM577400 PE=4 SV=1
venom_comp104010_c3_seq1	E0W1I2_PEDHC Endothelin-converting enzyme, putative OS=Pediculus humanus subsp. corporis GN=Phum_PHUM577400 PE=4 SV=1
Contig9076	G6D3K0_DANPL Zinc metalloprotease OS=Danaus plexippus GN=KGM_01294 PE=4 SV=1
venom_comp104010_c2_seq1	H9KHU2_APIME Uncharacterized protein OS=Apis mellifera GN=Nep2 PE=4 SV=1
Cluster 4	5 members
venom_comp110241_c0_seq1	LATA_LATHA Alpha-latrotoxin-Lh1a (Fragment) OS=Latrodectus hasseltii PE=1 SV=2
Contig9724	LATA_LATTR Alpha-latrotoxin-Lt1a OS=Latrodectus tredecimguttatus PE=1 SV=2
venom_comp110343_c2_seq1	LITD_LATTR Delta-latroinsectotoxin-Lt1a OS=Latrodectus tredecimguttatus PE=1 SV=1
Contig2336	LATA_LATHA Alpha-latrotoxin-Lh1a (Fragment) OS=Latrodectus hasseltii PE=1 SV=2
venom_comp108894_c1_seq1	LITD_LATTR Delta-latroinsectotoxin-Lt1a OS=Latrodectus tredecimguttatus PE=1 SV=1
Cluster 5	5 members
venom_comp109957_c3_seq2	No_Hits
venom_comp109957_c3_seq4	No_Hits
venom_comp109957_c3_seq5	No_Hits
venom_comp109957_c3_seq3	No_Hits
venom_comp109957_c3_seq1	No_Hits
Cluster 6	4 members
Contig5817	Q9BK47_9ECHI Sea star regeneration-associated protease SRAP OS=Luidia foliolata PE=2 SV=1
venom_comp77086_c0_seq1	O96899_SCOSU Plasminogen activator sPA OS=Scolopendra subspinipes PE=2 SV=1
venom_comp109450_c1_seq1	C3KIL5_ANOFI Chymotrypsin-like protease CTRL-1 OS=Anoplopoma fimbria GN=CTRL PE=2 SV=1
venom_comp109450_c2_seq1	G3T748_LOXAF Uncharacterized protein (Fragment) OS=Loxodonta africana GN=TMPRSS12 PE=3 SV=1
Cluster 7	4 members
Contig1012	No_Hits
venom_Contig2217	No_Hits
Contig1013	No_Hits
venom_comp101921_c0_seq11	No_Hits
Cluster 8	4 members
Contig7465	TX406_LYCSI U4-lycotoxin-Ls1a OS=Lycosa singoriensis PE=2 SV=1
venom_comp104578_c0_seq3	TX406_LYCSI U4-lycotoxin-Ls1a OS=Lycosa singoriensis PE=2 SV=1
venom_comp104578_c0_seq6	TX406_LYCSI U4-lycotoxin-Ls1a OS=Lycosa singoriensis PE=2 SV=1
venom_comp104578_c0_seq1	TX150_LYCSI U1-lycotoxin-Ls1hh OS=Lycosa singoriensis PE=2 SV=1
Cluster 9	3 members
Contig2432	E2BCL9_HARSA Voltage-dependent calcium channel subunit alpha-2/delta-3 OS=Harpegnathos saltator GN=EAI_04367 PE=4 SV=1
venom_comp109191_c2_seq2	E0VMD8_PEDHC Putative uncharacterized protein OS=Pediculus humanus subsp. corporis GN=Phum_PHUM308330 PE=4 SV=1
venom_comp109191_c2_seq3	E0VMD8_PEDHC Putative uncharacterized protein OS=Pediculus humanus subsp. corporis GN=Phum_PHUM308330 PE=4 SV=1
Cluster 10	3 members
Contig6292	B4JIU2_DROGR GH11804 OS=Drosophila grimshawi GN=GH11804 PE=4 SV=1
venom_comp100712_c0_seq2	B4JIU2_DROGR GH11804 OS=Drosophila grimshawi GN=GH11804 PE=4 SV=1
venom_comp100712_c0_seq3	B4JIU2_DROGR GH11804 OS=Drosophila grimshawi GN=GH11804 PE=4 SV=1
Cluster 11	3 members
venom_Contig6428	A9QQ71_LYCSI Leucine rich repeat transmembrane neuronal 4 (Fragment) OS=Lycosa singoriensis PE=2 SV=1
venom_comp107146_c1_seq2	A9QQ71_LYCSI Leucine rich repeat transmembrane neuronal 4 (Fragment) OS=Lycosa singoriensis PE=2 SV=1
venom_comp108927_c2_seq2	A9QQ71_LYCSI Leucine rich repeat transmembrane neuronal 4 (Fragment) OS=Lycosa singoriensis PE=2 SV=1
Cluster 12	3 members
venom_comp106224_c2_seq2	LCTA_LATTR Alpha-latrocrustotoxin-Lt1a (Fragment) OS=Latrodectus tredecimguttatus PE=2 SV=2
venom_comp107842_c2_seq1	LITD_LATTR Delta-latroinsectotoxin-Lt1a OS=Latrodectus tredecimguttatus PE=1 SV=1
venom_Contig5419	LCTA_LATTR Alpha-latrocrustotoxin-Lt1a (Fragment) OS=Latrodectus tredecimguttatus PE=2 SV=2
Cluster 13	3 members
venom_Contig8695	F6TY73_MONDO Uncharacterized protein OS=Monodelphis domestica GN=AFTPH PE=4 SV=1
venom_Contig8697	F6TY73_MONDO Uncharacterized protein OS=Monodelphis domestica GN=AFTPH PE=4 SV=1
Contig2285	E2QYU3_CANFA Uncharacterized protein OS=Canis familiaris GN=AFTPH PE=4 SV=1
Cluster 14	2 members
Contig23395	B7P1V6_IXOSC Putative uncharacterized protein OS=Ixodes scapularis GN=IscW_ISCW000022 PE=4 SV=1
Contig11063	B7P1V6_IXOSC Putative uncharacterized protein OS=Ixodes scapularis GN=IscW_ISCW000022 PE=4 SV=1
Cluster 15	2 members
Contig2826	LITA_LATTR Alpha-latroinsectotoxin-Lt1a (Fragment) OS=Latrodectus tredecimguttatus PE=1 SV=1
venom_Contig11531	LCTA_LATTR Alpha-latrocrustotoxin-Lt1a (Fragment) OS=Latrodectus tredecimguttatus PE=2 SV=2
Cluster 16	2 members
ceph_Contig10484	E9H0J7_DAPPU Putative uncharacterized protein OS=Daphnia pulex GN=DAPPUDRAFT_324047 PE=4 SV=1
Contig8634	E9H0J7_DAPPU Putative uncharacterized protein OS=Daphnia pulex GN=DAPPUDRAFT_324047 PE=4 SV=1
Cluster 17	2 members
ceph_Contig3333	FAS2_SCHAM Fasciclin-2 OS=Schistocerca americana GN=FAS2 PE=1 SV=2
ceph_comp88620_c0_seq20	FAS2_SCHAM Fasciclin-2 OS=Schistocerca americana GN=FAS2 PE=1 SV=2
Cluster 18	2 members
venom_Contig10831	F1BVN3_ASTMI Eyes absent (Fragment) OS=Asterina miniata PE=2 SV=1
venom_Contig10834	F1BVN3_ASTMI Eyes absent (Fragment) OS=Asterina miniata PE=2 SV=1
Cluster 19	2 members
venom_Contig11436	E2AN17_CAMFO Fatty-acid amide hydrolase 2 OS=Camponotus floridanus GN=EAG_05724 PE=4 SV=1
venom_comp107614_c0_seq1	E0VQD5_PEDHC Glutamyl-tRNA amidotransferase subunit A, putative OS=Pediculus humanus subsp. corporis GN=Phum_PHUM376180 PE=4 SV=1
Cluster 20	2 members
venom_comp109738_c4_seq1	C3YDC3_BRAFL Putative uncharacterized protein OS=Branchiostoma floridae GN=BRAFLDRAFT_121860 PE=4 SV=1
venom_comp109738_c4_seq3	C3YDC3_BRAFL Putative uncharacterized protein OS=Branchiostoma floridae GN=BRAFLDRAFT_121860 PE=4 SV=1
Cluster 21	2 members
Contig2624	B7QKQ6_IXOSC Ammonium transporter, putative OS=Ixodes scapularis GN=IscW_ISCW023492 PE=4 SV=1
venom_Contig10389	B7QKQ6_IXOSC Ammonium transporter, putative OS=Ixodes scapularis GN=IscW_ISCW023492 PE=4 SV=1
Cluster 22	2 members
Contig7836	E7D181_LATHE Putative CRISP3: cysteine-rich secretory protein (Fragment) OS=Latrodectus hesperus PE=2 SV=1
Contig12556	B7Q6L1_IXOSC CRISP3: cysteine-rich secretory protein, putative OS=Ixodes scapularis GN=IscW_ISCW010338 PE=4 SV=1
Cluster 23	2 members
venom_comp110271_c0_seq3	LATA_LATTR Alpha-latrotoxin-Lt1a OS=Latrodectus tredecimguttatus PE=1 SV=2
Contig9748	LATA_LATTR Alpha-latrotoxin-Lt1a OS=Latrodectus tredecimguttatus PE=1 SV=2
Cluster 24	2 members
Contig27975	B7PR06_IXOSC Sulfotransferase, putative OS=Ixodes scapularis GN=IscW_ISCW006639 PE=4 SV=1
Contig8144	B7Q9M5_IXOSC Sulfotransferase, putative OS=Ixodes scapularis GN=IscW_ISCW010913 PE=4 SV=1
Cluster 25	2 members
venom_comp105935_c0_seq2	A9QQB1_LYCSI Serine protease (Fragment) OS=Lycosa singoriensis PE=2 SV=1
Contig7920	A9QQB1_LYCSI Serine protease (Fragment) OS=Lycosa singoriensis PE=2 SV=1
Cluster 26	2 members
Contig7814	B0X2P8_CULQU Putative uncharacterized protein (Fragment) OS=Culex quinquefasciatus GN=CpipJ_CPIJ013892 PE=4 SV=1
venom_comp105666_c0_seq2	B0X2P8_CULQU Putative uncharacterized protein (Fragment) OS=Culex quinquefasciatus GN=CpipJ_CPIJ013892 PE=4 SV=1
Cluster 27	2 members
Contig9321	No_Hits
venom_comp109216_c0_seq2	No_Hits
Cluster 28	2 members
venom_comp106804_c0_seq3	G1MSL0_MELGA Lipase (Fragment) OS=Meleagris gallopavo PE=3 SV=1
venom_comp106804_c0_seq4	G1T3E7_RABIT Lipase (Fragment) OS=Oryctolagus cuniculus GN=LIPF PE=3 SV=1
Cluster 29	2 members
venom_comp108657_c2_seq2	E2C244_HARSA Membrane metallo-endopeptidase-like 1 OS=Harpegnathos saltator GN=EAI_13929 PE=4 SV=1
venom_comp104010_c1_seq1	E0W1I2_PEDHC Endothelin-converting enzyme, putative OS=Pediculus humanus subsp. corporis GN=Phum_PHUM577400 PE=4 SV=1
Cluster 30	2 members
venom_Contig10215	LCTA_LATTR Alpha-latrocrustotoxin-Lt1a (Fragment) OS=Latrodectus tredecimguttatus PE=2 SV=2
venom_comp107331_c0_seq1	LITD_LATTR Delta-latroinsectotoxin-Lt1a OS=Latrodectus tredecimguttatus PE=1 SV=1
Cluster 31	2 members
venom_Contig8900	No_Hits
Contig9165	No_Hits
Cluster 32	2 members
Contig3061	No_Hits
Contig7277	No_Hits
Cluster 33	2 members
venom_comp109865_c1_seq1	No_Hits
venom_comp109865_c1_seq2	No_Hits
Cluster 34	2 members
venom_comp99893_c0_seq3	No_Hits
venom_comp99893_c0_seq1	No_Hits
Cluster 35	2 members
Contig8813	No_Hits
venom_comp108103_c0_seq2	No_Hits
Cluster 36	2 members
venom_comp108193_c1_seq1	No_Hits
venom_comp108193_c1_seq2	No_Hits
Cluster 37	2 members
Contig9740	No_Hits
venom_comp110218_c3_seq1	No_Hits
	45% overlap /45% similarity
Cluster 1	7 members
venom_comp107495_c0_seq1	E0W1I2_PEDHC Endothelin-converting enzyme, putative OS=Pediculus humanus subsp. corporis GN=Phum_PHUM577400 PE=4 SV=1
Contig2251	H9KHU2_APIME Uncharacterized protein OS=Apis mellifera GN=Nep2 PE=4 SV=1
Contig24147	E0W1I2_PEDHC Endothelin-converting enzyme, putative OS=Pediculus humanus subsp. corporis GN=Phum_PHUM577400 PE=4 SV=1
Contig11384	E0W1I2_PEDHC Endothelin-converting enzyme, putative OS=Pediculus humanus subsp. corporis GN=Phum_PHUM577400 PE=4 SV=1
venom_comp104010_c3_seq1	E0W1I2_PEDHC Endothelin-converting enzyme, putative OS=Pediculus humanus subsp. corporis GN=Phum_PHUM577400 PE=4 SV=1
Contig9076	G6D3K0_DANPL Zinc metalloprotease OS=Danaus plexippus GN=KGM_01294 PE=4 SV=1
venom_comp104010_c2_seq1	H9KHU2_APIME Uncharacterized protein OS=Apis mellifera GN=Nep2 PE=4 SV=1
Cluster 2	6 members
venom_Contig10080	LITD_LATTR Delta-latroinsectotoxin-Lt1a OS=Latrodectus tredecimguttatus PE=1 SV=1
venom_Contig10081	LITD_LATTR Delta-latroinsectotoxin-Lt1a OS=Latrodectus tredecimguttatus PE=1 SV=1
venom_Contig10082	LITD_LATTR Delta-latroinsectotoxin-Lt1a OS=Latrodectus tredecimguttatus PE=1 SV=1
venom_comp109575_c0_seq10	LITD_LATTR Delta-latroinsectotoxin-Lt1a OS=Latrodectus tredecimguttatus PE=1 SV=1
venom_Contig10158	LITD_LATTR Delta-latroinsectotoxin-Lt1a OS=Latrodectus tredecimguttatus PE=1 SV=1
venom_comp107842_c0_seq1	LITD_LATTR Delta-latroinsectotoxin-Lt1a OS=Latrodectus tredecimguttatus PE=1 SV=1
Cluster 3	5 members
venom_comp105351_c0_seq1	CU57_ARADI Adult-specific rigid cuticular protein 15.7 OS=Araneus diadematus PE=1 SV=1
Contig5921	CU57_ARADI Adult-specific rigid cuticular protein 15.7 OS=Araneus diadematus PE=1 SV=1
venom_Contig1106	B7PIS2_IXOSC Cuticular protein, putative (Fragment) OS=Ixodes scapularis GN=IscW_ISCW004509 PE=4 SV=1
venom_Contig5694	B7P5P4_IXOSC Putative uncharacterized protein OS=Ixodes scapularis GN=IscW_ISCW016298 PE=4 SV=1
venom_Contig5696	B7PIS2_IXOSC Cuticular protein, putative (Fragment) OS=Ixodes scapularis GN=IscW_ISCW004509 PE=4 SV=1
Cluster 4	5 members
venom_comp109957_c3_seq2	No_Hits
venom_comp109957_c3_seq4	No_Hits
venom_comp109957_c3_seq5	No_Hits
venom_comp109957_c3_seq3	No_Hits
venom_comp109957_c3_seq1	No_Hits
Cluster 5	4 members
venom_comp110278_c1_seq1	LATA_LATTR Alpha-latrotoxin-Lt1a OS=Latrodectus tredecimguttatus PE=1 SV=2
venom_comp110271_c1_seq1	LATA_LATTR Alpha-latrotoxin-Lt1a OS=Latrodectus tredecimguttatus PE=1 SV=2
Contig9749	LATA_LATHA Alpha-latrotoxin-Lh1a (Fragment) OS=Latrodectus hasseltii PE=1 SV=2
venom_comp110315_c1_seq1	LATA_LATTR Alpha-latrotoxin-Lt1a OS=Latrodectus tredecimguttatus PE=1 SV=2
Cluster 6	4 members
Contig1012	No_Hits
venom_Contig2217	No_Hits
Contig1013	No_Hits
venom_comp101921_c0_seq11	No_Hits
Cluster 7	4 members
Contig7465	TX406_LYCSI U4-lycotoxin-Ls1a OS=Lycosa singoriensis PE=2 SV=1
venom_comp104578_c0_seq3	TX406_LYCSI U4-lycotoxin-Ls1a OS=Lycosa singoriensis PE=2 SV=1
venom_comp104578_c0_seq6	TX406_LYCSI U4-lycotoxin-Ls1a OS=Lycosa singoriensis PE=2 SV=1
venom_comp104578_c0_seq1	TX150_LYCSI U1-lycotoxin-Ls1hh OS=Lycosa singoriensis PE=2 SV=1
Cluster 8	3 members
Contig2432	E2BCL9_HARSA Voltage-dependent calcium channel subunit alpha-2/delta-3 OS=Harpegnathos saltator GN=EAI_04367 PE=4 SV=1
venom_comp109191_c2_seq2	E0VMD8_PEDHC Putative uncharacterized protein OS=Pediculus humanus subsp. corporis GN=Phum_PHUM308330 PE=4 SV=1
venom_comp109191_c2_seq3	E0VMD8_PEDHC Putative uncharacterized protein OS=Pediculus humanus subsp. corporis GN=Phum_PHUM308330 PE=4 SV=1
Cluster 9	3 members
Contig9724	LATA_LATTR Alpha-latrotoxin-Lt1a OS=Latrodectus tredecimguttatus PE=1 SV=2
Contig2336	LATA_LATHA Alpha-latrotoxin-Lh1a (Fragment) OS=Latrodectus hasseltii PE=1 SV=2
venom_comp108894_c1_seq1	LITD_LATTR Delta-latroinsectotoxin-Lt1a OS=Latrodectus tredecimguttatus PE=1 SV=1
Cluster 10	3 members
Contig6292	B4JIU2_DROGR GH11804 OS=Drosophila grimshawi GN=GH11804 PE=4 SV=1
venom_comp100712_c0_seq2	B4JIU2_DROGR GH11804 OS=Drosophila grimshawi GN=GH11804 PE=4 SV=1
venom_comp100712_c0_seq3	B4JIU2_DROGR GH11804 OS=Drosophila grimshawi GN=GH11804 PE=4 SV=1
Cluster 11	3 members
Contig5817	Q9BK47_9ECHI Sea star regeneration-associated protease SRAP OS=Luidia foliolata PE=2 SV=1
venom_comp77086_c0_seq1	O96899_SCOSU Plasminogen activator sPA OS=Scolopendra subspinipes PE=2 SV=1
venom_comp109450_c1_seq1	C3KIL5_ANOFI Chymotrypsin-like protease CTRL-1 OS=Anoplopoma fimbria GN=CTRL PE=2 SV=1
Cluster 12	3 members
venom_Contig5966	B7P0M5_IXOSC Putative uncharacterized protein OS=Ixodes scapularis GN=IscW_ISCW015979 PE=4 SV=1
Contig10010	B7P0M6_IXOSC Putative uncharacterized protein OS=Ixodes scapularis GN=IscW_ISCW015981 PE=4 SV=1
Contig8885	B7P0M5_IXOSC Putative uncharacterized protein OS=Ixodes scapularis GN=IscW_ISCW015979 PE=4 SV=1
Cluster 13	3 members
venom_comp106224_c2_seq2	LCTA_LATTR Alpha-latrocrustotoxin-Lt1a (Fragment) OS=Latrodectus tredecimguttatus PE=2 SV=2
venom_comp107842_c2_seq1	LITD_LATTR Delta-latroinsectotoxin-Lt1a OS=Latrodectus tredecimguttatus PE=1 SV=1
venom_Contig5419	LCTA_LATTR Alpha-latrocrustotoxin-Lt1a (Fragment) OS=Latrodectus tredecimguttatus PE=2 SV=2
Cluster 14	3 members
venom_Contig8695	F6TY73_MONDO Uncharacterized protein OS=Monodelphis domestica GN=AFTPH PE=4 SV=1
venom_Contig8697	F6TY73_MONDO Uncharacterized protein OS=Monodelphis domestica GN=AFTPH PE=4 SV=1
Contig2285	E2QYU3_CANFA Uncharacterized protein OS=Canis familiaris GN=AFTPH PE=4 SV=1
Cluster 15	3 members
Contig4936	CU26_ARADI Adult-specific rigid cuticular protein 12.6 OS=Araneus diadematus PE=1 SV=1
Contig6154	CU19_ARADI Adult-specific rigid cuticular protein 11.9 OS=Araneus diadematus PE=1 SV=1
Contig3561	CU26_ARADI Adult-specific rigid cuticular protein 12.6 OS=Araneus diadematus PE=1 SV=1
Cluster 16	2 members
Contig23395	B7P1V6_IXOSC Putative uncharacterized protein OS=Ixodes scapularis GN=IscW_ISCW000022 PE=4 SV=1
Contig11063	B7P1V6_IXOSC Putative uncharacterized protein OS=Ixodes scapularis GN=IscW_ISCW000022 PE=4 SV=1
Cluster 17	2 members
Contig2826	LITA_LATTR Alpha-latroinsectotoxin-Lt1a (Fragment) OS=Latrodectus tredecimguttatus PE=1 SV=1
venom_Contig11531	LCTA_LATTR Alpha-latrocrustotoxin-Lt1a (Fragment) OS=Latrodectus tredecimguttatus PE=2 SV=2
Cluster 18	2 members
venom_comp110241_c0_seq1	LATA_LATHA Alpha-latrotoxin-Lh1a (Fragment) OS=Latrodectus hasseltii PE=1 SV=2
venom_comp110343_c2_seq1	LITD_LATTR Delta-latroinsectotoxin-Lt1a OS=Latrodectus tredecimguttatus PE=1 SV=1
Cluster 19	2 members
venom_comp106397_c0_seq1	LITD_LATTR Delta-latroinsectotoxin-Lt1a OS=Latrodectus tredecimguttatus PE=1 SV=1
venom_Contig11260	LITD_LATTR Delta-latroinsectotoxin-Lt1a OS=Latrodectus tredecimguttatus PE=1 SV=1
Cluster 20	2 members
ceph_Contig10484	E9H0J7_DAPPU Putative uncharacterized protein OS=Daphnia pulex GN=DAPPUDRAFT_324047 PE=4 SV=1
Contig8634	E9H0J7_DAPPU Putative uncharacterized protein OS=Daphnia pulex GN=DAPPUDRAFT_324047 PE=4 SV=1
Cluster 21	2 members
ceph_Contig3333	FAS2_SCHAM Fasciclin-2 OS=Schistocerca americana GN=FAS2 PE=1 SV=2
ceph_comp88620_c0_seq20	FAS2_SCHAM Fasciclin-2 OS=Schistocerca americana GN=FAS2 PE=1 SV=2
Cluster 22	2 members
venom_Contig10831	F1BVN3_ASTMI Eyes absent (Fragment) OS=Asterina miniata PE=2 SV=1
venom_Contig10834	F1BVN3_ASTMI Eyes absent (Fragment) OS=Asterina miniata PE=2 SV=1
Cluster 23	2 members
venom_comp109738_c4_seq1	C3YDC3_BRAFL Putative uncharacterized protein OS=Branchiostoma floridae GN=BRAFLDRAFT_121860 PE=4 SV=1
venom_comp109738_c4_seq3	C3YDC3_BRAFL Putative uncharacterized protein OS=Branchiostoma floridae GN=BRAFLDRAFT_121860 PE=4 SV=1
Cluster 24	2 members
Contig2624	B7QKQ6_IXOSC Ammonium transporter, putative OS=Ixodes scapularis GN=IscW_ISCW023492 PE=4 SV=1
venom_Contig10389	B7QKQ6_IXOSC Ammonium transporter, putative OS=Ixodes scapularis GN=IscW_ISCW023492 PE=4 SV=1
Cluster 25	2 members
Contig7836	E7D181_LATHE Putative CRISP3: cysteine-rich secretory protein (Fragment) OS=Latrodectus hesperus PE=2 SV=1
Contig12556	B7Q6L1_IXOSC CRISP3: cysteine-rich secretory protein, putative OS=Ixodes scapularis GN=IscW_ISCW010338 PE=4 SV=1
Cluster 26	2 members
venom_comp110271_c0_seq3	LATA_LATTR Alpha-latrotoxin-Lt1a OS=Latrodectus tredecimguttatus PE=1 SV=2
Contig9748	LATA_LATTR Alpha-latrotoxin-Lt1a OS=Latrodectus tredecimguttatus PE=1 SV=2
Cluster 27	2 members
Contig27975	B7PR06_IXOSC Sulfotransferase, putative OS=Ixodes scapularis GN=IscW_ISCW006639 PE=4 SV=1
Contig8144	B7Q9M5_IXOSC Sulfotransferase, putative OS=Ixodes scapularis GN=IscW_ISCW010913 PE=4 SV=1
Cluster 28	2 members
venom_comp105935_c0_seq2	A9QQB1_LYCSI Serine protease (Fragment) OS=Lycosa singoriensis PE=2 SV=1
Contig7920	A9QQB1_LYCSI Serine protease (Fragment) OS=Lycosa singoriensis PE=2 SV=1
Cluster 29	2 members
venom_Contig6428	A9QQ71_LYCSI Leucine rich repeat transmembrane neuronal 4 (Fragment) OS=Lycosa singoriensis PE=2 SV=1
venom_comp107146_c1_seq2	A9QQ71_LYCSI Leucine rich repeat transmembrane neuronal 4 (Fragment) OS=Lycosa singoriensis PE=2 SV=1
Cluster 30	2 members
Contig7814	B0X2P8_CULQU Putative uncharacterized protein (Fragment) OS=Culex quinquefasciatus GN=CpipJ_CPIJ013892 PE=4 SV=1
venom_comp105666_c0_seq2	B0X2P8_CULQU Putative uncharacterized protein (Fragment) OS=Culex quinquefasciatus GN=CpipJ_CPIJ013892 PE=4 SV=1
Cluster 31	2 members
Contig9321	No_Hits
venom_comp109216_c0_seq2	No_Hits
Cluster 32	2 members
venom_comp106804_c0_seq3	G1MSL0_MELGA Lipase (Fragment) OS=Meleagris gallopavo PE=3 SV=1
venom_comp106804_c0_seq4	G1T3E7_RABIT Lipase (Fragment) OS=Oryctolagus cuniculus GN=LIPF PE=3 SV=1
Cluster 33	2 members
venom_comp108657_c2_seq2	E2C244_HARSA Membrane metallo-endopeptidase-like 1 OS=Harpegnathos saltator GN=EAI_13929 PE=4 SV=1
venom_comp104010_c1_seq1	E0W1I2_PEDHC Endothelin-converting enzyme, putative OS=Pediculus humanus subsp. corporis GN=Phum_PHUM577400 PE=4 SV=1
Cluster 34	2 members
venom_Contig8900	No_Hits
Contig9165	No_Hits
Cluster 35	2 members
Contig3061	No_Hits
Contig7277	No_Hits
Cluster 36	2 members
venom_comp109865_c1_seq1	No_Hits
venom_comp109865_c1_seq2	No_Hits
Cluster 37	2 members
venom_comp99893_c0_seq3	No_Hits
venom_comp99893_c0_seq1	No_Hits
Cluster 38	2 members
Contig8813	No_Hits
venom_comp108103_c0_seq2	No_Hits
Cluster 39	2 members
venom_comp108193_c1_seq1	No_Hits
venom_comp108193_c1_seq2	No_Hits
Cluster 40	2 members
Contig9740	No_Hits
venom_comp110218_c3_seq1	No_Hits
	50% overlap /50% similarity
Cluster 1	6 members
venom_Contig10080	LITD_LATTR Delta-latroinsectotoxin-Lt1a OS=Latrodectus tredecimguttatus PE=1 SV=1
venom_Contig10081	LITD_LATTR Delta-latroinsectotoxin-Lt1a OS=Latrodectus tredecimguttatus PE=1 SV=1
venom_Contig10082	LITD_LATTR Delta-latroinsectotoxin-Lt1a OS=Latrodectus tredecimguttatus PE=1 SV=1
venom_comp109575_c0_seq10	LITD_LATTR Delta-latroinsectotoxin-Lt1a OS=Latrodectus tredecimguttatus PE=1 SV=1
venom_Contig10158	LITD_LATTR Delta-latroinsectotoxin-Lt1a OS=Latrodectus tredecimguttatus PE=1 SV=1
venom_comp107842_c0_seq1	LITD_LATTR Delta-latroinsectotoxin-Lt1a OS=Latrodectus tredecimguttatus PE=1 SV=1
Cluster 2	5 members
venom_comp107495_c0_seq1	E0W1I2_PEDHC Endothelin-converting enzyme, putative OS=Pediculus humanus subsp. corporis GN=Phum_PHUM577400 PE=4 SV=1
Contig2251	H9KHU2_APIME Uncharacterized protein OS=Apis mellifera GN=Nep2 PE=4 SV=1
Contig24147	E0W1I2_PEDHC Endothelin-converting enzyme, putative OS=Pediculus humanus subsp. corporis GN=Phum_PHUM577400 PE=4 SV=1
Contig11384	E0W1I2_PEDHC Endothelin-converting enzyme, putative OS=Pediculus humanus subsp. corporis GN=Phum_PHUM577400 PE=4 SV=1
venom_comp104010_c2_seq1	H9KHU2_APIME Uncharacterized protein OS=Apis mellifera GN=Nep2 PE=4 SV=1
Cluster 3	5 members
venom_comp109957_c3_seq2	No_Hits
venom_comp109957_c3_seq4	No_Hits
venom_comp109957_c3_seq5	No_Hits
venom_comp109957_c3_seq3	No_Hits
venom_comp109957_c3_seq1	No_Hits
Cluster 4	4 members
Contig1012	No_Hits
venom_Contig2217	No_Hits
Contig1013	No_Hits
venom_comp101921_c0_seq11	No_Hits
Cluster 5	4 members
Contig7465	TX406_LYCSI U4-lycotoxin-Ls1a OS=Lycosa singoriensis PE=2 SV=1
venom_comp104578_c0_seq3	TX406_LYCSI U4-lycotoxin-Ls1a OS=Lycosa singoriensis PE=2 SV=1
venom_comp104578_c0_seq6	TX406_LYCSI U4-lycotoxin-Ls1a OS=Lycosa singoriensis PE=2 SV=1
venom_comp104578_c0_seq1	TX150_LYCSI U1-lycotoxin-Ls1hh OS=Lycosa singoriensis PE=2 SV=1
Cluster 6	3 members
Contig2432	E2BCL9_HARSA Voltage-dependent calcium channel subunit alpha-2/delta-3 OS=Harpegnathos saltator GN=EAI_04367 PE=4 SV=1
venom_comp109191_c2_seq2	E0VMD8_PEDHC Putative uncharacterized protein OS=Pediculus humanus subsp. corporis GN=Phum_PHUM308330 PE=4 SV=1
venom_comp109191_c2_seq3	E0VMD8_PEDHC Putative uncharacterized protein OS=Pediculus humanus subsp. corporis GN=Phum_PHUM308330 PE=4 SV=1
Cluster 7	3 members
Contig6292	B4JIU2_DROGR GH11804 OS=Drosophila grimshawi GN=GH11804 PE=4 SV=1
venom_comp100712_c0_seq2	B4JIU2_DROGR GH11804 OS=Drosophila grimshawi GN=GH11804 PE=4 SV=1
venom_comp100712_c0_seq3	B4JIU2_DROGR GH11804 OS=Drosophila grimshawi GN=GH11804 PE=4 SV=1
Cluster 8	3 members
Contig5817	Q9BK47_9ECHI Sea star regeneration-associated protease SRAP OS=Luidia foliolata PE=2 SV=1
venom_comp77086_c0_seq1	O96899_SCOSU Plasminogen activator sPA OS=Scolopendra subspinipes PE=2 SV=1
venom_comp109450_c1_seq1	C3KIL5_ANOFI Chymotrypsin-like protease CTRL-1 OS=Anoplopoma fimbria GN=CTRL PE=2 SV=1
Cluster 9	3 members
venom_Contig1106	B7PIS2_IXOSC Cuticular protein, putative (Fragment) OS=Ixodes scapularis GN=IscW_ISCW004509 PE=4 SV=1
venom_Contig5694	B7P5P4_IXOSC Putative uncharacterized protein OS=Ixodes scapularis GN=IscW_ISCW016298 PE=4 SV=1
venom_Contig5696	B7PIS2_IXOSC Cuticular protein, putative (Fragment) OS=Ixodes scapularis GN=IscW_ISCW004509 PE=4 SV=1
Cluster 10	3 members
venom_Contig8695	F6TY73_MONDO Uncharacterized protein OS=Monodelphis domestica GN=AFTPH PE=4 SV=1
venom_Contig8697	F6TY73_MONDO Uncharacterized protein OS=Monodelphis domestica GN=AFTPH PE=4 SV=1
Contig2285	E2QYU3_CANFA Uncharacterized protein OS=Canis familiaris GN=AFTPH PE=4 SV=1
Cluster 11	3 members
Contig4936	CU26_ARADI Adult-specific rigid cuticular protein 12.6 OS=Araneus diadematus PE=1 SV=1
Contig6154	CU19_ARADI Adult-specific rigid cuticular protein 11.9 OS=Araneus diadematus PE=1 SV=1
Contig3561	CU26_ARADI Adult-specific rigid cuticular protein 12.6 OS=Araneus diadematus PE=1 SV=1
Cluster 12	2 members
Contig23395	B7P1V6_IXOSC Putative uncharacterized protein OS=Ixodes scapularis GN=IscW_ISCW000022 PE=4 SV=1
Contig11063	B7P1V6_IXOSC Putative uncharacterized protein OS=Ixodes scapularis GN=IscW_ISCW000022 PE=4 SV=1
Cluster 13	2 members
Contig2826	LITA_LATTR Alpha-latroinsectotoxin-Lt1a (Fragment) OS=Latrodectus tredecimguttatus PE=1 SV=1
venom_Contig11531	LCTA_LATTR Alpha-latrocrustotoxin-Lt1a (Fragment) OS=Latrodectus tredecimguttatus PE=2 SV=2
Cluster 14	2 members
Contig9724	LATA_LATTR Alpha-latrotoxin-Lt1a OS=Latrodectus tredecimguttatus PE=1 SV=2
venom_comp108894_c1_seq1	LITD_LATTR Delta-latroinsectotoxin-Lt1a OS=Latrodectus tredecimguttatus PE=1 SV=1
Cluster 15	2 members
venom_comp110271_c1_seq1	LATA_LATTR Alpha-latrotoxin-Lt1a OS=Latrodectus tredecimguttatus PE=1 SV=2
Contig9749	LATA_LATHA Alpha-latrotoxin-Lh1a (Fragment) OS=Latrodectus hasseltii PE=1 SV=2
Cluster 16	2 members
ceph_Contig10484	E9H0J7_DAPPU Putative uncharacterized protein OS=Daphnia pulex GN=DAPPUDRAFT_324047 PE=4 SV=1
Contig8634	E9H0J7_DAPPU Putative uncharacterized protein OS=Daphnia pulex GN=DAPPUDRAFT_324047 PE=4 SV=1
Cluster 17	2 members
ceph_Contig3333	FAS2_SCHAM Fasciclin-2 OS=Schistocerca americana GN=FAS2 PE=1 SV=2
ceph_comp88620_c0_seq20	FAS2_SCHAM Fasciclin-2 OS=Schistocerca americana GN=FAS2 PE=1 SV=2
Cluster 18	2 members
venom_Contig10831	F1BVN3_ASTMI Eyes absent (Fragment) OS=Asterina miniata PE=2 SV=1
venom_Contig10834	F1BVN3_ASTMI Eyes absent (Fragment) OS=Asterina miniata PE=2 SV=1
Cluster 19	2 members
venom_comp109738_c4_seq1	C3YDC3_BRAFL Putative uncharacterized protein OS=Branchiostoma floridae GN=BRAFLDRAFT_121860 PE=4 SV=1
venom_comp109738_c4_seq3	C3YDC3_BRAFL Putative uncharacterized protein OS=Branchiostoma floridae GN=BRAFLDRAFT_121860 PE=4 SV=1
Cluster 20	2 members
Contig2624	B7QKQ6_IXOSC Ammonium transporter, putative OS=Ixodes scapularis GN=IscW_ISCW023492 PE=4 SV=1
venom_Contig10389	B7QKQ6_IXOSC Ammonium transporter, putative OS=Ixodes scapularis GN=IscW_ISCW023492 PE=4 SV=1
Cluster 21	2 members
Contig7836	E7D181_LATHE Putative CRISP3: cysteine-rich secretory protein (Fragment) OS=Latrodectus hesperus PE=2 SV=1
Contig12556	B7Q6L1_IXOSC CRISP3: cysteine-rich secretory protein, putative OS=Ixodes scapularis GN=IscW_ISCW010338 PE=4 SV=1
Cluster 22	2 members
venom_comp104010_c3_seq1	E0W1I2_PEDHC Endothelin-converting enzyme, putative OS=Pediculus humanus subsp. corporis GN=Phum_PHUM577400 PE=4 SV=1
Contig9076	G6D3K0_DANPL Zinc metalloprotease OS=Danaus plexippus GN=KGM_01294 PE=4 SV=1
Cluster 23	2 members
venom_comp110271_c0_seq3	LATA_LATTR Alpha-latrotoxin-Lt1a OS=Latrodectus tredecimguttatus PE=1 SV=2
Contig9748	LATA_LATTR Alpha-latrotoxin-Lt1a OS=Latrodectus tredecimguttatus PE=1 SV=2
Cluster 24	2 members
Contig27975	B7PR06_IXOSC Sulfotransferase, putative OS=Ixodes scapularis GN=IscW_ISCW006639 PE=4 SV=1
Contig8144	B7Q9M5_IXOSC Sulfotransferase, putative OS=Ixodes scapularis GN=IscW_ISCW010913 PE=4 SV=1
Cluster 25	2 members
venom_comp105935_c0_seq2	A9QQB1_LYCSI Serine protease (Fragment) OS=Lycosa singoriensis PE=2 SV=1
Contig7920	A9QQB1_LYCSI Serine protease (Fragment) OS=Lycosa singoriensis PE=2 SV=1
Cluster 26	2 members
venom_Contig6428	A9QQ71_LYCSI Leucine rich repeat transmembrane neuronal 4 (Fragment) OS=Lycosa singoriensis PE=2 SV=1
venom_comp107146_c1_seq2	A9QQ71_LYCSI Leucine rich repeat transmembrane neuronal 4 (Fragment) OS=Lycosa singoriensis PE=2 SV=1
Cluster 27	2 members
Contig7814	B0X2P8_CULQU Putative uncharacterized protein (Fragment) OS=Culex quinquefasciatus GN=CpipJ_CPIJ013892 PE=4 SV=1
venom_comp105666_c0_seq2	B0X2P8_CULQU Putative uncharacterized protein (Fragment) OS=Culex quinquefasciatus GN=CpipJ_CPIJ013892 PE=4 SV=1
Cluster 28	2 members
Contig9321	No_Hits
venom_comp109216_c0_seq2	No_Hits
Cluster 29	2 members
Contig10010	B7P0M6_IXOSC Putative uncharacterized protein OS=Ixodes scapularis GN=IscW_ISCW015981 PE=4 SV=1
Contig8885	B7P0M5_IXOSC Putative uncharacterized protein OS=Ixodes scapularis GN=IscW_ISCW015979 PE=4 SV=1
Cluster 30	2 members
venom_comp105351_c0_seq1	CU57_ARADI Adult-specific rigid cuticular protein 15.7 OS=Araneus diadematus PE=1 SV=1
Contig5921	CU57_ARADI Adult-specific rigid cuticular protein 15.7 OS=Araneus diadematus PE=1 SV=1
Cluster 31	2 members
venom_comp106804_c0_seq3	G1MSL0_MELGA Lipase (Fragment) OS=Meleagris gallopavo PE=3 SV=1
venom_comp106804_c0_seq4	G1T3E7_RABIT Lipase (Fragment) OS=Oryctolagus cuniculus GN=LIPF PE=3 SV=1
Cluster 32	2 members
venom_comp106224_c2_seq2	LCTA_LATTR Alpha-latrocrustotoxin-Lt1a (Fragment) OS=Latrodectus tredecimguttatus PE=2 SV=2
venom_Contig5419	LCTA_LATTR Alpha-latrocrustotoxin-Lt1a (Fragment) OS=Latrodectus tredecimguttatus PE=2 SV=2
Cluster 33	2 members
venom_comp108657_c2_seq2	E2C244_HARSA Membrane metallo-endopeptidase-like 1 OS=Harpegnathos saltator GN=EAI_13929 PE=4 SV=1
venom_comp104010_c1_seq1	E0W1I2_PEDHC Endothelin-converting enzyme, putative OS=Pediculus humanus subsp. corporis GN=Phum_PHUM577400 PE=4 SV=1
Cluster 34	2 members
venom_Contig8900	No_Hits
Contig9165	No_Hits
Cluster 35	2 members
Contig3061	No_Hits
Contig7277	No_Hits
Cluster 36	2 members
venom_comp109865_c1_seq1	No_Hits
venom_comp109865_c1_seq2	No_Hits
Cluster 37	2 members
venom_comp99893_c0_seq3	No_Hits
venom_comp99893_c0_seq1	No_Hits
Cluster 38	2 members
Contig8813	No_Hits
venom_comp108103_c0_seq2	No_Hits
Cluster 39	2 members
venom_comp108193_c1_seq1	No_Hits
venom_comp108193_c1_seq2	No_Hits
Cluster 40	2 members
Contig9740	No_Hits
venom_comp110218_c3_seq1	No_Hits
	55% overlap /55% similarity
Cluster 1	6 members
venom_Contig10080	LITD_LATTR Delta-latroinsectotoxin-Lt1a OS=Latrodectus tredecimguttatus PE=1 SV=1
venom_Contig10081	LITD_LATTR Delta-latroinsectotoxin-Lt1a OS=Latrodectus tredecimguttatus PE=1 SV=1
venom_Contig10082	LITD_LATTR Delta-latroinsectotoxin-Lt1a OS=Latrodectus tredecimguttatus PE=1 SV=1
venom_comp109575_c0_seq10	LITD_LATTR Delta-latroinsectotoxin-Lt1a OS=Latrodectus tredecimguttatus PE=1 SV=1
venom_Contig10158	LITD_LATTR Delta-latroinsectotoxin-Lt1a OS=Latrodectus tredecimguttatus PE=1 SV=1
venom_comp107842_c0_seq1	LITD_LATTR Delta-latroinsectotoxin-Lt1a OS=Latrodectus tredecimguttatus PE=1 SV=1
Cluster 2	5 members
venom_comp107495_c0_seq1	E0W1I2_PEDHC Endothelin-converting enzyme, putative OS=Pediculus humanus subsp. corporis GN=Phum_PHUM577400 PE=4 SV=1
Contig2251	H9KHU2_APIME Uncharacterized protein OS=Apis mellifera GN=Nep2 PE=4 SV=1
Contig24147	E0W1I2_PEDHC Endothelin-converting enzyme, putative OS=Pediculus humanus subsp. corporis GN=Phum_PHUM577400 PE=4 SV=1
Contig11384	E0W1I2_PEDHC Endothelin-converting enzyme, putative OS=Pediculus humanus subsp. corporis GN=Phum_PHUM577400 PE=4 SV=1
venom_comp104010_c2_seq1	H9KHU2_APIME Uncharacterized protein OS=Apis mellifera GN=Nep2 PE=4 SV=1
Cluster 3	5 members
venom_comp109957_c3_seq2	No_Hits
venom_comp109957_c3_seq4	No_Hits
venom_comp109957_c3_seq5	No_Hits
venom_comp109957_c3_seq3	No_Hits
venom_comp109957_c3_seq1	No_Hits
Cluster 4	4 members
Contig1012	No_Hits
venom_Contig2217	No_Hits
Contig1013	No_Hits
venom_comp101921_c0_seq11	No_Hits
Cluster 5	4 members
Contig7465	TX406_LYCSI U4-lycotoxin-Ls1a OS=Lycosa singoriensis PE=2 SV=1
venom_comp104578_c0_seq3	TX406_LYCSI U4-lycotoxin-Ls1a OS=Lycosa singoriensis PE=2 SV=1
venom_comp104578_c0_seq6	TX406_LYCSI U4-lycotoxin-Ls1a OS=Lycosa singoriensis PE=2 SV=1
venom_comp104578_c0_seq1	TX150_LYCSI U1-lycotoxin-Ls1hh OS=Lycosa singoriensis PE=2 SV=1
Cluster 6	3 members
Contig2432	E2BCL9_HARSA Voltage-dependent calcium channel subunit alpha-2/delta-3 OS=Harpegnathos saltator GN=EAI_04367 PE=4 SV=1
venom_comp109191_c2_seq2	E0VMD8_PEDHC Putative uncharacterized protein OS=Pediculus humanus subsp. corporis GN=Phum_PHUM308330 PE=4 SV=1
venom_comp109191_c2_seq3	E0VMD8_PEDHC Putative uncharacterized protein OS=Pediculus humanus subsp. corporis GN=Phum_PHUM308330 PE=4 SV=1
Cluster 7	3 members
Contig6292	B4JIU2_DROGR GH11804 OS=Drosophila grimshawi GN=GH11804 PE=4 SV=1
venom_comp100712_c0_seq2	B4JIU2_DROGR GH11804 OS=Drosophila grimshawi GN=GH11804 PE=4 SV=1
venom_comp100712_c0_seq3	B4JIU2_DROGR GH11804 OS=Drosophila grimshawi GN=GH11804 PE=4 SV=1
Cluster 8	3 members
venom_Contig1106	B7PIS2_IXOSC Cuticular protein, putative (Fragment) OS=Ixodes scapularis GN=IscW_ISCW004509 PE=4 SV=1
venom_Contig5694	B7P5P4_IXOSC Putative uncharacterized protein OS=Ixodes scapularis GN=IscW_ISCW016298 PE=4 SV=1
venom_Contig5696	B7PIS2_IXOSC Cuticular protein, putative (Fragment) OS=Ixodes scapularis GN=IscW_ISCW004509 PE=4 SV=1
Cluster 9	3 members
venom_Contig8695	F6TY73_MONDO Uncharacterized protein OS=Monodelphis domestica GN=AFTPH PE=4 SV=1
venom_Contig8697	F6TY73_MONDO Uncharacterized protein OS=Monodelphis domestica GN=AFTPH PE=4 SV=1
Contig2285	E2QYU3_CANFA Uncharacterized protein OS=Canis familiaris GN=AFTPH PE=4 SV=1
Cluster 10	3 members
Contig4936	CU26_ARADI Adult-specific rigid cuticular protein 12.6 OS=Araneus diadematus PE=1 SV=1
Contig6154	CU19_ARADI Adult-specific rigid cuticular protein 11.9 OS=Araneus diadematus PE=1 SV=1
Contig3561	CU26_ARADI Adult-specific rigid cuticular protein 12.6 OS=Araneus diadematus PE=1 SV=1
Cluster 11	2 members
Contig23395	B7P1V6_IXOSC Putative uncharacterized protein OS=Ixodes scapularis GN=IscW_ISCW000022 PE=4 SV=1
Contig11063	B7P1V6_IXOSC Putative uncharacterized protein OS=Ixodes scapularis GN=IscW_ISCW000022 PE=4 SV=1
Cluster 12	2 members
Contig2826	LITA_LATTR Alpha-latroinsectotoxin-Lt1a (Fragment) OS=Latrodectus tredecimguttatus PE=1 SV=1
venom_Contig11531	LCTA_LATTR Alpha-latrocrustotoxin-Lt1a (Fragment) OS=Latrodectus tredecimguttatus PE=2 SV=2
Cluster 13	2 members
venom_comp110271_c1_seq1	LATA_LATTR Alpha-latrotoxin-Lt1a OS=Latrodectus tredecimguttatus PE=1 SV=2
Contig9749	LATA_LATHA Alpha-latrotoxin-Lh1a (Fragment) OS=Latrodectus hasseltii PE=1 SV=2
Cluster 14	2 members
ceph_Contig10484	E9H0J7_DAPPU Putative uncharacterized protein OS=Daphnia pulex GN=DAPPUDRAFT_324047 PE=4 SV=1
Contig8634	E9H0J7_DAPPU Putative uncharacterized protein OS=Daphnia pulex GN=DAPPUDRAFT_324047 PE=4 SV=1
Cluster 15	2 members
ceph_Contig3333	FAS2_SCHAM Fasciclin-2 OS=Schistocerca americana GN=FAS2 PE=1 SV=2
ceph_comp88620_c0_seq20	FAS2_SCHAM Fasciclin-2 OS=Schistocerca americana GN=FAS2 PE=1 SV=2
Cluster 16	2 members
venom_Contig10831	F1BVN3_ASTMI Eyes absent (Fragment) OS=Asterina miniata PE=2 SV=1
venom_Contig10834	F1BVN3_ASTMI Eyes absent (Fragment) OS=Asterina miniata PE=2 SV=1
Cluster 17	2 members
venom_comp109738_c4_seq1	C3YDC3_BRAFL Putative uncharacterized protein OS=Branchiostoma floridae GN=BRAFLDRAFT_121860 PE=4 SV=1
venom_comp109738_c4_seq3	C3YDC3_BRAFL Putative uncharacterized protein OS=Branchiostoma floridae GN=BRAFLDRAFT_121860 PE=4 SV=1
Cluster 18	2 members
Contig2624	B7QKQ6_IXOSC Ammonium transporter, putative OS=Ixodes scapularis GN=IscW_ISCW023492 PE=4 SV=1
venom_Contig10389	B7QKQ6_IXOSC Ammonium transporter, putative OS=Ixodes scapularis GN=IscW_ISCW023492 PE=4 SV=1
Cluster 19	2 members
venom_comp104010_c3_seq1	E0W1I2_PEDHC Endothelin-converting enzyme, putative OS=Pediculus humanus subsp. corporis GN=Phum_PHUM577400 PE=4 SV=1
Contig9076	G6D3K0_DANPL Zinc metalloprotease OS=Danaus plexippus GN=KGM_01294 PE=4 SV=1
Cluster 20	2 members
venom_comp105935_c0_seq2	A9QQB1_LYCSI Serine protease (Fragment) OS=Lycosa singoriensis PE=2 SV=1
Contig7920	A9QQB1_LYCSI Serine protease (Fragment) OS=Lycosa singoriensis PE=2 SV=1
Cluster 21	2 members
venom_Contig6428	A9QQ71_LYCSI Leucine rich repeat transmembrane neuronal 4 (Fragment) OS=Lycosa singoriensis PE=2 SV=1
venom_comp107146_c1_seq2	A9QQ71_LYCSI Leucine rich repeat transmembrane neuronal 4 (Fragment) OS=Lycosa singoriensis PE=2 SV=1
Cluster 22	2 members
venom_comp77086_c0_seq1	O96899_SCOSU Plasminogen activator sPA OS=Scolopendra subspinipes PE=2 SV=1
venom_comp109450_c1_seq1	C3KIL5_ANOFI Chymotrypsin-like protease CTRL-1 OS=Anoplopoma fimbria GN=CTRL PE=2 SV=1
Cluster 23	2 members
Contig7814	B0X2P8_CULQU Putative uncharacterized protein (Fragment) OS=Culex quinquefasciatus GN=CpipJ_CPIJ013892 PE=4 SV=1
venom_comp105666_c0_seq2	B0X2P8_CULQU Putative uncharacterized protein (Fragment) OS=Culex quinquefasciatus GN=CpipJ_CPIJ013892 PE=4 SV=1
Cluster 24	2 members
Contig9321	No_Hits
venom_comp109216_c0_seq2	No_Hits
Cluster 25	2 members
Contig10010	B7P0M6_IXOSC Putative uncharacterized protein OS=Ixodes scapularis GN=IscW_ISCW015981 PE=4 SV=1
Contig8885	B7P0M5_IXOSC Putative uncharacterized protein OS=Ixodes scapularis GN=IscW_ISCW015979 PE=4 SV=1
Cluster 26	2 members
venom_comp105351_c0_seq1	CU57_ARADI Adult-specific rigid cuticular protein 15.7 OS=Araneus diadematus PE=1 SV=1
Contig5921	CU57_ARADI Adult-specific rigid cuticular protein 15.7 OS=Araneus diadematus PE=1 SV=1
Cluster 27	2 members
venom_comp106804_c0_seq3	G1MSL0_MELGA Lipase (Fragment) OS=Meleagris gallopavo PE=3 SV=1
venom_comp106804_c0_seq4	G1T3E7_RABIT Lipase (Fragment) OS=Oryctolagus cuniculus GN=LIPF PE=3 SV=1
Cluster 28	2 members
venom_comp106224_c2_seq2	LCTA_LATTR Alpha-latrocrustotoxin-Lt1a (Fragment) OS=Latrodectus tredecimguttatus PE=2 SV=2
venom_Contig5419	LCTA_LATTR Alpha-latrocrustotoxin-Lt1a (Fragment) OS=Latrodectus tredecimguttatus PE=2 SV=2
Cluster 29	2 members
venom_comp108657_c2_seq2	E2C244_HARSA Membrane metallo-endopeptidase-like 1 OS=Harpegnathos saltator GN=EAI_13929 PE=4 SV=1
venom_comp104010_c1_seq1	E0W1I2_PEDHC Endothelin-converting enzyme, putative OS=Pediculus humanus subsp. corporis GN=Phum_PHUM577400 PE=4 SV=1
Cluster 30	2 members
venom_Contig8900	No_Hits
Contig9165	No_Hits
Cluster 31	2 members
venom_comp109865_c1_seq1	No_Hits
venom_comp109865_c1_seq2	No_Hits
Cluster 32	2 members
venom_comp99893_c0_seq3	No_Hits
venom_comp99893_c0_seq1	No_Hits
Cluster 33	2 members
Contig8813	No_Hits
venom_comp108103_c0_seq2	No_Hits
Cluster 34	2 members
venom_comp108193_c1_seq1	No_Hits
venom_comp108193_c1_seq2	No_Hits
Cluster 35	2 members
Contig9740	No_Hits
venom_comp110218_c3_seq1	No_Hits
	60% overlap 60% similarity
Cluster 1	5 members
venom_comp107495_c0_seq1	E0W1I2_PEDHC Endothelin-converting enzyme, putative OS=Pediculus humanus subsp. corporis GN=Phum_PHUM577400 PE=4 SV=1
Contig2251	H9KHU2_APIME Uncharacterized protein OS=Apis mellifera GN=Nep2 PE=4 SV=1
Contig24147	E0W1I2_PEDHC Endothelin-converting enzyme, putative OS=Pediculus humanus subsp. corporis GN=Phum_PHUM577400 PE=4 SV=1
Contig11384	E0W1I2_PEDHC Endothelin-converting enzyme, putative OS=Pediculus humanus subsp. corporis GN=Phum_PHUM577400 PE=4 SV=1
venom_comp104010_c2_seq1	H9KHU2_APIME Uncharacterized protein OS=Apis mellifera GN=Nep2 PE=4 SV=1
Cluster 2	5 members
venom_comp109957_c3_seq2	No_Hits
venom_comp109957_c3_seq4	No_Hits
venom_comp109957_c3_seq5	No_Hits
venom_comp109957_c3_seq3	No_Hits
venom_comp109957_c3_seq1	No_Hits
Cluster 3	4 members
venom_Contig10080	LITD_LATTR Delta-latroinsectotoxin-Lt1a OS=Latrodectus tredecimguttatus PE=1 SV=1
venom_Contig10081	LITD_LATTR Delta-latroinsectotoxin-Lt1a OS=Latrodectus tredecimguttatus PE=1 SV=1
venom_Contig10082	LITD_LATTR Delta-latroinsectotoxin-Lt1a OS=Latrodectus tredecimguttatus PE=1 SV=1
venom_comp109575_c0_seq10	LITD_LATTR Delta-latroinsectotoxin-Lt1a OS=Latrodectus tredecimguttatus PE=1 SV=1
Cluster 4	4 members
Contig1012	No_Hits
venom_Contig2217	No_Hits
Contig1013	No_Hits
venom_comp101921_c0_seq11	No_Hits
Cluster 5	4 members
Contig7465	TX406_LYCSI U4-lycotoxin-Ls1a OS=Lycosa singoriensis PE=2 SV=1
venom_comp104578_c0_seq3	TX406_LYCSI U4-lycotoxin-Ls1a OS=Lycosa singoriensis PE=2 SV=1
venom_comp104578_c0_seq6	TX406_LYCSI U4-lycotoxin-Ls1a OS=Lycosa singoriensis PE=2 SV=1
venom_comp104578_c0_seq1	TX150_LYCSI U1-lycotoxin-Ls1hh OS=Lycosa singoriensis PE=2 SV=1
Cluster 6	3 members
Contig2432	E2BCL9_HARSA Voltage-dependent calcium channel subunit alpha-2/delta-3 OS=Harpegnathos saltator GN=EAI_04367 PE=4 SV=1
venom_comp109191_c2_seq2	E0VMD8_PEDHC Putative uncharacterized protein OS=Pediculus humanus subsp. corporis GN=Phum_PHUM308330 PE=4 SV=1
venom_comp109191_c2_seq3	E0VMD8_PEDHC Putative uncharacterized protein OS=Pediculus humanus subsp. corporis GN=Phum_PHUM308330 PE=4 SV=1
Cluster 7	3 members
Contig6292	B4JIU2_DROGR GH11804 OS=Drosophila grimshawi GN=GH11804 PE=4 SV=1
venom_comp100712_c0_seq2	B4JIU2_DROGR GH11804 OS=Drosophila grimshawi GN=GH11804 PE=4 SV=1
venom_comp100712_c0_seq3	B4JIU2_DROGR GH11804 OS=Drosophila grimshawi GN=GH11804 PE=4 SV=1
Cluster 8	3 members
venom_Contig1106	B7PIS2_IXOSC Cuticular protein, putative (Fragment) OS=Ixodes scapularis GN=IscW_ISCW004509 PE=4 SV=1
venom_Contig5694	B7P5P4_IXOSC Putative uncharacterized protein OS=Ixodes scapularis GN=IscW_ISCW016298 PE=4 SV=1
venom_Contig5696	B7PIS2_IXOSC Cuticular protein, putative (Fragment) OS=Ixodes scapularis GN=IscW_ISCW004509 PE=4 SV=1
Cluster 9	3 members
venom_Contig8695	F6TY73_MONDO Uncharacterized protein OS=Monodelphis domestica GN=AFTPH PE=4 SV=1
venom_Contig8697	F6TY73_MONDO Uncharacterized protein OS=Monodelphis domestica GN=AFTPH PE=4 SV=1
Contig2285	E2QYU3_CANFA Uncharacterized protein OS=Canis familiaris GN=AFTPH PE=4 SV=1
Cluster 10	2 members
Contig23395	B7P1V6_IXOSC Putative uncharacterized protein OS=Ixodes scapularis GN=IscW_ISCW000022 PE=4 SV=1
Contig11063	B7P1V6_IXOSC Putative uncharacterized protein OS=Ixodes scapularis GN=IscW_ISCW000022 PE=4 SV=1
Cluster 11	2 members
Contig2826	LITA_LATTR Alpha-latroinsectotoxin-Lt1a (Fragment) OS=Latrodectus tredecimguttatus PE=1 SV=1
venom_Contig11531	LCTA_LATTR Alpha-latrocrustotoxin-Lt1a (Fragment) OS=Latrodectus tredecimguttatus PE=2 SV=2
Cluster 12	2 members
ceph_Contig10484	E9H0J7_DAPPU Putative uncharacterized protein OS=Daphnia pulex GN=DAPPUDRAFT_324047 PE=4 SV=1
Contig8634	E9H0J7_DAPPU Putative uncharacterized protein OS=Daphnia pulex GN=DAPPUDRAFT_324047 PE=4 SV=1
Cluster 13	2 members
ceph_Contig3333	FAS2_SCHAM Fasciclin-2 OS=Schistocerca americana GN=FAS2 PE=1 SV=2
ceph_comp88620_c0_seq20	FAS2_SCHAM Fasciclin-2 OS=Schistocerca americana GN=FAS2 PE=1 SV=2
Cluster 14	2 members
venom_Contig10831	F1BVN3_ASTMI Eyes absent (Fragment) OS=Asterina miniata PE=2 SV=1
venom_Contig10834	F1BVN3_ASTMI Eyes absent (Fragment) OS=Asterina miniata PE=2 SV=1
Cluster 15	2 members
venom_comp109738_c4_seq1	C3YDC3_BRAFL Putative uncharacterized protein OS=Branchiostoma floridae GN=BRAFLDRAFT_121860 PE=4 SV=1
venom_comp109738_c4_seq3	C3YDC3_BRAFL Putative uncharacterized protein OS=Branchiostoma floridae GN=BRAFLDRAFT_121860 PE=4 SV=1
Cluster 16	2 members
Contig2624	B7QKQ6_IXOSC Ammonium transporter, putative OS=Ixodes scapularis GN=IscW_ISCW023492 PE=4 SV=1
venom_Contig10389	B7QKQ6_IXOSC Ammonium transporter, putative OS=Ixodes scapularis GN=IscW_ISCW023492 PE=4 SV=1
Cluster 17	2 members
venom_comp104010_c3_seq1	E0W1I2_PEDHC Endothelin-converting enzyme, putative OS=Pediculus humanus subsp. corporis GN=Phum_PHUM577400 PE=4 SV=1
Contig9076	G6D3K0_DANPL Zinc metalloprotease OS=Danaus plexippus GN=KGM_01294 PE=4 SV=1
Cluster 18	2 members
venom_comp105935_c0_seq2	A9QQB1_LYCSI Serine protease (Fragment) OS=Lycosa singoriensis PE=2 SV=1
Contig7920	A9QQB1_LYCSI Serine protease (Fragment) OS=Lycosa singoriensis PE=2 SV=1
Cluster 19	2 members
venom_Contig6428	A9QQ71_LYCSI Leucine rich repeat transmembrane neuronal 4 (Fragment) OS=Lycosa singoriensis PE=2 SV=1
venom_comp107146_c1_seq2	A9QQ71_LYCSI Leucine rich repeat transmembrane neuronal 4 (Fragment) OS=Lycosa singoriensis PE=2 SV=1
Cluster 20	2 members
Contig9321	No_Hits
venom_comp109216_c0_seq2	No_Hits
Cluster 21	2 members
venom_comp105351_c0_seq1	CU57_ARADI Adult-specific rigid cuticular protein 15.7 OS=Araneus diadematus PE=1 SV=1
Contig5921	CU57_ARADI Adult-specific rigid cuticular protein 15.7 OS=Araneus diadematus PE=1 SV=1
Cluster 22	2 members
venom_comp106224_c2_seq2	LCTA_LATTR Alpha-latrocrustotoxin-Lt1a (Fragment) OS=Latrodectus tredecimguttatus PE=2 SV=2
venom_Contig5419	LCTA_LATTR Alpha-latrocrustotoxin-Lt1a (Fragment) OS=Latrodectus tredecimguttatus PE=2 SV=2
Cluster 23	2 members
venom_comp108657_c2_seq2	E2C244_HARSA Membrane metallo-endopeptidase-like 1 OS=Harpegnathos saltator GN=EAI_13929 PE=4 SV=1
venom_comp104010_c1_seq1	E0W1I2_PEDHC Endothelin-converting enzyme, putative OS=Pediculus humanus subsp. corporis GN=Phum_PHUM577400 PE=4 SV=1
Cluster 24	2 members
Contig4936	CU26_ARADI Adult-specific rigid cuticular protein 12.6 OS=Araneus diadematus PE=1 SV=1
Contig6154	CU19_ARADI Adult-specific rigid cuticular protein 11.9 OS=Araneus diadematus PE=1 SV=1
Cluster 25	2 members
venom_Contig8900	No_Hits
Contig9165	No_Hits
Cluster 26	2 members
venom_comp109865_c1_seq1	No_Hits
venom_comp109865_c1_seq2	No_Hits
Cluster 27	2 members
Contig8813	No_Hits
venom_comp108103_c0_seq2	No_Hits
Cluster 28	2 members
venom_comp108193_c1_seq1	No_Hits
venom_comp108193_c1_seq2	No_Hits
Cluster 29	2 members
Contig9740	No_Hits
venom_comp110218_c3_seq1	No_Hits
	65% overlap/65% similarity
Cluster 1	5 members
venom_comp109957_c3_seq2	No_Hits
venom_comp109957_c3_seq4	No_Hits
venom_comp109957_c3_seq5	No_Hits
venom_comp109957_c3_seq3	No_Hits
venom_comp109957_c3_seq1	No_Hits
Cluster 2	4 members
venom_Contig10080	LITD_LATTR Delta-latroinsectotoxin-Lt1a OS=Latrodectus tredecimguttatus PE=1 SV=1
venom_Contig10081	LITD_LATTR Delta-latroinsectotoxin-Lt1a OS=Latrodectus tredecimguttatus PE=1 SV=1
venom_Contig10082	LITD_LATTR Delta-latroinsectotoxin-Lt1a OS=Latrodectus tredecimguttatus PE=1 SV=1
venom_comp109575_c0_seq10	LITD_LATTR Delta-latroinsectotoxin-Lt1a OS=Latrodectus tredecimguttatus PE=1 SV=1
Cluster 3	4 members
Contig1012	No_Hits
venom_Contig2217	No_Hits
Contig1013	No_Hits
venom_comp101921_c0_seq11	No_Hits
Cluster 4	4 members
Contig7465	TX406_LYCSI U4-lycotoxin-Ls1a OS=Lycosa singoriensis PE=2 SV=1
venom_comp104578_c0_seq3	TX406_LYCSI U4-lycotoxin-Ls1a OS=Lycosa singoriensis PE=2 SV=1
venom_comp104578_c0_seq6	TX406_LYCSI U4-lycotoxin-Ls1a OS=Lycosa singoriensis PE=2 SV=1
venom_comp104578_c0_seq1	TX150_LYCSI U1-lycotoxin-Ls1hh OS=Lycosa singoriensis PE=2 SV=1
Cluster 5	3 members
Contig2432	E2BCL9_HARSA Voltage-dependent calcium channel subunit alpha-2/delta-3 OS=Harpegnathos saltator GN=EAI_04367 PE=4 SV=1
venom_comp109191_c2_seq2	E0VMD8_PEDHC Putative uncharacterized protein OS=Pediculus humanus subsp. corporis GN=Phum_PHUM308330 PE=4 SV=1
venom_comp109191_c2_seq3	E0VMD8_PEDHC Putative uncharacterized protein OS=Pediculus humanus subsp. corporis GN=Phum_PHUM308330 PE=4 SV=1
Cluster 6	3 members
Contig24147	E0W1I2_PEDHC Endothelin-converting enzyme, putative OS=Pediculus humanus subsp. corporis GN=Phum_PHUM577400 PE=4 SV=1
Contig11384	E0W1I2_PEDHC Endothelin-converting enzyme, putative OS=Pediculus humanus subsp. corporis GN=Phum_PHUM577400 PE=4 SV=1
venom_comp104010_c2_seq1	H9KHU2_APIME Uncharacterized protein OS=Apis mellifera GN=Nep2 PE=4 SV=1
Cluster 7	3 members
Contig6292	B4JIU2_DROGR GH11804 OS=Drosophila grimshawi GN=GH11804 PE=4 SV=1
venom_comp100712_c0_seq2	B4JIU2_DROGR GH11804 OS=Drosophila grimshawi GN=GH11804 PE=4 SV=1
venom_comp100712_c0_seq3	B4JIU2_DROGR GH11804 OS=Drosophila grimshawi GN=GH11804 PE=4 SV=1
Cluster 8	3 members
venom_Contig8695	F6TY73_MONDO Uncharacterized protein OS=Monodelphis domestica GN=AFTPH PE=4 SV=1
venom_Contig8697	F6TY73_MONDO Uncharacterized protein OS=Monodelphis domestica GN=AFTPH PE=4 SV=1
Contig2285	E2QYU3_CANFA Uncharacterized protein OS=Canis familiaris GN=AFTPH PE=4 SV=1
Cluster 9	2 members
Contig23395	B7P1V6_IXOSC Putative uncharacterized protein OS=Ixodes scapularis GN=IscW_ISCW000022 PE=4 SV=1
Contig11063	B7P1V6_IXOSC Putative uncharacterized protein OS=Ixodes scapularis GN=IscW_ISCW000022 PE=4 SV=1
Cluster 10	2 members
ceph_Contig10484	E9H0J7_DAPPU Putative uncharacterized protein OS=Daphnia pulex GN=DAPPUDRAFT_324047 PE=4 SV=1
Contig8634	E9H0J7_DAPPU Putative uncharacterized protein OS=Daphnia pulex GN=DAPPUDRAFT_324047 PE=4 SV=1
Cluster 11	2 members
ceph_Contig3333	FAS2_SCHAM Fasciclin-2 OS=Schistocerca americana GN=FAS2 PE=1 SV=2
ceph_comp88620_c0_seq20	FAS2_SCHAM Fasciclin-2 OS=Schistocerca americana GN=FAS2 PE=1 SV=2
Cluster 12	2 members
venom_Contig10831	F1BVN3_ASTMI Eyes absent (Fragment) OS=Asterina miniata PE=2 SV=1
venom_Contig10834	F1BVN3_ASTMI Eyes absent (Fragment) OS=Asterina miniata PE=2 SV=1
Cluster 13	2 members
venom_comp109738_c4_seq1	C3YDC3_BRAFL Putative uncharacterized protein OS=Branchiostoma floridae GN=BRAFLDRAFT_121860 PE=4 SV=1
venom_comp109738_c4_seq3	C3YDC3_BRAFL Putative uncharacterized protein OS=Branchiostoma floridae GN=BRAFLDRAFT_121860 PE=4 SV=1
Cluster 14	2 members
Contig2624	B7QKQ6_IXOSC Ammonium transporter, putative OS=Ixodes scapularis GN=IscW_ISCW023492 PE=4 SV=1
venom_Contig10389	B7QKQ6_IXOSC Ammonium transporter, putative OS=Ixodes scapularis GN=IscW_ISCW023492 PE=4 SV=1
Cluster 15	2 members
venom_comp105935_c0_seq2	A9QQB1_LYCSI Serine protease (Fragment) OS=Lycosa singoriensis PE=2 SV=1
Contig7920	A9QQB1_LYCSI Serine protease (Fragment) OS=Lycosa singoriensis PE=2 SV=1
Cluster 16	2 members
venom_Contig6428	A9QQ71_LYCSI Leucine rich repeat transmembrane neuronal 4 (Fragment) OS=Lycosa singoriensis PE=2 SV=1
venom_comp107146_c1_seq2	A9QQ71_LYCSI Leucine rich repeat transmembrane neuronal 4 (Fragment) OS=Lycosa singoriensis PE=2 SV=1
Cluster 17	2 members
Contig9321	No_Hits
venom_comp109216_c0_seq2	No_Hits
Cluster 18	2 members
venom_comp106224_c2_seq2	LCTA_LATTR Alpha-latrocrustotoxin-Lt1a (Fragment) OS=Latrodectus tredecimguttatus PE=2 SV=2
venom_Contig5419	LCTA_LATTR Alpha-latrocrustotoxin-Lt1a (Fragment) OS=Latrodectus tredecimguttatus PE=2 SV=2
Cluster 19	2 members
venom_comp108657_c2_seq2	E2C244_HARSA Membrane metallo-endopeptidase-like 1 OS=Harpegnathos saltator GN=EAI_13929 PE=4 SV=1
venom_comp104010_c1_seq1	E0W1I2_PEDHC Endothelin-converting enzyme, putative OS=Pediculus humanus subsp. corporis GN=Phum_PHUM577400 PE=4 SV=1
Cluster 20	2 members
venom_Contig8900	No_Hits
Contig9165	No_Hits
Cluster 21	2 members
venom_comp109865_c1_seq1	No_Hits
venom_comp109865_c1_seq2	No_Hits
Cluster 22	2 members
Contig8813	No_Hits
venom_comp108103_c0_seq2	No_Hits
Cluster 23	2 members
venom_comp108193_c1_seq1	No_Hits
venom_comp108193_c1_seq2	No_Hits
Cluster 24	2 members
Contig9740	No_Hits
venom_comp110218_c3_seq1	No_Hits
	70% overlap/70% similarity
Cluster 1	4 members
venom_Contig10080	LITD_LATTR Delta-latroinsectotoxin-Lt1a OS=Latrodectus tredecimguttatus PE=1 SV=1
venom_Contig10081	LITD_LATTR Delta-latroinsectotoxin-Lt1a OS=Latrodectus tredecimguttatus PE=1 SV=1
venom_Contig10082	LITD_LATTR Delta-latroinsectotoxin-Lt1a OS=Latrodectus tredecimguttatus PE=1 SV=1
venom_comp109575_c0_seq10	LITD_LATTR Delta-latroinsectotoxin-Lt1a OS=Latrodectus tredecimguttatus PE=1 SV=1
Cluster 2	4 members
Contig1012	No_Hits
venom_Contig2217	No_Hits
Contig1013	No_Hits
venom_comp101921_c0_seq11	No_Hits
Cluster 3	4 members
Contig7465	TX406_LYCSI U4-lycotoxin-Ls1a OS=Lycosa singoriensis PE=2 SV=1
venom_comp104578_c0_seq3	TX406_LYCSI U4-lycotoxin-Ls1a OS=Lycosa singoriensis PE=2 SV=1
venom_comp104578_c0_seq6	TX406_LYCSI U4-lycotoxin-Ls1a OS=Lycosa singoriensis PE=2 SV=1
venom_comp104578_c0_seq1	TX150_LYCSI U1-lycotoxin-Ls1hh OS=Lycosa singoriensis PE=2 SV=1
Cluster 4	4 members
venom_comp109957_c3_seq4	No_Hits
venom_comp109957_c3_seq5	No_Hits
venom_comp109957_c3_seq3	No_Hits
venom_comp109957_c3_seq1	No_Hits
Cluster 5	3 members
Contig2432	E2BCL9_HARSA Voltage-dependent calcium channel subunit alpha-2/delta-3 OS=Harpegnathos saltator GN=EAI_04367 PE=4 SV=1
venom_comp109191_c2_seq2	E0VMD8_PEDHC Putative uncharacterized protein OS=Pediculus humanus subsp. corporis GN=Phum_PHUM308330 PE=4 SV=1
venom_comp109191_c2_seq3	E0VMD8_PEDHC Putative uncharacterized protein OS=Pediculus humanus subsp. corporis GN=Phum_PHUM308330 PE=4 SV=1
Cluster 6	3 members
Contig6292	B4JIU2_DROGR GH11804 OS=Drosophila grimshawi GN=GH11804 PE=4 SV=1
venom_comp100712_c0_seq2	B4JIU2_DROGR GH11804 OS=Drosophila grimshawi GN=GH11804 PE=4 SV=1
venom_comp100712_c0_seq3	B4JIU2_DROGR GH11804 OS=Drosophila grimshawi GN=GH11804 PE=4 SV=1
Cluster 7	3 members
venom_Contig8695	F6TY73_MONDO Uncharacterized protein OS=Monodelphis domestica GN=AFTPH PE=4 SV=1
venom_Contig8697	F6TY73_MONDO Uncharacterized protein OS=Monodelphis domestica GN=AFTPH PE=4 SV=1
Contig2285	E2QYU3_CANFA Uncharacterized protein OS=Canis familiaris GN=AFTPH PE=4 SV=1
Cluster 8	2 members
Contig23395	B7P1V6_IXOSC Putative uncharacterized protein OS=Ixodes scapularis GN=IscW_ISCW000022 PE=4 SV=1
Contig11063	B7P1V6_IXOSC Putative uncharacterized protein OS=Ixodes scapularis GN=IscW_ISCW000022 PE=4 SV=1
Cluster 9	2 members
ceph_Contig10484	E9H0J7_DAPPU Putative uncharacterized protein OS=Daphnia pulex GN=DAPPUDRAFT_324047 PE=4 SV=1
Contig8634	E9H0J7_DAPPU Putative uncharacterized protein OS=Daphnia pulex GN=DAPPUDRAFT_324047 PE=4 SV=1
Cluster 10	2 members
ceph_Contig3333	FAS2_SCHAM Fasciclin-2 OS=Schistocerca americana GN=FAS2 PE=1 SV=2
ceph_comp88620_c0_seq20	FAS2_SCHAM Fasciclin-2 OS=Schistocerca americana GN=FAS2 PE=1 SV=2
Cluster 11	2 members
venom_Contig10831	F1BVN3_ASTMI Eyes absent (Fragment) OS=Asterina miniata PE=2 SV=1
venom_Contig10834	F1BVN3_ASTMI Eyes absent (Fragment) OS=Asterina miniata PE=2 SV=1
Cluster 12	2 members
venom_comp109738_c4_seq1	C3YDC3_BRAFL Putative uncharacterized protein OS=Branchiostoma floridae GN=BRAFLDRAFT_121860 PE=4 SV=1
venom_comp109738_c4_seq3	C3YDC3_BRAFL Putative uncharacterized protein OS=Branchiostoma floridae GN=BRAFLDRAFT_121860 PE=4 SV=1
Cluster 13	2 members
Contig2624	B7QKQ6_IXOSC Ammonium transporter, putative OS=Ixodes scapularis GN=IscW_ISCW023492 PE=4 SV=1
venom_Contig10389	B7QKQ6_IXOSC Ammonium transporter, putative OS=Ixodes scapularis GN=IscW_ISCW023492 PE=4 SV=1
Cluster 14	2 members
Contig24147	E0W1I2_PEDHC Endothelin-converting enzyme, putative OS=Pediculus humanus subsp. corporis GN=Phum_PHUM577400 PE=4 SV=1
Contig11384	E0W1I2_PEDHC Endothelin-converting enzyme, putative OS=Pediculus humanus subsp. corporis GN=Phum_PHUM577400 PE=4 SV=1
Cluster 15	2 members
venom_comp105935_c0_seq2	A9QQB1_LYCSI Serine protease (Fragment) OS=Lycosa singoriensis PE=2 SV=1
Contig7920	A9QQB1_LYCSI Serine protease (Fragment) OS=Lycosa singoriensis PE=2 SV=1
Cluster 16	2 members
venom_Contig6428	A9QQ71_LYCSI Leucine rich repeat transmembrane neuronal 4 (Fragment) OS=Lycosa singoriensis PE=2 SV=1
venom_comp107146_c1_seq2	A9QQ71_LYCSI Leucine rich repeat transmembrane neuronal 4 (Fragment) OS=Lycosa singoriensis PE=2 SV=1
Cluster 17	2 members
Contig9321	No_Hits
venom_comp109216_c0_seq2	No_Hits
Cluster 18	2 members
venom_comp106224_c2_seq2	LCTA_LATTR Alpha-latrocrustotoxin-Lt1a (Fragment) OS=Latrodectus tredecimguttatus PE=2 SV=2
venom_Contig5419	LCTA_LATTR Alpha-latrocrustotoxin-Lt1a (Fragment) OS=Latrodectus tredecimguttatus PE=2 SV=2
Cluster 19	2 members
venom_comp108657_c2_seq2	E2C244_HARSA Membrane metallo-endopeptidase-like 1 OS=Harpegnathos saltator GN=EAI_13929 PE=4 SV=1
venom_comp104010_c1_seq1	E0W1I2_PEDHC Endothelin-converting enzyme, putative OS=Pediculus humanus subsp. corporis GN=Phum_PHUM577400 PE=4 SV=1
Cluster 20	2 members
venom_Contig8900	No_Hits
Contig9165	No_Hits
Cluster 21	2 members
venom_comp109865_c1_seq1	No_Hits
venom_comp109865_c1_seq2	No_Hits
Cluster 22	2 members
Contig8813	No_Hits
venom_comp108103_c0_seq2	No_Hits
Cluster 23	2 members
venom_comp108193_c1_seq1	No_Hits
venom_comp108193_c1_seq2	No_Hits
Cluster 24	2 members
Contig9740	No_Hits
venom_comp110218_c3_seq1	No_Hits
	75% overlap/75% similarity
Cluster 1	4 members
venom_Contig10080	LITD_LATTR Delta-latroinsectotoxin-Lt1a OS=Latrodectus tredecimguttatus PE=1 SV=1
venom_Contig10081	LITD_LATTR Delta-latroinsectotoxin-Lt1a OS=Latrodectus tredecimguttatus PE=1 SV=1
venom_Contig10082	LITD_LATTR Delta-latroinsectotoxin-Lt1a OS=Latrodectus tredecimguttatus PE=1 SV=1
venom_comp109575_c0_seq10	LITD_LATTR Delta-latroinsectotoxin-Lt1a OS=Latrodectus tredecimguttatus PE=1 SV=1
Cluster 2	4 members
Contig1012	No_Hits
venom_Contig2217	No_Hits
Contig1013	No_Hits
venom_comp101921_c0_seq11	No_Hits
Cluster 3	4 members
venom_comp109957_c3_seq4	No_Hits
venom_comp109957_c3_seq5	No_Hits
venom_comp109957_c3_seq3	No_Hits
venom_comp109957_c3_seq1	No_Hits
Cluster 4	3 members
Contig2432	E2BCL9_HARSA Voltage-dependent calcium channel subunit alpha-2/delta-3 OS=Harpegnathos saltator GN=EAI_04367 PE=4 SV=1
venom_comp109191_c2_seq2	E0VMD8_PEDHC Putative uncharacterized protein OS=Pediculus humanus subsp. corporis GN=Phum_PHUM308330 PE=4 SV=1
venom_comp109191_c2_seq3	E0VMD8_PEDHC Putative uncharacterized protein OS=Pediculus humanus subsp. corporis GN=Phum_PHUM308330 PE=4 SV=1
Cluster 5	3 members
Contig6292	B4JIU2_DROGR GH11804 OS=Drosophila grimshawi GN=GH11804 PE=4 SV=1
venom_comp100712_c0_seq2	B4JIU2_DROGR GH11804 OS=Drosophila grimshawi GN=GH11804 PE=4 SV=1
venom_comp100712_c0_seq3	B4JIU2_DROGR GH11804 OS=Drosophila grimshawi GN=GH11804 PE=4 SV=1
Cluster 6	3 members
venom_Contig8695	F6TY73_MONDO Uncharacterized protein OS=Monodelphis domestica GN=AFTPH PE=4 SV=1
venom_Contig8697	F6TY73_MONDO Uncharacterized protein OS=Monodelphis domestica GN=AFTPH PE=4 SV=1
Contig2285	E2QYU3_CANFA Uncharacterized protein OS=Canis familiaris GN=AFTPH PE=4 SV=1
Cluster 7	3 members
Contig7465	TX406_LYCSI U4-lycotoxin-Ls1a OS=Lycosa singoriensis PE=2 SV=1
venom_comp104578_c0_seq3	TX406_LYCSI U4-lycotoxin-Ls1a OS=Lycosa singoriensis PE=2 SV=1
venom_comp104578_c0_seq6	TX406_LYCSI U4-lycotoxin-Ls1a OS=Lycosa singoriensis PE=2 SV=1
Cluster 8	2 members
Contig23395	B7P1V6_IXOSC Putative uncharacterized protein OS=Ixodes scapularis GN=IscW_ISCW000022 PE=4 SV=1
Contig11063	B7P1V6_IXOSC Putative uncharacterized protein OS=Ixodes scapularis GN=IscW_ISCW000022 PE=4 SV=1
Cluster 9	2 members
ceph_Contig10484	E9H0J7_DAPPU Putative uncharacterized protein OS=Daphnia pulex GN=DAPPUDRAFT_324047 PE=4 SV=1
Contig8634	E9H0J7_DAPPU Putative uncharacterized protein OS=Daphnia pulex GN=DAPPUDRAFT_324047 PE=4 SV=1
Cluster 10	2 members
ceph_Contig3333	FAS2_SCHAM Fasciclin-2 OS=Schistocerca americana GN=FAS2 PE=1 SV=2
ceph_comp88620_c0_seq20	FAS2_SCHAM Fasciclin-2 OS=Schistocerca americana GN=FAS2 PE=1 SV=2
Cluster 11	2 members
venom_Contig10831	F1BVN3_ASTMI Eyes absent (Fragment) OS=Asterina miniata PE=2 SV=1
venom_Contig10834	F1BVN3_ASTMI Eyes absent (Fragment) OS=Asterina miniata PE=2 SV=1
Cluster 12	2 members
venom_comp109738_c4_seq1	C3YDC3_BRAFL Putative uncharacterized protein OS=Branchiostoma floridae GN=BRAFLDRAFT_121860 PE=4 SV=1
venom_comp109738_c4_seq3	C3YDC3_BRAFL Putative uncharacterized protein OS=Branchiostoma floridae GN=BRAFLDRAFT_121860 PE=4 SV=1
Cluster 13	2 members
Contig2624	B7QKQ6_IXOSC Ammonium transporter, putative OS=Ixodes scapularis GN=IscW_ISCW023492 PE=4 SV=1
venom_Contig10389	B7QKQ6_IXOSC Ammonium transporter, putative OS=Ixodes scapularis GN=IscW_ISCW023492 PE=4 SV=1
Cluster 14	2 members
Contig24147	E0W1I2_PEDHC Endothelin-converting enzyme, putative OS=Pediculus humanus subsp. corporis GN=Phum_PHUM577400 PE=4 SV=1
Contig11384	E0W1I2_PEDHC Endothelin-converting enzyme, putative OS=Pediculus humanus subsp. corporis GN=Phum_PHUM577400 PE=4 SV=1
Cluster 15	2 members
venom_comp105935_c0_seq2	A9QQB1_LYCSI Serine protease (Fragment) OS=Lycosa singoriensis PE=2 SV=1
Contig7920	A9QQB1_LYCSI Serine protease (Fragment) OS=Lycosa singoriensis PE=2 SV=1
Cluster 16	2 members
venom_Contig6428	A9QQ71_LYCSI Leucine rich repeat transmembrane neuronal 4 (Fragment) OS=Lycosa singoriensis PE=2 SV=1
venom_comp107146_c1_seq2	A9QQ71_LYCSI Leucine rich repeat transmembrane neuronal 4 (Fragment) OS=Lycosa singoriensis PE=2 SV=1
Cluster 17	2 members
Contig9321	No_Hits
venom_comp109216_c0_seq2	No_Hits
Cluster 18	2 members
venom_Contig8900	No_Hits
Contig9165	No_Hits
Cluster 19	2 members
venom_comp109865_c1_seq1	No_Hits
venom_comp109865_c1_seq2	No_Hits
Cluster 20	2 members
Contig8813	No_Hits
venom_comp108103_c0_seq2	No_Hits
Cluster 21	2 members
venom_comp108193_c1_seq1	No_Hits
venom_comp108193_c1_seq2	No_Hits
Cluster 22	2 members
Contig9740	No_Hits
venom_comp110218_c3_seq1	No_Hits
	80% overlap/80% similarity
Cluster 1	4 members
venom_Contig10080	LITD_LATTR Delta-latroinsectotoxin-Lt1a OS=Latrodectus tredecimguttatus PE=1 SV=1
venom_Contig10081	LITD_LATTR Delta-latroinsectotoxin-Lt1a OS=Latrodectus tredecimguttatus PE=1 SV=1
venom_Contig10082	LITD_LATTR Delta-latroinsectotoxin-Lt1a OS=Latrodectus tredecimguttatus PE=1 SV=1
venom_comp109575_c0_seq10	LITD_LATTR Delta-latroinsectotoxin-Lt1a OS=Latrodectus tredecimguttatus PE=1 SV=1
Cluster 2	4 members
Contig1012	No_Hits
venom_Contig2217	No_Hits
Contig1013	No_Hits
venom_comp101921_c0_seq11	No_Hits
Cluster 3	4 members
venom_comp109957_c3_seq4	No_Hits
venom_comp109957_c3_seq5	No_Hits
venom_comp109957_c3_seq3	No_Hits
venom_comp109957_c3_seq1	No_Hits
Cluster 4	3 members
Contig2432	E2BCL9_HARSA Voltage-dependent calcium channel subunit alpha-2/delta-3 OS=Harpegnathos saltator GN=EAI_04367 PE=4 SV=1
venom_comp109191_c2_seq2	E0VMD8_PEDHC Putative uncharacterized protein OS=Pediculus humanus subsp. corporis GN=Phum_PHUM308330 PE=4 SV=1
venom_comp109191_c2_seq3	E0VMD8_PEDHC Putative uncharacterized protein OS=Pediculus humanus subsp. corporis GN=Phum_PHUM308330 PE=4 SV=1
Cluster 5	3 members
Contig6292	B4JIU2_DROGR GH11804 OS=Drosophila grimshawi GN=GH11804 PE=4 SV=1
venom_comp100712_c0_seq2	B4JIU2_DROGR GH11804 OS=Drosophila grimshawi GN=GH11804 PE=4 SV=1
venom_comp100712_c0_seq3	B4JIU2_DROGR GH11804 OS=Drosophila grimshawi GN=GH11804 PE=4 SV=1
Cluster 6	3 members
Contig7465	TX406_LYCSI U4-lycotoxin-Ls1a OS=Lycosa singoriensis PE=2 SV=1
venom_comp104578_c0_seq3	TX406_LYCSI U4-lycotoxin-Ls1a OS=Lycosa singoriensis PE=2 SV=1
venom_comp104578_c0_seq6	TX406_LYCSI U4-lycotoxin-Ls1a OS=Lycosa singoriensis PE=2 SV=1
Cluster 7	2 members
ceph_Contig10484	E9H0J7_DAPPU Putative uncharacterized protein OS=Daphnia pulex GN=DAPPUDRAFT_324047 PE=4 SV=1
Contig8634	E9H0J7_DAPPU Putative uncharacterized protein OS=Daphnia pulex GN=DAPPUDRAFT_324047 PE=4 SV=1
Cluster 8	2 members
ceph_Contig3333	FAS2_SCHAM Fasciclin-2 OS=Schistocerca americana GN=FAS2 PE=1 SV=2
ceph_comp88620_c0_seq20	FAS2_SCHAM Fasciclin-2 OS=Schistocerca americana GN=FAS2 PE=1 SV=2
Cluster 9	2 members
venom_Contig10831	F1BVN3_ASTMI Eyes absent (Fragment) OS=Asterina miniata PE=2 SV=1
venom_Contig10834	F1BVN3_ASTMI Eyes absent (Fragment) OS=Asterina miniata PE=2 SV=1
Cluster 10	2 members
venom_comp109738_c4_seq1	C3YDC3_BRAFL Putative uncharacterized protein OS=Branchiostoma floridae GN=BRAFLDRAFT_121860 PE=4 SV=1
venom_comp109738_c4_seq3	C3YDC3_BRAFL Putative uncharacterized protein OS=Branchiostoma floridae GN=BRAFLDRAFT_121860 PE=4 SV=1
Cluster 11	2 members
Contig2624	B7QKQ6_IXOSC Ammonium transporter, putative OS=Ixodes scapularis GN=IscW_ISCW023492 PE=4 SV=1
venom_Contig10389	B7QKQ6_IXOSC Ammonium transporter, putative OS=Ixodes scapularis GN=IscW_ISCW023492 PE=4 SV=1
Cluster 12	2 members
Contig24147	E0W1I2_PEDHC Endothelin-converting enzyme, putative OS=Pediculus humanus subsp. corporis GN=Phum_PHUM577400 PE=4 SV=1
Contig11384	E0W1I2_PEDHC Endothelin-converting enzyme, putative OS=Pediculus humanus subsp. corporis GN=Phum_PHUM577400 PE=4 SV=1
Cluster 13	2 members
venom_comp105935_c0_seq2	A9QQB1_LYCSI Serine protease (Fragment) OS=Lycosa singoriensis PE=2 SV=1
Contig7920	A9QQB1_LYCSI Serine protease (Fragment) OS=Lycosa singoriensis PE=2 SV=1
Cluster 14	2 members
venom_Contig6428	A9QQ71_LYCSI Leucine rich repeat transmembrane neuronal 4 (Fragment) OS=Lycosa singoriensis PE=2 SV=1
venom_comp107146_c1_seq2	A9QQ71_LYCSI Leucine rich repeat transmembrane neuronal 4 (Fragment) OS=Lycosa singoriensis PE=2 SV=1
Cluster 15	2 members
Contig9321	No_Hits
venom_comp109216_c0_seq2	No_Hits
Cluster 16	2 members
venom_Contig8695	F6TY73_MONDO Uncharacterized protein OS=Monodelphis domestica GN=AFTPH PE=4 SV=1
venom_Contig8697	F6TY73_MONDO Uncharacterized protein OS=Monodelphis domestica GN=AFTPH PE=4 SV=1
Cluster 17	2 members
venom_Contig8900	No_Hits
Contig9165	No_Hits
Cluster 18	2 members
venom_comp109865_c1_seq1	No_Hits
venom_comp109865_c1_seq2	No_Hits
Cluster 19	2 members
Contig8813	No_Hits
venom_comp108103_c0_seq2	No_Hits
Cluster 20	2 members
venom_comp108193_c1_seq1	No_Hits
venom_comp108193_c1_seq2	No_Hits
Cluster 21	2 members
Contig9740	No_Hits
venom_comp110218_c3_seq1	No_Hits
	85% overlap/85% similarity
Cluster 1	4 members
venom_Contig10080	LITD_LATTR Delta-latroinsectotoxin-Lt1a OS=Latrodectus tredecimguttatus PE=1 SV=1
venom_Contig10081	LITD_LATTR Delta-latroinsectotoxin-Lt1a OS=Latrodectus tredecimguttatus PE=1 SV=1
venom_Contig10082	LITD_LATTR Delta-latroinsectotoxin-Lt1a OS=Latrodectus tredecimguttatus PE=1 SV=1
venom_comp109575_c0_seq10	LITD_LATTR Delta-latroinsectotoxin-Lt1a OS=Latrodectus tredecimguttatus PE=1 SV=1
Cluster 2	4 members
Contig1012	No_Hits
venom_Contig2217	No_Hits
Contig1013	No_Hits
venom_comp101921_c0_seq11	No_Hits
Cluster 3	4 members
venom_comp109957_c3_seq4	No_Hits
venom_comp109957_c3_seq5	No_Hits
venom_comp109957_c3_seq3	No_Hits
venom_comp109957_c3_seq1	No_Hits
Cluster 4	3 members
Contig2432	E2BCL9_HARSA Voltage-dependent calcium channel subunit alpha-2/delta-3 OS=Harpegnathos saltator GN=EAI_04367 PE=4 SV=1
venom_comp109191_c2_seq2	E0VMD8_PEDHC Putative uncharacterized protein OS=Pediculus humanus subsp. corporis GN=Phum_PHUM308330 PE=4 SV=1
venom_comp109191_c2_seq3	E0VMD8_PEDHC Putative uncharacterized protein OS=Pediculus humanus subsp. corporis GN=Phum_PHUM308330 PE=4 SV=1
Cluster 5	3 members
Contig6292	B4JIU2_DROGR GH11804 OS=Drosophila grimshawi GN=GH11804 PE=4 SV=1
venom_comp100712_c0_seq2	B4JIU2_DROGR GH11804 OS=Drosophila grimshawi GN=GH11804 PE=4 SV=1
venom_comp100712_c0_seq3	B4JIU2_DROGR GH11804 OS=Drosophila grimshawi GN=GH11804 PE=4 SV=1
Cluster 6	3 members
Contig7465	TX406_LYCSI U4-lycotoxin-Ls1a OS=Lycosa singoriensis PE=2 SV=1
venom_comp104578_c0_seq3	TX406_LYCSI U4-lycotoxin-Ls1a OS=Lycosa singoriensis PE=2 SV=1
venom_comp104578_c0_seq6	TX406_LYCSI U4-lycotoxin-Ls1a OS=Lycosa singoriensis PE=2 SV=1
Cluster 7	2 members
ceph_Contig3333	FAS2_SCHAM Fasciclin-2 OS=Schistocerca americana GN=FAS2 PE=1 SV=2
ceph_comp88620_c0_seq20	FAS2_SCHAM Fasciclin-2 OS=Schistocerca americana GN=FAS2 PE=1 SV=2
Cluster 8	2 members
venom_Contig10831	F1BVN3_ASTMI Eyes absent (Fragment) OS=Asterina miniata PE=2 SV=1
venom_Contig10834	F1BVN3_ASTMI Eyes absent (Fragment) OS=Asterina miniata PE=2 SV=1
Cluster 9	2 members
venom_comp109738_c4_seq1	C3YDC3_BRAFL Putative uncharacterized protein OS=Branchiostoma floridae GN=BRAFLDRAFT_121860 PE=4 SV=1
venom_comp109738_c4_seq3	C3YDC3_BRAFL Putative uncharacterized protein OS=Branchiostoma floridae GN=BRAFLDRAFT_121860 PE=4 SV=1
Cluster 10	2 members
Contig2624	B7QKQ6_IXOSC Ammonium transporter, putative OS=Ixodes scapularis GN=IscW_ISCW023492 PE=4 SV=1
venom_Contig10389	B7QKQ6_IXOSC Ammonium transporter, putative OS=Ixodes scapularis GN=IscW_ISCW023492 PE=4 SV=1
Cluster 11	2 members
venom_comp105935_c0_seq2	A9QQB1_LYCSI Serine protease (Fragment) OS=Lycosa singoriensis PE=2 SV=1
Contig7920	A9QQB1_LYCSI Serine protease (Fragment) OS=Lycosa singoriensis PE=2 SV=1
Cluster 12	2 members
venom_Contig6428	A9QQ71_LYCSI Leucine rich repeat transmembrane neuronal 4 (Fragment) OS=Lycosa singoriensis PE=2 SV=1
venom_comp107146_c1_seq2	A9QQ71_LYCSI Leucine rich repeat transmembrane neuronal 4 (Fragment) OS=Lycosa singoriensis PE=2 SV=1
Cluster 13	2 members
Contig9321	No_Hits
venom_comp109216_c0_seq2	No_Hits
Cluster 14	2 members
venom_Contig8695	F6TY73_MONDO Uncharacterized protein OS=Monodelphis domestica GN=AFTPH PE=4 SV=1
venom_Contig8697	F6TY73_MONDO Uncharacterized protein OS=Monodelphis domestica GN=AFTPH PE=4 SV=1
Cluster 15	2 members
venom_Contig8900	No_Hits
Contig9165	No_Hits
Cluster 16	2 members
venom_comp109865_c1_seq1	No_Hits
venom_comp109865_c1_seq2	No_Hits
Cluster 17	2 members
Contig8813	No_Hits
venom_comp108103_c0_seq2	No_Hits
Cluster 18	2 members
venom_comp108193_c1_seq1	No_Hits
venom_comp108193_c1_seq2	No_Hits
Cluster 19	2 members
Contig9740	No_Hits
venom_comp110218_c3_seq1	No_Hits
	90% overlap/90% similarity
Cluster 1	4 members
Contig1012	No_Hits
venom_Contig2217	No_Hits
Contig1013	No_Hits
venom_comp101921_c0_seq11	No_Hits
Cluster 2	4 members
venom_comp109957_c3_seq4	No_Hits
venom_comp109957_c3_seq5	No_Hits
venom_comp109957_c3_seq3	No_Hits
venom_comp109957_c3_seq1	No_Hits
Cluster 3	3 members
Contig2432	E2BCL9_HARSA Voltage-dependent calcium channel subunit alpha-2/delta-3 OS=Harpegnathos saltator GN=EAI_04367 PE=4 SV=1
venom_comp109191_c2_seq2	E0VMD8_PEDHC Putative uncharacterized protein OS=Pediculus humanus subsp. corporis GN=Phum_PHUM308330 PE=4 SV=1
venom_comp109191_c2_seq3	E0VMD8_PEDHC Putative uncharacterized protein OS=Pediculus humanus subsp. corporis GN=Phum_PHUM308330 PE=4 SV=1
Cluster 4	2 members
venom_Contig10080	LITD_LATTR Delta-latroinsectotoxin-Lt1a OS=Latrodectus tredecimguttatus PE=1 SV=1
venom_Contig10082	LITD_LATTR Delta-latroinsectotoxin-Lt1a OS=Latrodectus tredecimguttatus PE=1 SV=1
Cluster 5	2 members
venom_Contig10081	LITD_LATTR Delta-latroinsectotoxin-Lt1a OS=Latrodectus tredecimguttatus PE=1 SV=1
venom_comp109575_c0_seq10	LITD_LATTR Delta-latroinsectotoxin-Lt1a OS=Latrodectus tredecimguttatus PE=1 SV=1
Cluster 6	2 members
ceph_Contig3333	FAS2_SCHAM Fasciclin-2 OS=Schistocerca americana GN=FAS2 PE=1 SV=2
ceph_comp88620_c0_seq20	FAS2_SCHAM Fasciclin-2 OS=Schistocerca americana GN=FAS2 PE=1 SV=2
Cluster 7	2 members
venom_comp109738_c4_seq1	C3YDC3_BRAFL Putative uncharacterized protein OS=Branchiostoma floridae GN=BRAFLDRAFT_121860 PE=4 SV=1
venom_comp109738_c4_seq3	C3YDC3_BRAFL Putative uncharacterized protein OS=Branchiostoma floridae GN=BRAFLDRAFT_121860 PE=4 SV=1
Cluster 8	2 members
venom_Contig6428	A9QQ71_LYCSI Leucine rich repeat transmembrane neuronal 4 (Fragment) OS=Lycosa singoriensis PE=2 SV=1
venom_comp107146_c1_seq2	A9QQ71_LYCSI Leucine rich repeat transmembrane neuronal 4 (Fragment) OS=Lycosa singoriensis PE=2 SV=1
Cluster 9	2 members
Contig9321	No_Hits
venom_comp109216_c0_seq2	No_Hits
Cluster 10	2 members
venom_Contig8695	F6TY73_MONDO Uncharacterized protein OS=Monodelphis domestica GN=AFTPH PE=4 SV=1
venom_Contig8697	F6TY73_MONDO Uncharacterized protein OS=Monodelphis domestica GN=AFTPH PE=4 SV=1
Cluster 11	2 members
Contig7465	TX406_LYCSI U4-lycotoxin-Ls1a OS=Lycosa singoriensis PE=2 SV=1
venom_comp104578_c0_seq3	TX406_LYCSI U4-lycotoxin-Ls1a OS=Lycosa singoriensis PE=2 SV=1
Cluster 12	2 members
venom_Contig8900	No_Hits
Contig9165	No_Hits
Cluster 13	2 members
venom_comp109865_c1_seq1	No_Hits
venom_comp109865_c1_seq2	No_Hits
Cluster 14	2 members
Contig8813	No_Hits
venom_comp108103_c0_seq2	No_Hits
Cluster 15	2 members
venom_comp108193_c1_seq1	No_Hits
venom_comp108193_c1_seq2	No_Hits
Cluster 16	2 members
Contig9740	No_Hits
venom_comp110218_c3_seq1	No_Hits
	95% overlap/95% similarity
Cluster 1	3 members
Contig2432	E2BCL9_HARSA Voltage-dependent calcium channel subunit alpha-2/delta-3 OS=Harpegnathos saltator GN=EAI_04367 PE=4 SV=1
venom_comp109191_c2_seq2	E0VMD8_PEDHC Putative uncharacterized protein OS=Pediculus humanus subsp. corporis GN=Phum_PHUM308330 PE=4 SV=1
venom_comp109191_c2_seq3	E0VMD8_PEDHC Putative uncharacterized protein OS=Pediculus humanus subsp. corporis GN=Phum_PHUM308330 PE=4 SV=1
Cluster 2	3 members
venom_Contig2217	No_Hits
Contig1013	No_Hits
venom_comp101921_c0_seq11	No_Hits
Cluster 3	2 members
Contig9321	No_Hits
venom_comp109216_c0_seq2	No_Hits
Cluster 4	2 members
venom_Contig8695	F6TY73_MONDO Uncharacterized protein OS=Monodelphis domestica GN=AFTPH PE=4 SV=1
venom_Contig8697	F6TY73_MONDO Uncharacterized protein OS=Monodelphis domestica GN=AFTPH PE=4 SV=1
Cluster 5	2 members
venom_comp109865_c1_seq1	No_Hits
venom_comp109865_c1_seq2	No_Hits
Cluster 6	2 members
Contig8813	No_Hits
venom_comp108103_c0_seq2	No_Hits
Cluster 7	2 members
venom_comp108193_c1_seq1	No_Hits
venom_comp108193_c1_seq2	No_Hits
Cluster 8	2 members
Contig9740	No_Hits
venom_comp110218_c3_seq1	No_Hits
Cluster 9	2 members
venom_comp109957_c3_seq3	No_Hits
venom_comp109957_c3_seq1	No_Hits
