# Supplementary material for: Dramatic expansion of the black widow toxin arsenal uncovered by multi-tissue transcriptomics and venom proteomics
Source: BMC Genomics. 2014 Jun 11;15(1):366. doi: 10.1186/1471-2164-15-366 (PMC4058007; doi:10.1186/1471-2164-15-366)
Supplement: Supplementary file 7 — Additional file 7: A supplemental table that shows the results of proteomic analysis, including all predicted proteins from transcriptomic and previously published data that were identified in venom by MudPIT analysis, and salient information about the protein, including whether it had a methionine start and predicted signal peptide. (XLSX 41 KB) [file 12864_2013_6108_MOESM7_ESM.xlsx]

## Sheet: Scaffold_results_95pr_95pe_2pep
Table S5. Contigs with predicted protein detected in venom with MudPIT analysis.
ID	Source	SignalP	M-start	Exclusive unique peptide count	Percentage sequence coverage	Best UniProt BLASTx hit description
Contig13*	EST	YES	YES	2	0.0901	A9QQ71|A9QQ71_LYCSI Leucine rich repeat transmembrane neuronal 4 (Fragment) OS=Lycosa singoriensis PE=2 SV=1
Contig14*	EST	YES	YES	42	0.519	M5AWW7|M5AWW7_GRARO GTx-VA1 OS=Grammostola rosea PE=2 SV=1
Contig29*	EST	YES	YES	5	0.0687	M5AWW7|M5AWW7_GRARO GTx-VA1 OS=Grammostola rosea PE=2 SV=1
Contig49*	EST	YES	YES	3	0.352	P49125|TXATR_LATTR Alpha-latrotoxin-associated low molecular weight protein OS=Latrodectus tredecimguttatus PE=1 SV=1
Contig54*	EST	YES	YES	2	0.167	No_Hits
LHV_299_Sp6	EST	NO	YES	5	0.243	M5AWW7|M5AWW7_GRARO GTx-VA1 OS=Grammostola rosea PE=2 SV=1
LHV_312_Sp6	EST	YES	YES	2	0.0377	M5AWW7|M5AWW7_GRARO GTx-VA1 OS=Grammostola rosea PE=2 SV=1
LHV_209_Sp6	EST	NO	YES	2	0.116	L7XGA0|L7XGA0_LATHE Alpha-latrotoxin (Fragment) OS=Latrodectus hesperus PE=4 SV=1
gi|380876959|sp|P0DJE7.1|LITD_LATHE	NCBI	NO	NO	3	0.17	NA
Contig11185	Current study-VST	YES	YES	8	0.58	TXAL2_LATTR Alpha-latrotoxin-associated LMWP2 OS=Latrodectus tredecimguttatus PE=1 SV=1
Contig11384	Current study-VST	NO	NO	23	0.332	E0W1I2_PEDHC Endothelin-converting enzyme, putative OS=Pediculus humanus subsp. corporis GN=Phum_PHUM577400 PE=4 SV=1
Contig12556	Current study-VST	YES	YES	21	0.389	B7Q6L1_IXOSC CRISP3: cysteine-rich secretory protein, putative OS=Ixodes scapularis GN=IscW_ISCW010338 PE=4 SV=1
Contig2251	Current study-VST	YES	YES	19	0.222	H9KHU2_APIME Uncharacterized protein OS=Apis mellifera GN=Nep2 PE=4 SV=1
Contig24147	Current study-VST	NO	NO	2	0.0703	E0W1I2_PEDHC Endothelin-converting enzyme, putative OS=Pediculus humanus subsp. corporis GN=Phum_PHUM577400 PE=4 SV=1
Contig25204	Current study-not VST	YES	YES	2	0.151	E7D1G3_LATHE Putative uncharacterized protein (Fragment) OS=Latrodectus hesperus PE=2 SV=1
Contig26036	Current study-not VST	NO	NO	3	0.0688	TRF_BLADI Transferrin OS=Blaberus discoidalis PE=1 SV=1
Contig2826	Current study-VST	NO	YES	47	0.354	LITA_LATTR Alpha-latroinsectotoxin-Lt1a (Fragment) OS=Latrodectus tredecimguttatus PE=1 SV=1
Contig3061	Current study-VST	YES	YES	2	0.337	No_Hits (potential unknown toxin-see text)
Contig4901	Current study-not VST	YES	YES	2	0.13	No_Hits
Contig5817	Current study-VST	YES	YES	11	0.43	Q9BK47_9ECHI Sea star regeneration-associated protease SRAP OS=Luidia foliolata PE=2 SV=1
Contig5866	Current study-VST	NO	YES	6	0.156	H9K948_APIME Uncharacterized protein OS=Apis mellifera GN=Ame.3214 PE=4 SV=1
Contig6065	Current study-VST	YES	YES	4	0.466	TXATR_LATTR Alpha-latrotoxin-associated low molecular weight protein OS=Latrodectus tredecimguttatus PE=1 SV=1
Contig6734	Current study-VST	YES	YES	2	0.115	H9KA51_APIME Uncharacterized protein OS=Apis mellifera GN=LOC414038 PE=4 SV=1
Contig7277	Current study-VST	YES	YES	2	0.385	No_Hits (potential unknown toxin-see text)
Contig7348	Current study-VST	YES	YES	5	0.318	No_Hits (potential unknown toxin-see text)
Contig7574	Current study-VST	YES	YES	11	0.525	A9QQ71_LYCSI Leucine rich repeat transmembrane neuronal 4 (Fragment) OS=Lycosa singoriensis PE=2 SV=1
Contig7836	Current study-VST	YES	YES	25	0.443	E7D181_LATHE Putative CRISP3: cysteine-rich secretory protein (Fragment) OS=Latrodectus hesperus PE=2 SV=1
Contig8165	Current study-VST	YES	YES	3	0.178	No_Hits (potential unknown toxin-see text)
Contig8330	Current study-VST	YES	YES	2	0.0623	C3Y2L0_BRAFL Putative uncharacterized protein OS=Branchiostoma floridae GN=BRAFLDRAFT_86827 PE=4 SV=1
Contig8794	Current study-VST	YES	YES	6	0.257	Q8ISH5_ARAVE Chitinase OS=Araneus ventricosus PE=2 SV=1
Contig8869	Current study-VST	YES	YES	6	0.113	H9GX67_DANRE Alkaline phosphatase OS=Danio rerio PE=3 SV=1
Contig8954	Current study-VST	YES	YES	2	0.0458	G1KMV9_ANOCA Uncharacterized protein OS=Anolis carolinensis GN=PCSK1 PE=3 SV=1
Contig9076	Current study-VST	YES	YES	7	0.163	G6D3K0_DANPL Zinc metalloprotease OS=Danaus plexippus GN=KGM_01294 PE=4 SV=1
Contig9724	Current study-VST	NO	YES	23	0.235	LATA_LATTR Alpha-latrotoxin-Lt1a OS=Latrodectus tredecimguttatus PE=1 SV=2
Contig9749	Current study-VST	NO	YES	43	0.403	LATA_LATHA Alpha-latrotoxin-Lh1a (Fragment) OS=Latrodectus hasseltii PE=1 SV=2
ceph_Contig3666	Current study-VST	YES	YES	9	0.219	Q177A4_AEDAE Putative uncharacterized protein OS=Aedes aegypti GN=AAEL006201 PE=4 SV=1
venom_comp104578_c0_seq1	Current study-VST	YES	YES	2	0.27	TX150_LYCSI U1-lycotoxin-Ls1hh OS=Lycosa singoriensis PE=2 SV=1
venom_comp106397_c0_seq1	Current study-VST	NO	YES	32	0.305	LITD_LATTR Delta-latroinsectotoxin-Lt1a OS=Latrodectus tredecimguttatus PE=1 SV=1
venom_comp107842_c0_seq1	Current study-VST	NO	NO	15	0.3	LITD_LATTR Delta-latroinsectotoxin-Lt1a OS=Latrodectus tredecimguttatus PE=1 SV=1
venom_comp107842_c2_seq1	Current study-VST	NO	NO	3	0.377	LITD_LATTR Delta-latroinsectotoxin-Lt1a OS=Latrodectus tredecimguttatus PE=1 SV=1
venom_comp108135_c0_seq2	Current study-VST	NO	NO	2	0.167	E9FYA0_DAPPU Putative uncharacterized protein OS=Daphnia pulex GN=DAPPUDRAFT_96576 PE=4 SV=1
venom_comp109450_c1_seq1	Current study-VST	NO	NO	4	0.265	C3KIL5_ANOFI Chymotrypsin-like protease CTRL-1 OS=Anoplopoma fimbria GN=CTRL PE=2 SV=1
venom_comp109450_c2_seq1	Current study-VST	YES	YES	3	0.233	G3T748_LOXAF Uncharacterized protein (Fragment) OS=Loxodonta africana GN=TMPRSS12 PE=3 SV=1
venom_comp109612_c1_seq1	Current study-VST	NO	YES	4	0.193	LITD_LATTR Delta-latroinsectotoxin-Lt1a OS=Latrodectus tredecimguttatus PE=1 SV=1
venom_comp110241_c0_seq1	Current study-VST	NO	YES	7	0.0898	LATA_LATHA Alpha-latrotoxin-Lh1a (Fragment) OS=Latrodectus hasseltii PE=1 SV=2
venom_comp110271_c0_seq3	Current study-VST	NO	NO	2	0.0688	LATA_LATTR Alpha-latrotoxin-Lt1a OS=Latrodectus tredecimguttatus PE=1 SV=2
venom_comp110271_c1_seq1	Current study-VST	NO	NO	28	0.28	LATA_LATTR Alpha-latrotoxin-Lt1a OS=Latrodectus tredecimguttatus PE=1 SV=2
venom_comp110278_c1_seq1	Current study-VST	NO	YES	25	0.266	LATA_LATTR Alpha-latrotoxin-Lt1a OS=Latrodectus tredecimguttatus PE=1 SV=2
venom_comp110315_c0_seq1	Current study-VST	NO	YES	8	0.258	LATA_LATTR Alpha-latrotoxin-Lt1a OS=Latrodectus tredecimguttatus PE=1 SV=2
venom_comp110315_c1_seq1	Current study-VST	NO	NO	14	0.202	LATA_LATTR Alpha-latrotoxin-Lt1a OS=Latrodectus tredecimguttatus PE=1 SV=2
venom_comp110343_c1_seq1	Current study-VST	NO	YES	3	0.0791	H3HL92_STRPU Uncharacterized protein OS=Strongylocentrotus purpuratus GN=SPU_002415gn PE=4 SV=1
venom_comp110343_c2_seq1	Current study-VST	NO	YES	3	0.055	LITD_LATTR Delta-latroinsectotoxin-Lt1a OS=Latrodectus tredecimguttatus PE=1 SV=1
venom_comp77086_c0_seq1	Current study-VST	YES	YES	8	0.347	O96899_SCOSU Plasminogen activator sPA OS=Scolopendra subspinipes PE=2 SV=1
venom_comp98323_c0_seq1	Current study-VST	NO	NO	3	0.243	D1MBU1_MESMA Venom hyaluronidase (Fragment) OS=Mesobuthus martensii GN=HYA1 PE=2 SV=1
venom_comp98323_c1_seq1	Current study-VST	NO	YES	4	0.217	D1MBU1_MESMA Venom hyaluronidase (Fragment) OS=Mesobuthus martensii GN=HYA1 PE=2 SV=1
venom_Contig10080	Current study-VST	NO	YES	8	0.0876	LITD_LATTR Delta-latroinsectotoxin-Lt1a OS=Latrodectus tredecimguttatus PE=1 SV=1
venom_Contig10081	Current study-VST	NO	YES	4	0.044	LITD_LATTR Delta-latroinsectotoxin-Lt1a OS=Latrodectus tredecimguttatus PE=1 SV=1
venom_Contig10082	Current study-VST	NO	YES	4	0.0442	LITD_LATTR Delta-latroinsectotoxin-Lt1a OS=Latrodectus tredecimguttatus PE=1 SV=1
venom_Contig10158	Current study-VST	NO	NO	6	0.133	LITD_LATTR Delta-latroinsectotoxin-Lt1a OS=Latrodectus tredecimguttatus PE=1 SV=1
venom_Contig11531	Current study-VST	NO	NO	44	0.359	LCTA_LATTR Alpha-latrocrustotoxin-Lt1a (Fragment) OS=Latrodectus tredecimguttatus PE=2 SV=2
venom_Contig6428	Current study-VST	YES	YES	4	0.209	A9QQ71_LYCSI Leucine rich repeat transmembrane neuronal 4 (Fragment) OS=Lycosa singoriensis PE=2 SV=1
*Contig13=LHV_155_Sp6, LHV_280_Sp6, LHV_258_Sp6, LHV_047_Sp6, LHV_047_anchT, LHV_155_anchT
Contig14=LHV_167_Sp6, LHV_012_T7, LHV_012_Sp6, LHV_194_Sp6, LHV_167_T7
Contig29=LHV_250_Sp6, LHV_144_Sp6, LHV_069_Sp6, LHV_069_T7, LHV_511_Sp6, LHV_123_T7, LHV_123_Sp6, LHV_144_T7, LHV_457_Sp6
Contig49=LHV_378_Sp6, LHV_363_polyT, LHV_117_Sp6, LHV_177_anchT, LHV_218_T7, LHV_182_Sp6, LHV_412_Sp6, LHV_412_polyT, LHV_453_Sp6, LHV_453_polyT, LHV_397_Sp6, LHV_218_Sp6, LHV_363_Sp6, LHV_473_Sp6, LHV_540_Sp6-Vector_Cut, LHV_540_T7
Contig54=LHV_468_Sp6, LHV_530_Sp6

## Sheet: latrotoxins
HV209_Sp6_4	alpha-latrotoxin
gi|380876959|sp|P0DJE7.1|LITD_LATHE	delta-latroinsectotoxin
Contig9749	LATA_LATHA Alpha-latrotoxin-Lh1a (Fragment) OS=Latrodectus hasseltii PE=1 SV=2
venom_comp110241_c0_seq1	LATA_LATHA Alpha-latrotoxin-Lh1a (Fragment) OS=Latrodectus hasseltii PE=1 SV=2
Contig9724	LATA_LATTR Alpha-latrotoxin-Lt1a OS=Latrodectus tredecimguttatus PE=1 SV=2
venom_comp110271_c0_seq3	LATA_LATTR Alpha-latrotoxin-Lt1a OS=Latrodectus tredecimguttatus PE=1 SV=2
venom_comp110271_c1_seq1	LATA_LATTR Alpha-latrotoxin-Lt1a OS=Latrodectus tredecimguttatus PE=1 SV=2
venom_comp110278_c1_seq1	LATA_LATTR Alpha-latrotoxin-Lt1a OS=Latrodectus tredecimguttatus PE=1 SV=2
venom_comp110315_c0_seq1	LATA_LATTR Alpha-latrotoxin-Lt1a OS=Latrodectus tredecimguttatus PE=1 SV=2
venom_comp110315_c1_seq1	LATA_LATTR Alpha-latrotoxin-Lt1a OS=Latrodectus tredecimguttatus PE=1 SV=2
venom_Contig11531	LCTA_LATTR Alpha-latrocrustotoxin-Lt1a (Fragment) OS=Latrodectus tredecimguttatus PE=2 SV=2
Contig2826	LITA_LATTR Alpha-latroinsectotoxin-Lt1a (Fragment) OS=Latrodectus tredecimguttatus PE=1 SV=1
venom_Contig10080	LITD_LATTR Delta-latroinsectotoxin-Lt1a OS=Latrodectus tredecimguttatus PE=1 SV=1
venom_Contig10081	LITD_LATTR Delta-latroinsectotoxin-Lt1a OS=Latrodectus tredecimguttatus PE=1 SV=1
venom_Contig10082	LITD_LATTR Delta-latroinsectotoxin-Lt1a OS=Latrodectus tredecimguttatus PE=1 SV=1
venom_Contig10158	LITD_LATTR Delta-latroinsectotoxin-Lt1a OS=Latrodectus tredecimguttatus PE=1 SV=1
venom_comp106397_c0_seq1	LITD_LATTR Delta-latroinsectotoxin-Lt1a OS=Latrodectus tredecimguttatus PE=1 SV=1
venom_comp107842_c0_seq1	LITD_LATTR Delta-latroinsectotoxin-Lt1a OS=Latrodectus tredecimguttatus PE=1 SV=1
venom_comp107842_c2_seq1	LITD_LATTR Delta-latroinsectotoxin-Lt1a OS=Latrodectus tredecimguttatus PE=1 SV=1
venom_comp109612_c1_seq1	LITD_LATTR Delta-latroinsectotoxin-Lt1a OS=Latrodectus tredecimguttatus PE=1 SV=1
venom_comp110343_c2_seq1	LITD_LATTR Delta-latroinsectotoxin-Lt1a OS=Latrodectus tredecimguttatus PE=1 SV=1
